# Supplementary material for: Inter-episodes earthquake migration in the Bohai-Zhangjiakou Fault Zone, North China: Insights from numerical modeling
Source: PLoS One. 2021 May 19;16(5):e0251606. doi: 10.1371/journal.pone.0251606 (PMC8133458; doi:10.1371/journal.pone.0251606)
Supplement: S1 File — All earthquakes used in the papers are listed. (EQT) [file pone.0251606.s001.EQT]

 -7800000000000034.500107.807.00000000 ÉÂÎ÷ÆçÉ½£¬¡Ý¢ù
 -6460000000000036.300111.705.00000000 É½Î÷ÕÔ³Ç£¬¢ô
 -5190808000000034.700112.505.50000000 ºÓÄÏÂåÑô£¬¢÷
 -2800000000000034.400108.805.50000000 ÉÂÎ÷ÏÌÑô¶«±±£¬¢÷
 -2310000000000039.800114.206.50000000 ºÓ±±Æ½Òõ¶«ÄÏ£¬¢ø
 -2300000000000034.900110.405.50000000 É½Î÷ÓÀ¼Ã¡¢ÆÑÖÝBC23ÊÀ¼Í£¬¢÷
 -1930200000000035.400103.906.00000000 ¸ÊËàÁÙä¬£¬£¾¢ø
 -1860222000000033.800105.606.00000000 ¸ÊËàÎä¶¼¶«±±£¬¡Ý¢ø
 -1760000000000034.200112.006.00000000 ºÓÄÏÙÈÊ¦Î÷ÄÏ£¬¢ø
 -1430607000000032.100110.105.00000000 ºþ±±ÖñÉ½Î÷ÄÏ£¬¢ö
  -911010000000034.300108.905.50000000 ÉÂÎ÷Î÷°²£¬¢÷
  -700601000000036.300119.207.00000000 É½¶«Öî³ÇÎ÷±±£¬¡Ý¢ù
  -470417000000034.900104.706.75000000 ¸ÊËàÂ¤Î÷Ò»´ø£¬¢ù
  -350709000000034.300109.005.75000000 ÉÂÎ÷À¼ÌïÎ÷±±£¬¢÷
  -260326000000028.800104.605.50000000 ËÄ´¨ÒË±öÒ»´ø£¬¢÷
   190200000000041.100126.205.00000000 ¼ªÁÖ¼¯°²£¬¢ö
   461021000000033.000112.506.50000000 ºÓÄÏÄÏÑô£¬¢ø
  1280222000000034.700105.406.50000000 ¸ÊËà¸Ê¹È£¬¢ø
  1380228000000035.800103.506.75000000 ¸ÊËàÁÙä¬Î÷±±£¬¢ù+
  1431000000000035.000104.007.00000000 ¸ÊËà¸Ê¹ÈÎ÷£¬¢ù
  1441025000000038.600112.605.50000000 É½Î÷Ì«Ô­±±£¬¢÷
  1800000000000039.400099.507.50000000 ¸ÊËà¸ßÌ¨Î÷£¬¢ú
  2940700000000032.600116.805.50000000 °²»ÕÊÙÏØ£¬¢÷
  2940900000000040.500116.006.00000000 ±±¾©ÑÓÇì¶«£¬¢ø
  2941200000000033.700114.205.50000000 ºÓÄÏÏå³Ç¶«
  3150200000000036.100111.505.00000000 É½Î÷ÁÙ·Ú£¬¢ö
  3180526000000036.600101.804.75000000 Çàº£Î÷Äþ£¬¢ö
  3190100000000029.000115.005.50000000 ½­Î÷ÄÏ²ýÎ÷±±
  3190618000000034.300105.305.00000000 ¸ÊËàÎ÷ºÍÎ÷±±£¬¢ö
  3441200000000035.400114.306.00000000 ºÓÄÏ¼³ÏØ¶«£¬¢ø
  3620527000000037.900102.604.75000000 ¸ÊËàÎäÍþ£¬¢ö
  3660300000000037.900102.605.00000000 ¸ÊËàÎäÍþ£¬¢ö
  3720800000000036.600101.805.00000000 Çàº£Î÷ÄþÎ÷±±£¬¢ö
  3740809000000037.900102.604.75000000 ¸ÊËàÎäÍþ£¬¢ö
  4060600000000036.100104.106.00000000 ¸ÊËàÓÜÖÐÏÄ¹ÙÓª
  4080000000000036.800118.305.00000000 É½¶«ÇàÖÝÎ÷±±£¬¢ö
  4080000000000039.000100.504.75000000 ¸ÊËàÕÅÒ´£¬¢ö
  4160000000000034.500105.605.00000000 ¸ÊËàÌìË®£¬¢ö
  4190000000000041.600120.405.50000000 ÁÉÄþ³¯Ñô£¬¢÷
  4620817000000034.800117.006.50000000 É½¶«ÙðÖÝÄÏ£¬¢ø
  4950401000000036.800121.605.50000000 É½¶«ÈéÉ½¶«ÄÏ£¬¢÷
  4990805000000032.100118.804.75000000 ½­ËÕÄÏ¾©£¬¢ö
  5060901000000037.900102.604.75000000 ¸ÊËàÎäÍþ£¬¢ö
  5120523000000038.900112.807.50000000 É½Î÷Ô­Æ½¡¢´úÏØ¼ä£¬¢ú
  5740000000000037.900102.605.50000000 ¸ÊËàÎäÍþ£¬¢÷
  6001216000000034.500106.506.00000000 ¸ÊËàÌìË®¡¢ÉÂÎ÷Â¤ÏØ¼ä
  6240818000000027.900102.206.00000000 ËÄ´¨Î÷²ýÒ»´ø£¬¡Ý¢ø
  6380214000000032.800103.405.75000000 ËÄ´¨ËÉÅËÎ÷±±£¬¢÷
  6420000000000029.600091.104.75000000 Î÷²ØÀ­Èø
  6490915000000036.100111.506.75000000 É½Î÷ÁÙ·Ú£¬¢ù
  6920000000000037.400117.705.00000000 É½¶«»ÝÃñ¶«ÄÏ692.´º£¬¢ö
  7010816000000033.000121.006.00000000 »Æº£
  7120219000000037.300112.205.50000000 É½Î÷Ì«Ô­¡¢·ÚÑô¼ä£¬¢÷
  7340323000000034.600105.607.00000000 ¸ÊËàÌìË®¸½½ü£¬¡Ý¢ù
  7561201000000039.200099.506.00000000 ¸ÊËàÕÅÒ´¡¢¾ÆÈª¼ä£¬¢ø
  7770000000000037.800115.206.00000000 ºÓ±±Äþ½ú¶«±±£¬¢ø
  7880114000000034.500110.505.25000000 ºÓÄÏÉÂÏØÒ»´ø
  7880312000000032.400109.906.50000000 ºþ±±·¿ÏØÎ÷±±£¬¢ø
  7930531000000034.500109.706.00000000 ÉÂÎ÷äü¹ØÎ÷£¬¢÷-¢ø
  8140406000000027.900102.207.00000000 ËÄ´¨Î÷²ýÒ»´ø£¬¢ù
  8350415000000034.300108.904.75000000 ÉÂÎ÷Î÷°²£¬¢ö
  8360229000000034.300108.904.75000000 ÉÂÎ÷Î÷°²£¬¢ö
  8491024000000040.800109.807.00000000 ÄÚÃÉ¹Å°üÍ·Î÷±±
  8630100000000035.600111.705.50000000 É½Î÷Òí³Ç£¬¢÷
  8660100000000035.900111.405.50000000 É½Î÷ÁÙ·Ú¡¢ÐÂç­¼ä£¬¢÷
  8670218000000035.900111.405.50000000 É½Î÷ÁÙ·Ú¡¢ÐÂç­¼ä£¬¢÷
  8760718000000037.800105.906.50000000 ÄþÏÄÇàÍ­Ï¿ÄÏ£¬¢ø
  8790300000000034.200109.304.75000000 ÉÂÎ÷À¼Ìï¸½½ü£¬¢ö
  8800200000000034.500107.604.75000000 ÉÂÎ÷ÆçÉ½£¬¢ö
  8860000000000025.700100.205.50000000 ÔÆÄÏ´óÀí£¬¢÷
  9251118000000034.700116.705.75000000 ½­ËÕÐìÖÝÎ÷±±
  9270800000000034.800113.604.75000000 ºÓÄÏÖ£ÖÝ£¬¢ö
  9290000000000030.300120.205.00000000 Õã½­º¼ÖÝ ¢ö
  9490509000000038.500116.005.50000000 ºÓ±±¶¨ÖÝ¶«
  9531100000000036.300115.204.75000000 ºÓ±±´óÃû£¬¢ö
  9991000000000031.800119.905.50000000 ½­ËÕ³£ÖÝ£¬¢÷
 10000123000000037.100114.505.00000000 ºÓ±±ÐÏÌ¨1000.01.23Ç°£¬¢ö-¢÷
 10110800000000038.200114.604.75000000 ºÓ±±Õý¶¨£¬¢ö
 10220400000000039.800113.106.50000000 É½Î÷´óÍ¬¡¢Ó¦ÏØ¼ä£¬¢ø
 10380115000000038.400112.907.25000000 É½Î÷¶¨Ïå¡¢ÐÃÖÝ¼ä£¬¢ú
 10380307000000038.400112.904.75000000 É½Î÷ÐÃÏØ
 10460424000000036.500121.505.50000000 »Æº£
 10570330000000039.700116.306.75000000 ±±¾©ÄÏ£¬¢ù
 10671112000000023.600116.506.75000000 ¹ã¶«³±ÖÝÒ»´ø1067.11.12Ç°£¬¢ù
 10680820000000038.500116.506.50000000 ºÓ±±ºÓ¼ä£¬¢ø
 10690124000000038.200117.005.00000000 ºÓ±±²×ÖÝ¶«ÄÏ£¬¡Ý¢ö
 10761200000000039.900116.405.00000000 ±±¾©£¬¢ö
 10920000000000037.900102.604.75000000 ¸ÊËàÎäÍþ1092.¶¬£¬¢ö
 11020122000000037.700112.406.50000000 É½Î÷Ì«Ô­Ò»´ø£¬¢ø
 11110000000000025.700100.205.50000000 ÔÆÄÏ´óÀí£¬¢÷
 11190200000000044.900124.806.75000000 ¼ªÁÖÇ°¹ù£¬¢ù
 11250906000000036.100103.707.00000000 ¸ÊËàÀ¼ÖÝÒ»´ø£¬¢ù
 11280000000000029.300098.605.00000000 Î÷²ØÃ¢¿µ1128Ç°
 11380822000000039.300115.505.50000000 ºÓ±±Ò×ÏØ£¬¢÷
 11430400000000038.500106.306.50000000 ÄþÏÄÒø´¨£¬¢ø
 11440816000000038.500116.006.00000000 ºÓ±±ºÓ¼ä£¬¢ø
 11611190000000034.200108.205.00000000 ÉÂÎ÷ÖÜÖÁºÂ´å1161-1189£¬¢ö
 11690131000000031.900104.405.00000000 ËÄ´¨±±´¨£¬¢ö
 11850615000000024.300118.006.50000000 ¸£½¨ÕÄÖÝÍâº£Óò
 12091213000000036.000111.806.50000000 É½Î÷¸¡É½£¬¢ø-¢ù
 12160324000000028.400103.807.00000000 ËÄ´¨À×²¨Âíºþ£¬¢ù
 12160702000000029.600102.605.00000000 ËÄ´¨ººÔ´±±£¬¢ö
 12190609000000035.600106.206.50000000 ÄþÏÄ¹ÌÔ­ÄÏ£¬¢ø-¢ù
 12270700000000038.500106.305.50000000 ÄþÏÄÒø´¨£¬¢÷
 12640000000000029.700090.606.00000000 Î÷²Ø¶ÑÁúµÂÇì³þ²¼ËÂ£¬¢ø
 12790622000000028.900088.004.75000000 Î÷²ØÈøåÈ
 12890729000000037.500112.504.75000000 É½Î÷Ðì¹µ£¬¢ö
 12901004000000041.600119.306.75000000 ÄÚÃÉ¹ÅÄþ³ÇÎ÷£¬¢ù
 12910901000000036.100111.506.50000000 É½Î÷ÁÙ·ÚÒ»´ø£¬¢ø
 13030925000000036.300111.708.00000000 É½Î÷ÕÔ³Ç¡¢ºé¶´£¬¢û
 13040200000000036.100111.505.00000000 É½Î÷ÁÙ·ÚÒ»´ø£¬¢ö
 13040911000000037.400112.604.75000000 É½Î÷Ì«¹È£¬¢ö
 13050511000000039.800113.106.50000000 É½Î÷»³ÈÊ´óÍ¬Ò»´ø£¬¢ø-¢ù
 13060920000000035.900106.106.50000000 ÄþÏÄ¹ÌÔ­ÄÏ£¬¢ø-¢ù
 13070000000000034.500107.605.00000000 ÉÂÎ÷ÆçÉ½£¬¢ö
 13110424000000038.500106.304.75000000 ÄþÏÄÒø´¨£¬¢ö
 13141013000000036.600113.806.00000000 ºÓ±±ÉæÏØ£¬¢ø
 13160000000000036.400111.105.50000000 É½Î÷ÆÑÏØ£¬¢÷
 13180221000000042.600122.105.00000000 ÁÉÄþ¸·ÐÂ£¬¢ö
 13230107000000040.600115.105.00000000 ºÓ±±Ðû»¯£¬¢ö
 13270900000000030.100102.706.00000000 ËÄ´¨ÌìÈ«
 13301004000000029.500090.104.75000000 Î÷²ØÀ­Èø¡¢ÈÕ¿¦Ôò¼ä
 13310800000000028.700093.404.75000000 Î÷²ØÀÊÏØÔúÈÕ1331.08ºó
 13340100000000028.800117.104.75000000 ½­Î÷ÀÖÆ½ÄÏ
 13360120000000031.200116.105.25000000 °²»Õ»ôÉ½Î÷ÄÏ
 13360309000000030.200116.004.75000000 °²»ÕËÞËÉ¡¢ºþ±±»ÆÃ·¼ä£¬¢ö
 13370916000000040.400115.706.50000000 ºÓ±±»³À´Ò»´ø£¬¢ø
 13380810000000040.400115.205.00000000 ºÓ±±äÃÂ¹£¬¢ö
 13410400000000037.900112.404.75000000 É½Î÷Ì«Ô­Ò»´ø£¬¢ö
 13420423000000034.500114.504.75000000 ºÓÄÏÍ¨Ðí£¬¢ö
 13420513000000037.700112.505.50000000 É½Î÷Ì«Ô­ÄÏ£¬¢÷
 13460300000000037.500119.505.00000000 É½¶«À³ÖÝÍå
 13460400000000037.100117.904.75000000 É½¶«¸ßÇà¶«ÄÏ£¬¢ö
 13510507000000037.700112.505.50000000 É½Î÷Ì«Ô­ÄÏ
 13510830000000030.600111.904.75000000 ºþ±±Ö¦½­±±
 13520426000000035.600105.307.00000000 ¸ÊËà»áÄþ¶«ÄÏ
 13540502000000037.000111.904.75000000 É½Î÷½éÐÝ£¬¢ö
 13660815000000038.000112.705.75000000 É½Î÷ÐÃÏØÐì¹µÒ»´ø£¬¢÷+
 13670000000000037.900112.505.50000000 É½Î÷Ì«Ô­Ò»´ø£¬¢÷
 13680716000000037.800111.505.25000000 É½Î÷ÁÙÏØ¶«ÄÏ
 13720601000000024.200111.104.75000000 ¹ãÎ÷ºØÏØÎ÷
 13720925000000023.100113.304.75000000 ¹ã¶«¹ãÖÝÎ÷±±£¬¢ö
 13780508000000038.500106.305.75000000 ÄþÏÄÒø´¨£¬¢÷
 13990900000000040.400115.004.75000000 ºÓ±±Ðû»¯ÄÏ
 14070000000000031.200112.605.50000000 ºþ±±ÖÓÏé£¬¢÷
 14080228000000037.600121.104.75000000 É½¶«ÅîÀ³¶«ÄÏ
 14090213000000037.600121.104.75000000 É½¶«ÅîÀ³¶«ÄÏ
 14111008000000030.100090.508.00000000 Î÷²Øµ±ÐÛÎ÷ÄÏÒ»´ø£¬¢ú-¢û
 14250316000000031.700116.505.75000000 °²»ÕÁù°²£¬¢÷
 14401104000000036.700103.306.25000000 ¸ÊËàÓÀµÇ£¬¢ø
 14401225000000036.300103.405.50000000 ¸ÊËàÓÀµÇ¿àË®Íå£¬¢÷
 14440526000000025.300101.104.75000000 ÔÆÄÏ¶ýº£¡¢³þÐÛÒ»´ø£¬¡Ý¢ö
 14450000000000023.400112.604.75000000 ¹ã¶«ËÄ»á£¬¢ö
 14451221000000024.500117.606.25000000 ¸£½¨ÕÄÖÝ£¬¢ø
 14460408000000023.600102.805.50000000 ÔÆÄÏ½¨Ë®1446.04.08Ç°£¬¢÷
 14470000000000029.000088.005.50000000 Î÷²ØÈøåÈ¡¢ÈÕ¿¦Ôò¼ä£¬¢÷
 14481009000000038.300109.705.50000000 ÉÂÎ÷ÓÜÁÖ£¬¢÷
 14490200000000040.400115.004.75000000 ºÓ±±Ðû»¯ÄÏ
 14560712000000040.400115.705.00000000 ºÓ±±»³À´¶«±±£¬¢ö
 14670128000000027.500101.606.50000000 ËÄ´¨ÑÎÔ´Ò»´ø£¬¢ø
 14670618000000039.600112.305.50000000 É½Î÷Ë·ÏØ¡¢ÍþÔ¶±¤¼ä£¬¢÷
 14670722000000027.500118.504.75000000 ¸£½¨ËÉÏªÎ÷
 14691113000000031.200112.605.50000000 ºþ±±ÖÓÏé£¬¢÷
 14700117000000030.100113.205.00000000 ºþ±±ÎäººÎ÷ÄÏ
 14741105000000026.600100.205.50000000 ÔÆÄÏº×Çì£¬¢÷
 14741220000000037.900106.305.50000000 ÄþÏÄÁéÎäÄÏ£¬¢÷
 14770328000000035.200104.205.50000000 ¸ÊËàÁÙä¬¡¢Â¤Î÷Ò»´ø£¬¢÷
 14770522000000038.500106.306.50000000 ÄþÏÄÒø´¨Î÷£¬¢ø
 14770522000000035.000117.804.75000000 É½¶«ÁÙÒÊÎ÷
 14780826000000027.500101.606.00000000 ËÄ´¨ÑÎÔ´Ò»´ø£¬¢ø
 14800922000000028.600102.505.50000000 ËÄ´¨Ô½Î÷Ò»´ø£¬¢÷
 14810318000000033.500116.206.00000000 °²»ÕÙñÖÝÄÏ
 14810706000000040.300119.005.00000000 ºÓ±±Â¬Áú¶«±±
 14810724000000026.500099.906.25000000 ÔÆÄÏ½£´¨£¬¢ø+
 14830400000000040.400115.004.75000000 ºÓ±±Ðû»¯ÄÏ
 14840207000000040.500116.106.75000000 ±±¾©¾ÓÓ¹¹ØÒ»´ø£¬¢ø-¢ù
 14850126000000034.800110.305.50000000 É½Î÷ÆÑÖÝÒ»´ø£¬¢÷
 14850315000000035.300117.905.50000000 É½¶«·ÑÏØM=5£¬¢÷
 14850325000000035.800117.005.00000000 É½¶«Ì©°²ÄÏ
 14850416000000036.800112.005.00000000 É½Î÷·ÚÑô¶«ÄÏ
 14850525000000035.400104.605.25000000 ¸ÊËàÂ¤Î÷
 14850605000000040.200117.905.00000000 ºÓ±±×ñ»¯£¬¢ö
 14850703000000040.400115.804.75000000 ±±¾©¾ÓÓ¹¹ØÎ÷±±
 14870819000000034.400108.906.25000000 ÉÂÎ÷ÁÙäü¡¢ÏÌÑôÒ»´ø£¬¢ø
 14880000000000025.700101.305.00000000 ÔÆÄÏ´óÒ¦£¬¢ö
 14880621000000029.600103.804.75000000 ËÄ´¨ÀÖÉ½¶«
 14880925000000031.700103.905.50000000 ËÄ´¨Ã¯ÏØÒ»´ø£¬¢÷
 14890115000000027.800102.306.75000000 ËÄ´¨Î÷²ý¡¢Ô½Î÷Ò»´ø£¬¢ù
 14900101000000035.500105.404.75000000 ¸ÊËà»áÄþÄÏ
 14910923000000032.700119.005.00000000 °²»ÕÌì³¤¸½½ü
 14930127000000040.000122.204.75000000 ÁÉÄþº£³ÇÄÏ
 14930504000000035.500115.205.25000000 ºÓÄÏå§³ÇÎ÷ÄÏ
 14940402000000025.500103.805.50000000 ÔÆÄÏÇú¾¸£¬¢÷
 14950419000000037.600105.605.50000000 ÄþÏÄÖÐÎÀ¶«£¬¢÷
 14951005000000025.400119.404.75000000 ¸£½¨ÆÎÌï¶«º£Óò
 14951108000000034.600119.104.75000000 ½­ËÕÁ¬ÔÆ¸Ûº£ÖÝ
 14970226000000036.300112.905.00000000 É½Î÷ÍÍÁôÒ»´ø£¬¢ö
 14970308000000038.300106.305.25000000 ÄþÏÄÒø´¨¶«
 14970600000000030.500116.504.75000000 °²»ÕÇ±É½Î÷ÄÏ
 14981123000000026.100099.905.00000000 ÔÆÄÏ¶ýÔ´£¬¢ö
 14990726000000025.200100.305.50000000 ÔÆÄÏÎ¡É½£¬¢÷
 15000113000000024.900103.107.00000000 ÔÆÄÏÒËÁ¼£¬¡Ý¢ù
 15010129000000034.800110.107.00000000 ÉÂÎ÷³¯ÒØ£¬¢ù
 15010611000000026.500099.905.75000000 ÔÆÄÏ½£´¨£¬¢÷+
 15011207000000031.300120.604.75000000 ½­ËÕËÕÖÝ
 15020000000000033.400120.104.75000000 ½­ËÕÑÎ³Ç£¬¢ö
 15021027000000035.700115.306.50000000 ºÓÄÏå§³Ç£¬¢ø
 15021204000000039.000112.605.25000000 É½Î÷´úÏØÎ÷ÄÏ
 15040824000000034.400114.204.75000000 ºÓÄÏè½ÏØÎ÷ÄÏ
 15050300000000040.400114.904.75000000 ºÓ±±Ðû»¯ÄÏ
 15050720000000037.800105.905.25000000 ÄþÏÄÇàÍ­Ï¿ÄÏ£¬¢÷
 15051019000000032.500123.006.50000000 »Æº£
 15051026000000035.200110.905.25000000 É½Î÷°²ÒØ¡¢ÍòÈª¼ä£¬¢ö
 15060329000000035.300110.105.50000000 ÉÂÎ÷ºÏÑô£¬¢÷
 15060507000000025.400103.305.50000000 ÔÆÄÏÑ°µéÒ×Â¡£¬¢÷
 15060907000000036.300120.704.75000000 É½¶«¼´Ä«¶«£¬¢ö
 15070314000000022.800110.605.00000000 ¹ãÎ÷ÓñÁÖ¶«±±
 15071114000000024.800102.605.25000000 ÔÆÄÏ°²Äþ¶«ÄÏ£¬¢ö+
 15081100000000023.700115.705.00000000 ¹ã¶«½ÒÑôÎ÷±±
 15090000000000028.600112.404.75000000 ºþÄÏÒæÑôÒ»´ø£¬¢ö
 15090421000000035.400119.704.75000000 É½¶«ÈÕÕÕ¶«º£Óò
 15091001000000021.600110.604.75000000 ¹ã¶«»¯ÖÝ¡¢Îâ´¨¼ä
 15101128000000024.900109.504.75000000 ¹ãÎ÷ÁøÖÝ¶«±±
 15110522000000025.000101.605.50000000 ÔÆÄÏ³þÐÛ£¬¢÷
 15111127000000026.600100.005.75000000 ÔÆÄÏº×Çì¡¢½£´¨¼ä£¬¢÷+
 15111211000000039.200116.605.50000000 ºÓ±±°ÔÏØ
 15120622000000030.200103.604.75000000 ËÄ´¨ÚöáÁÄÏ
 15121018000000025.000098.506.75000000 ÔÆÄÏÌÚ³å¶«ÄÏ£¬¢ù
 15140000000000025.100099.205.50000000 ÔÆÄÏ±£É½1514»ò1515£¬¢÷
 15140000000000026.300099.405.00000000 ÔÆÄÏÔÆÁúË³µ´¾®£¬¢ö
 15141030000000038.700113.005.25000000 É½Î÷´úÏØÄÏ
 15150117000000035.300111.004.75000000 É½Î÷ÎÅÏ²Î÷
 15150627000000026.700100.707.75000000 ÔÆÄÏÓÀÊ¤Î÷±±£¬¢ú
 15151000000000025.700100.206.00000000 ÔÆÄÏ´óÀí£¬¢ø-
 15160000000000029.400112.005.00000000 ºþÄÏå¢ÏØ¶«ÄÏ
 15170114000000025.200100.805.50000000 ÔÆÄÏÎ¡É½¡¢³þÐÛÒ»´ø
 15170722000000024.100102.605.75000000 ÔÆÄÏÍ¨º£ºÓÎ÷£¬¢÷
 15171001000000037.600119.205.50000000 É½¶«Ò´ÏØÎ÷À³ÖÝÍå
 15180712000000025.400101.804.75000000 ÔÆÄÏÂ»·áºÚ¾®£¬¢ö-
 15180718000000025.700100.204.75000000 ÔÆÄÏ´óÀíÒ»´ø
 15190900000000023.500117.205.00000000 ¹ã¶«³±Ñô¶«±±º£ÖÐ
 15191123000000033.500114.105.00000000 ºÓÄÏÁÙÓ±¡¢ÉÏ²Ì¼ä
 15200405000000025.200100.305.50000000 ÔÆÄÏÎ¡É½£¬¢÷
 15200721000000024.000111.004.75000000 ¹ãÎ÷Æ½ÀÖ¡¢ÎàÖÝ¼ä
 15200828000000024.400100.805.75000000 ÔÆÄÏ¾°¶«£¬¢÷+
 15200901000000035.800115.805.25000000 É½¶«Û©³ÇÎ÷±±
 15201000000000040.400115.004.75000000 ºÓ±±Ðû»¯ÄÏ
 15220000000000026.100099.905.00000000 ÔÆÄÏ¶ýÔ´öÃÂí¾®1522-1566£¬¢ö
 15220207000000034.200114.105.75000000 ºÓÄÏÛ³Áê¡¢ä¢´¨Ò»´ø£¬¢÷
 15220922000000037.600112.004.75000000 É½Î÷½úÔ´Î÷
 15230824000000030.000121.704.75000000 Õã½­Õòº£º£±õ£¬¢ö
 15240000000000028.900088.004.75000000 Î÷²ØÈøåÈ
 15240214000000034.000114.106.00000000 ºÓÄÏÐí²ý¡¢ÕÅÅËµêÒ»´ø£¬¡Ý¢÷
 15240329000000031.300120.105.25000000 ½­ËÕËÕÖÝÎ÷
 15240331000000019.200110.605.00000000 º£ÄÏÇíº£Íâº£Óò
 15240415000000019.300110.505.00000000 º£ÄÏÇíº£¶«ÄÏ£¬¢ö
 15240500000000040.300115.004.75000000 ºÓ±±Ðû»¯ÄÏ
 15250913000000033.800115.405.75000000 ºÓÄÏÌ«¿µ¶«ÄÏ
 15251012000000033.900115.705.50000000 °²»Õ·ïÑôÎ÷±±
 15260000000000038.300116.504.75000000 ºÓ±±ºÓ¼ä¶«ÄÏ1526´º
 15260531000000025.800105.205.00000000 ¹óÖÝÇçÂ¡£¬¢ö
 15260609000000025.800105.205.00000000 ¹óÖÝÇçÂ¡£¬¢ö
 15270000000000039.800118.105.50000000 ºÓ±±·áÈó£¬¢÷
 15270100000000035.800114.904.75000000 ºÓÄÏå§ÑôÎ÷±±
 15280000000000037.900114.605.00000000 ºÓ±±èï³Ç1528ÏÄ£¬¢ö
 15310700000000040.500115.004.75000000 ºÓ±±Ðû»¯ÄÏ
 15330000000000029.500090.104.75000000 Î÷²ØÀ­Èø¡¢ÈÕ¿¦ÔòÒ»´ø
 15330222000000025.200103.605.50000000 ÔÆÄÏÂ½Á¼Î÷±±£¬¢÷
 15331000000000040.300115.004.75000000 ºÓ±±Ðû»¯ÄÏ
 15350100000000030.700117.504.75000000 °²»Õ¹ó³Ø£¬¢ö
 15350500000000025.800116.404.75000000 ¸£½¨³¤Í¡£¬¢ö
 15360329000000028.100102.207.50000000 ËÄ´¨Î÷²ý±±£¬¢ú
 15361101000000039.800116.806.00000000 ±±¾©Í¨ÏØ¸½½ü£¬¢÷-¢ø
 15370000000000025.300103.904.75000000 ÔÆÄÏÇú¾¸¶«ÄÏ
 15370523000000033.600117.605.50000000 °²»ÕÁé±Ú£¬¢÷
 15380000000000038.000115.605.00000000 ºÓ±±ÉîÏØ£¬¢ö
 15380300000000023.800116.504.75000000 ¹ã¶«³±ÖÝÎ÷±±
 15381000000000024.700118.504.75000000 ¸£½¨½ú½­°²º££¬¢ö
 15390818000000023.600102.805.50000000 ÔÆÄÏ½¨Ë®£¬¢÷
 15420601000000028.400112.404.75000000 ºþÄÏÄþÏç£¬¢ö
 15420821000000039.000111.105.00000000 É½Î÷±£µÂ£¬¢ö
 15421129000000034.700104.905.50000000 ¸ÊËàÎäÉ½£¬¢÷
 15421200000000034.200106.005.00000000 ¸ÊËà»ÕÏØ¡¢ÌìË®¼ä£¬¢ö
 15430508000000035.200118.505.00000000 É½¶«ÁÙÒÊ¶«
 15450200000000040.000114.005.25000000 ºÓ±±ÑôÔ­Ò»´ø
 15460929000000034.500117.705.50000000 ½­ËÕÚüÏØÕ¯É½£¬¢÷
 15480000000000038.900100.405.00000000 ¸ÊËàÕÅÒ´1548Ç°£¬¢ö
 15480922000000038.000121.007.00000000 ²³º£
 15490400000000037.000111.905.50000000 É½Î÷½éÐÝ£¬¢÷
 15491111000000024.700117.305.00000000 ¸£½¨ÁúÑÒ¶«ÄÏ
 15531117000000038.100112.904.75000000 É½Î÷¶¨ÏåÄÏ
 15540519000000038.600101.004.75000000 ¸ÊËàÉ½µ¤¸½½ü
 15540605000000039.000113.005.00000000 É½Î÷Ì«Ô­¡¢´óÍ¬¼ä
 15560202000000034.500109.708.25000000 ÉÂÎ÷»ªÏØ£¬¢û
 15560703000000037.200115.004.75000000 ºÓ±±Â¡Ò¢¶«ÄÏ
 15561213000000038.800101.105.00000000 ¸ÊËàÉ½µ¤£¬¢ö
 15570700000000040.300115.004.75000000 ºÓ±±Ðû»¯ÄÏ
 15580600000000037.500112.205.00000000 É½Î÷½»³Ç£¬¢ö
 15580600000000023.400111.505.50000000 ¹ã¶«·â¿ª·â´¨£¬¢÷
 15581201000000034.500109.705.50000000 ÉÂÎ÷»ªÏØ£¬¢÷
 15600000000000024.200102.705.50000000 ÔÆÄÏÍ¨º£±±£¬¢÷
 15600400000000024.900103.105.50000000 ÔÆÄÏÒËÁ¼£¬¢÷
 15600807000000039.300099.605.00000000 ¸ÊËà¸ßÌ¨¸½½ü
 15610000000000030.500117.404.75000000 °²»Õ¹ó³ØÎ÷ÄÏ1561´º
 15610303000000038.800101.105.50000000 ¸ÊËàÉ½µ¤£¬¢÷
 15610804000000037.500106.207.25000000 ÄþÏÄÖÐÎÀ¶«£¬¢ù-¢ú
 15620000000000025.800116.004.75000000 ½­Î÷Èð½ð£¬¢ö
 15620224000000038.500106.305.50000000 ÄþÏÄÒø´¨£¬¢÷
 15620600000000039.600118.705.00000000 ºÓ±±ÂÐÏØÄÏ£¬¢ö
 15631000000000036.800112.905.00000000 É½Î÷ÎäÏç£¬¢ö
 15660000000000028.900088.004.75000000 Î÷²ØÈøåÈ
 15670000000000025.800099.205.00000000 ÔÆÄÏÔÆÁú1567-1572£¬¢ö
 15670000000000039.700119.204.75000000 ºÓ±±²ýÀè£¬¢ö
 15670319000000024.700119.005.50000000 ¸£½¨ÈªÖÝº£Íâ
 15680000000000036.000107.905.50000000 ¸ÊËàÇìÑô£¬¢÷
 15680100000000034.200109.305.50000000 ÉÂÎ÷À¶Ìï£¬¢÷
 15680411000000034.400109.205.50000000 ÉÂÎ÷ÁÙäü£¬¢÷
 15680411000000038.500106.305.75000000 ÄþÏÄÒø´¨£¬¢÷
 15680422000000033.100107.005.00000000 ÉÂÎ÷ººÖÐ£¬¢ö
 15680423000000033.100107.005.00000000 ÉÂÎ÷ººÖÐ£¬¢ö
 15680505000000039.000119.006.00000000 ²³º£
 15680507000000039.000119.005.00000000 ²³º£
 15680525000000034.400109.006.75000000 ÉÂÎ÷Î÷°²¶«±±£¬¢ù
 15690000000000032.700109.005.00000000 ÉÂÎ÷°²¿µ£¬¢ö
 15690000000000034.600110.305.00000000 ÉÂÎ÷äü¹Ø£¬¢ô
 15710919000000024.100102.806.25000000 ÔÆÄÏÍ¨º££¬¢ø
 15720000000000026.200104.105.00000000 ÔÆÄÏÐûÍþ£¬¢ö
 15730120000000034.400104.006.75000000 ¸ÊËàáºÏØ£¬¢ù
 15740000000000027.600119.105.50000000 Õã½­ÇìÔª£¬¢÷
 15740829000000025.500120.005.75000000 ¸£½¨ÆÎÌï¶«º£Óò
 15750326000000029.000114.005.50000000 ½­Î÷ÐÞË®Î÷
 15750619000000032.700112.505.25000000 ºÓÄÏÄÏÑôÄÏ
 15760000000000025.800099.205.00000000 ÔÆÄÏÔÆÁú£¬¢ö
 15770227000000024.800115.004.75000000 ½­Î÷¶¨ÄÏ£¬¢ö
 15770323000000025.000098.506.75000000 ÔÆÄÏÌÚ³å£¬¢ù
 15770410000000024.200102.905.00000000 ÔÆÄÏ³Î½­½¨Ë®Ò»´ø
 15781231000000025.100099.205.25000000 ÔÆÄÏ±£É½£¬¢ö+
 15800915000000039.500112.305.75000000 É½Î÷Æ½Â³£¬¢÷
 15810528000000039.800114.505.75000000 ºÓ±±ÎµÏØ¸½½ü£¬¢÷
 15810700000000032.900104.605.50000000 ¸ÊËàÎÄÏØ£¬¢÷
 15820000000000035.700107.305.00000000 ¸ÊËàÕòÔ­1582Ç°£¬¢ö
 15820300000000040.100113.205.00000000 É½Î÷´óÍ¬£¬¢ö
 15830517000000039.700114.005.50000000 É½Î÷¹ãÁé¡¢»ëÔ´Ò»´ø£¬¢÷
 15830900000000038.400111.904.75000000 É½Î÷¾²ÀÖ£¬¢ö
 15840300000000037.500119.205.00000000 É½¶«À³ÖÝÍå
 15840708000000023.000112.505.00000000 ¹ã¶«ÕØÇì¸½½ü
 15840806000000022.900112.505.00000000 ¹ã¶«ÕØÇì¸½½ü
 15850306000000031.200117.705.75000000 °²»Õ³²ÏØÄÏ£¬¢÷
 15860402000000025.200100.305.75000000 ÔÆÄÏÎ¡É½£¬¢÷+
 15860526000000039.900116.305.00000000 ±±¾©£¬¢ö
 15870410000000035.300113.506.00000000 ºÓÄÏÐÞÎä¶«£¬¢÷-¢ø
 15870410000000035.300113.705.50000000 ºÓÄÏÐÞÎä¶«
 15870621000000038.100112.704.75000000 É½Î÷Ì«Ô­Ò»´ø
 15871004000000035.200110.805.00000000 É½Î÷ÁÙâ¢£¬¢ö
 15880700000000038.400112.805.00000000 É½Î÷ÐÃÏØ£¬¢ö
 15880702000000037.500118.505.00000000 É½¶«Àû½ò¶«
 15880809000000024.000102.807.00000000 ÔÆÄÏ½¨Ë®ÇúÏª£¬¡Ý¢ù
 15890000000000037.700112.504.75000000 É½Î÷½úÔ´£¬¢ö
 15900700000000036.500102.705.00000000 ¸ÊËàÀÖ¶¼£¬¢ö
 15900707000000035.500103.905.50000000 ¸ÊËàÁÙä¬£¬¢÷
 15910000000000036.600110.005.00000000 ÉÂÎ÷ÑÓ³¤£¬¢ö
 15911121000000038.800101.105.00000000 ¸ÊËàÉ½µ¤£¬¢ö
 15920100000000025.000098.505.75000000 ÔÆÄÏÌÚ³å£¬¢÷+
 15940324000000034.300114.705.00000000 ºÓÄÏÍ¨Ðí¶«ÄÏ
 15940328000000038.000113.004.75000000 É½Î÷Ì«Ô­¶«±±
 15941026000000042.600124.004.75000000 ÁÉÄþ¿ªÔ­±±£¬¢ö
 15960000000000042.600124.005.50000000 ÁÉÄþ¿ªÔ­±±£¬¢÷
 15960900000000025.100101.105.00000000 ÔÆÄÏÄÏ»ªÒ»´ø
 15961000000000025.000118.704.75000000 ¸£½¨»Ý°²Î÷ÄÏ£¬¢ö
 15970214000000031.900104.405.50000000 ËÄ´¨±±´¨£¬¢÷
 15971006000000038.500120.007.00000000 ²³º£
 15971200000000037.700121.605.25000000 É½¶«¸£É½º£Óò
 15980213000000037.400121.304.75000000 É½¶«¸£É½ÄÏ
 15990000000000035.600109.204.75000000 ÉÂÎ÷»ÆÁê£¬¢ö
 15990124000000025.300111.705.00000000 ºþÄÏµÀÏØÄÏ
 15990125000000021.000111.005.50000000 ¹ã¶«Îâ´¨½üº£
 15990501000000041.600122.705.00000000 ÁÉÄþ±±Õò¶«
 15990900000000025.500110.404.75000000 ¹ãÎ÷Áé´¨£¬¢ö
 15991016000000025.300103.005.00000000 ÔÆÄÏáÔÃ÷£¬¢ö
 16000000000000040.000076.006.00000000 ÐÂ½®°¢Í¼Ê²
 16000326000000023.800117.205.50000000 ¸£½¨ÕÓ°²£¬¢÷
 16000929000000023.500117.207.00000000 ¹ã¶«ÄÏ°Ä£¬¢ù
 16001202000000025.000102.805.25000000 ÔÆÄÏÀ¥Ã÷¸½½ü
 16020000000000025.800105.205.00000000 ¹óÖÝÇçÂ¡1602ÏÄ£¬¢ö
 16021023000000026.100099.905.00000000 ÔÆÄÏ¶ýÔ´£¬¢ö
 16030530000000031.200112.605.00000000 ºþ±±ÖÓÏé£¬¢ö
 16041025000000034.200105.106.00000000 ¸ÊËàÀñÏØ£¬¢ø
 16041229000000024.700119.007.50000000 ¸£½¨ÈªÖÝº£Íâ
 16050608000000030.800113.005.00000000 ºþ±±ÖÓÏé¶«ÄÏ
 16050713000000020.000110.507.50000000 º£ÄÏÇíÉ½£¬¢ú
 16050719000000021.600110.306.50000000 ¹ã¶«Á®½­¸½½ü
 16050817000000021.600110.306.00000000 ¹ã¶«Á®½­¸½½ü
 16051007000000021.300110.506.00000000 ¹ãÎ÷Â½´¨ÄÏ
 16051215000000021.000110.506.50000000 º£ÄÏÇíÉ½±±
 16060220000000021.000110.505.50000000 º£ÄÏÇíÉ½±±
 16061130000000023.600102.806.75000000 ÔÆÄÏ½¨Ë®£¬¢ù
 16070000000000024.800119.005.25000000 ¸£½¨ÈªÖÝº£Íâ1607Çï£¬¢÷
 16071002000000034.300108.905.00000000 ÉÂÎ÷Î÷°²£¬¢ö
 16080923000000037.700105.805.50000000 ÄþÏÄÇàÍ­Ï¿ÄÏ£¬¢÷
 16090607000000024.800119.005.75000000 ¸£½¨ÈªÖÝº£Íâ
 16090712000000039.200099.007.25000000 ¸ÊËà¾ÆÈªºìÑÂ±¤£¬¢ú
 16100203000000028.500104.505.50000000 ËÄ´¨¸ßÏØÇì·û£¬¢÷
 16100313000000032.400104.605.50000000 ËÄ´¨Æ½Îä¶«£¬¢÷
 16110400000000024.000097.804.75000000 ÔÆÄÏÈðÀö£¬¢ö-
 16110909000000021.400111.206.00000000 ¹ã¶«µç°×¶«ÄÏº£ÖÐ
 16120312000000025.300103.105.25000000 ÔÆÄÏÑ°µé¡¢À¥Ã÷Ò»´ø
 16120313000000023.600103.205.00000000 ÔÆÄÏÃÉ×ÔÌÈµé¸½½ü£¬¢ö
 16120603000000025.400103.305.50000000 ÔÆÄÏÑ°µéÒ×Â¡£¬¢÷
 16140609000000036.400111.504.75000000 É½Î÷ÁÙ·Ú±±
 16141023000000037.200112.106.50000000 É½Î÷Æ½Ò£¸½½ü£¬¢ø
 16150301000000032.000120.905.00000000 ½­ËÕÄÏÍ¨ÀÇÉ½Õò£¬¢ö
 16150720000000038.800106.305.50000000 ÄþÏÄÆ½ÂÞÎ÷ÄÏ£¬¢÷
 16150824000000025.000101.605.25000000 ÔÆÄÏ³þÐÛ£¬¢ö+
 16151200000000040.000115.005.00000000 ºÓ±±Ðû»¯Î÷ÄÏ
 16151208000000040.100116.804.75000000 ±±¾©ÃÜÔÆÄÏ
 16160210000000037.700105.905.75000000 ÄþÏÄÇàÍ­Ï¿Î÷ÄÏ£¬¢÷
 16161010000000040.700116.105.00000000 ºÓ±±³à³Ç¶«ÄÏ£¬¢ö
 16180000000000025.800099.205.25000000 ÔÆÄÏÔÆÁú1618-1620£¬¢ö+
 16180000000000020.000110.105.50000000 º£ÄÏ³ÎÂõ£¬¢÷
 16180520000000037.000111.906.00000000 É½Î÷½éÐÝ£¬¢ø
 16180815000000040.100117.104.75000000 ºÓ±±ÏãºÓ±±
 16181001000000040.600123.304.75000000 ÁÉÄþº£³Ç¶«ÄÏ
 16181116000000039.800114.506.50000000 ºÓ±±ÎµÏØ¸½½ü£¬¢ø
 16200305000000031.100112.705.00000000 ºþ±±ÖÓÏé¶«ÄÏ
 16200400000000025.400101.005.00000000 ÔÆÄÏÄÏ»ªÎ÷±±
 16201019000000037.100117.505.00000000 É½¶«Æë¶«(¾É)£¬¢ö
 16201200000000025.500103.505.25000000 ÔÆÄÏÇú¾¸¡¢Ñ°µéÒ»´ø£¬¢÷-
 16210300000000039.500116.705.50000000 ºÓ±±ÓÀÇå¶«±±£¬¢÷
 16210320000000034.600104.404.75000000 ¸ÊËàáºÏØ¶«±±
 16211100000000031.000120.604.75000000 ½­ËÕÎâ½­Æ½ÍûÕò£¬¢ö
 16211122000000037.900121.205.25000000 É½¶«ÅîÀ³¶«º£Óò
 16220318000000035.500116.006.00000000 É½¶«ã¢³ÇÄÏ£¬¢ø
 16220417000000036.600116.805.50000000 É½¶«³¤ÇåÒ»´ø
 16220621000000035.800111.304.75000000 É½Î÷·Ú³ÇÒ»´ø
 16221025000000036.500106.307.00000000 ÄþÏÄ¹ÌÔ­±±£¬¢ù-¢ú
 16221026000000035.400103.905.50000000 ¸ÊËàÁÙä¬£¬¢÷
 16230504000000025.500100.406.25000000 ÔÆÄÏÏéÔÆÎ÷±±£¬¢ø
 16230623000000032.600104.105.50000000 ËÄ´¨ËÉÅËÐ¡ºÓ£¬¢÷
 16231226000000036.100115.204.75000000 ºÓÄÏÄÏÀÖ£¬¢ö
 16240000000000038.400112.705.00000000 É½Î÷ÐÃÏØ1624´º£¬¢ö
 16240201000000038.500118.005.50000000 ²³º£
 16240210000000032.300119.406.00000000 ½­ËÕÑïÖÝ¸½½ü£¬¢ø-
 16240326000000026.500099.905.75000000 ÔÆÄÏ½£´¨£¬¢÷+
 16240417000000039.500118.806.50000000 ºÓ±±ÂÐÏØ£¬¢ø
 16240419000000038.500118.005.50000000 ²³º£
 16240700000000026.900100.205.00000000 ÔÆÄÏÀö½­£¬¢ö
 16240704000000035.400105.906.00000000 ¸ÊËà×¯ÀË(¾É)£¬¢ø
 16240719000000038.900115.505.50000000 ºÓ±±±£¶¨£¬¢÷
 16240901000000031.200121.504.75000000 ÉÏº££¬¢ö
 16241000000000033.200107.505.50000000 ÉÂÎ÷ÑóÏØ£¬¢÷
 16250000000000029.600091.104.75000000 Î÷²ØÀ­Èø
 16250400000000038.300116.905.00000000 ºÓ±±²×ÖÝ£¬¢ö
 16260530000000040.000117.405.50000000 Ìì½ò¼»ÏØ£¬¢÷
 16260628000000039.400114.207.00000000 É½Î÷ÁéÇð£¬¢ù
 16261008000000026.900109.705.00000000 ºþÄÏ»áÍ¬£¬¢ö
 16270000000000037.800113.605.50000000 É½Î÷Æ½¶¨1627ÏÄ£¬¢÷
 16270206000000037.500105.506.00000000 ÄþÏÄÖÐÄþÊ¯¿ÕËÂ£¬¢ø
 16280000000000029.000111.404.75000000 ºþÄÏÌÒÔ´Î÷±±1628´º£¬¢ö
 16281007000000040.600114.206.50000000 ºÓ±±»³°²Î÷ÑóºÓ±¤£¬¢ø
 16290300000000036.100103.705.50000000 ¸ÊËàÀ¼ÖÝ£¬¢÷
 16290400000000030.300115.104.75000000 ºþ±±»Æ¸ÔÞ­ÖÝ¼ä
 16300000000000030.700113.505.00000000 ºþ±±ÌìÃÅºº´¨Ò»´ø1630ÏÄ£¬¢ö
 16300116000000032.600104.106.50000000 ËÄ´¨ËÉÅËÐ¡ºÓ£¬¢ø
 16300204000000032.000119.204.75000000 ½­ËÕ¾äÈÝ£¬¢ö
 16301014000000030.200113.205.00000000 ºþ±±ãæÑôãæ³Ç£¬¢ö
 16310000000000033.700106.105.50000000 ¸ÊËà»ÕÏØÄÏ£¬¢÷
 16310700000000035.500107.905.00000000 ¸ÊËàÄþÏØ£¬¢ö
 16310721000000035.200104.305.50000000 ¸ÊËàÁÙä¬¡¢Â¤Î÷Ò»´ø£¬¢÷
 16310814000000029.200111.706.75000000 ºþÄÏ³£µÂ£¬¢ø+
 16310900000000025.800105.204.75000000 ¹óÖÝÇçÂ¡£¬¢ö
 16311101000000028.200112.405.50000000 ºþÄÏ³£µÂ¶«ÄÏ
 16311108000000029.200111.705.75000000 ºþÄÏ³£µÂ±±
 16320000000000032.400109.705.00000000 ºþ±±ÖñÏª£¬¢ö
 16320200000000027.100111.104.75000000 ºþÄÏÉÛÑôÎ÷ÄÏ
 16320904000000039.700117.005.00000000 ±±¾©Í¨ÏØ¶«ÄÏ
 16330000000000037.300111.804.75000000 É½Î÷·ÚÑô£¬¢ö
 16330406000000030.600114.904.75000000 ºþ±±»Æ¸Ô
 16340000000000033.200104.805.50000000 ¸ÊËàÎÄÏØ1634¶¬£¬¢÷
 16340114000000034.000105.206.00000000 ¸ÊËàÎ÷ºÍ£¬¢ø
 16340330000000030.700115.405.50000000 ºþ±±ÂÞÌï£¬¢÷
 16341200000000035.100107.605.50000000 ¸ÊËàÁéÌ¨£¬¢÷
 16350217000000030.500116.504.75000000 °²»ÕÇ±É½Î÷ÄÏ
 16351026000000033.200107.505.50000000 ÉÂÎ÷ÑóÏØ£¬¢÷
 16360000000000033.100107.005.50000000 ÉÂÎ÷ººÖÐ£¬¢÷
 16360000000000036.800108.805.00000000 ÉÂÎ÷Ö¾µ¤£¬¢ö
 16370608000000028.500103.505.00000000 ËÄ´¨ÆÁÉ½Î÷ÄÏ
 16380100000000036.600105.505.50000000 ÄþÏÄº£Ô­£¬¢÷
 16381222000000034.500112.404.75000000 ºÓÄÏÐÂ°²¶«ÄÏ
 16390415000000028.300112.604.75000000 ºþÄÏ³¤É³Î÷±±
 16400000000000025.800113.104.75000000 ºþÄÏ³»ÖÝ¸½½ü1640¶¬
 16400000000000037.500105.605.00000000 ÄþÏÄÖÐÄþ£¬¢ö
 16400400000000034.700112.504.75000000 ºÓÄÏÂåÑô£¬¢ö
 16400900000000030.500114.905.00000000 ºþ±±»Æ¸Ô£¬¢ö
 16410000000000034.500105.505.00000000 ¸ÊËàÌìË®¡¢ÀñÏØ¼ä£¬¢ö
 16411126000000023.500116.505.75000000 ¹ã¶«½ÒÑô¶«£¬¢÷
 16420000000000030.800095.607.00000000 Î÷²ØÂåÂ¡Î÷±±1642-1654£¬¡Ý¢ù
 16420630000000035.000110.906.00000000 É½Î÷°²ÒØÎ÷£¬¢ø
 16420811000000037.200120.604.75000000 É½¶«À³Ñô±±
 16421004000000034.200116.904.75000000 °²»ÕÏôÏØ£¬¢ö
 16421120000000033.100118.505.00000000 ½­ËÕíìíôÎ÷±±£¬¢ö
 16431023000000034.200116.804.75000000 °²»ÕÏôÏØÎ÷±±
 16431200000000025.700101.105.50000000 ÔÆÄÏÒ¦°².ÑÎ·á¼ä£¬¢÷
 16440115000000034.400116.504.75000000 °²»Õí¸É½¶«
 16440208000000032.900117.505.50000000 °²»Õ·ïÑô£¬¢÷
 16440500000000025.500102.405.00000000 ÔÆÄÏÎä¶¨£¬¢ö
 16440730000000023.000120.105.25000000 Ì¨ÍåÌ¨ÄÏÎ÷£¬¢÷
 16480401000000034.500108.404.75000000 ÉÂÎ÷ãþÑôÎ÷
 16510117000000026.200116.605.50000000 ¸£½¨Äþ»¯£¬¡Ý¢ö
 16520210000000031.400116.305.50000000 °²»Õ»ôÉ½
 16520323000000031.500116.506.00000000 °²»Õ»ôÉ½¶«±±£¬¡Ý¢÷
 16520713000000025.200100.607.00000000 ÔÆÄÏÃÖ¶ÉÄÏ£¬¢ù+
 16530212000000032.500115.004.75000000 ºÓÄÏÏ¢ÏØ¶«±±
 16530911000000021.700110.204.75000000 ¹ã¶«Á®½­£¬¢ö
 16540217000000030.900117.505.25000000 °²»ÕÂ®½­¶«ÄÏ
 16540721000000034.300105.508.00000000 ¸ÊËàÌìË®ÄÏ£¬¢û
 16540722000000034.500107.005.50000000 ¸ÊËàÌìË®¶«
 16540915000000036.100115.605.50000000 É½¶«³¯³Ç£¬¢÷
 16541100000000032.500114.605.00000000 ºÓÄÏÏ¢ÏØÎ÷±±
 16550000000000023.000120.206.00000000 Ì¨ÍåÌ¨ÄÏ¸½½ü£¬¢ø
 16550318000000034.800108.105.25000000 ÉÂÎ÷·ïÏè¶«±±Ò»´ø
 16550417000000024.400102.605.00000000 ÔÆÄÏÓñÏª£¬¢ö+
 16560300000000022.600112.804.75000000 ¹ã¶«º×É½£¬¢ö
 16570421000000031.300103.506.50000000 ËÄ´¨ãë´¨£¬¢ø
 16571000000000040.200115.005.00000000 ºÓ±±Ðû»¯ÄÏ
 16580203000000039.400115.706.00000000 ºÓ±±äµË®£¬¢÷-¢ø
 16580919000000031.500121.004.75000000 ½­ËÕÌ«²ÖÎ÷±±
 16591225000000026.500117.405.00000000 ¸£½¨ÄÏÆ½Î÷ÄÏ
 16600900000000035.200116.204.75000000 É½¶«½ðÏçÎ÷±±
 16610215000000023.000120.206.50000000 Ì¨ÍåÌ¨ÄÏ¸½½ü£¬¢ø
 16611119000000040.500115.004.75000000 ºÓ±±Ðû»¯ÄÏ
 16620000000000033.400120.104.75000000 ½­ËÕÑÎ³Ç£¬¢ö
 16620421000000040.500115.004.75000000 ºÓ±±Ðû»¯ÄÏ
 16621011000000033.200114.805.50000000 ºÓÄÏÏî³Ç£¬¢÷
 16630400000000026.100099.905.25000000 ÔÆÄÏ¶ýÔ´£¬¢ö+
 16640000000000038.700112.705.50000000 É½Î÷ÐÃÏØ¡¢´úÏØ¼ä£¬¢÷
 16640401000000039.900116.704.75000000 ±±¾©Í¨ÏØ£¬¢ö
 16640930000000021.800112.505.00000000 ¹ã¶«Ì¨É½Î÷ÄÏ
 16650000000000037.900102.605.00000000 ¸ÊËàÎäÍþ£¬¢ö
 16650416000000039.900116.606.50000000 ±±¾©Í¨ÏØÎ÷£¬¢ø
 16650919000000022.700111.605.00000000 ¹ã¶«ÂÞ¶¨£¬¢ö
 16680725000000034.800118.508.50000000 É½¶«Û°³Ç£¬¡Ý¢û
 16680726000000036.400119.206.75000000 É½¶«°²Çð
 16680824000000036.500118.505.75000000 É½¶«ÁÙëÔÒ»´ø
 16680918000000036.200117.106.00000000 É½¶«Ì©°²¶«±±
 16700700000000025.200102.205.50000000 ÔÆÄÏÂ»·á¡¢ÂÞ´Î¼ä£¬¢÷
 16701200000000035.300118.005.00000000 É½¶«·ÑÏØ£¬¢ö
 16710900000000035.300118.005.00000000 É½¶«·ÑÏØÒ»´ø£¬¢ö
 16720617000000035.600118.806.00000000 É½¶«ÜìÏØ
 16730329000000031.800117.305.00000000 °²»ÕºÏ·Ê£¬¢ö
 16731018000000040.500113.506.50000000 É½Î÷ÌìÕòÎ÷±±
 16740400000000024.500103.805.00000000 ÔÆÄÏãòÎ÷£¬¢ö
 16750000000000034.100114.805.50000000 ºÓÄÏÌ«¿µ£¬¢÷
 16750600000000034.800111.105.00000000 É½Î÷Æ½Â½¡¢ÜÇ³Ç¼ä£¬¢ö
 16750803000000035.600116.805.00000000 É½¶«ÙðÖÝ£¬¢ö
 16760611000000032.400119.404.75000000 ½­ËÕÑïÖÝ£¬¢ö
 16770000000000037.700113.705.00000000 É½Î÷Æ½¶¨£¬¢ö-¢÷
 16770900000000033.400104.905.50000000 ¸ÊËàÎä¶¼£¬¢÷
 16780000000000040.700115.305.00000000 ºÓ±±Ðû»¯Î÷±±ÕÔ´¨1678ÏÄ£¬¢ö
 16780524000000031.300120.904.75000000 ½­ËÕÎâÏØ¶«
 16780526000000030.500121.004.75000000 Õã½­º£ÑÎ£¬¢ö
 16790902000000040.000117.008.00000000 ºÓ±±ÈýºÓÆ½¹È£¬¢û
 16790904000000039.000116.005.75000000 ºÓ±±ÐÛÏØÒ»´ø
 16791000000000037.600112.505.50000000 É½Î÷Ðì¹µ£¬¢÷
 16791226000000031.400119.505.25000000 ½­ËÕäàÑô£¬¢÷
 16800909000000025.000101.606.75000000 ÔÆÄÏ³þÐÛ£¬¢ù
 16810000000000035.800109.405.00000000 ÉÂÎ÷Âå´¨£¬¢ö
 16810000000000032.500078.504.75000000 Î÷²Ø°¢Àï
 16820000000000029.500090.104.75000000 Î÷²ØÈÕ¿¦Ôò¡¢É½ÄÏÒ»´ø
 16831010000000023.100113.005.00000000 ¹ã¶«ÄÏº££¬¢ö
 16831122000000038.700112.707.00000000 É½Î÷Ô­Æ½¸½½ü£¬¢ù
 16860000000000037.100106.505.50000000 ÄþÏÄÍ¬ÐÄ¶«±±£¬¢÷
 16860101000000022.800110.105.25000000 ¹ãÎ÷ÎàÖÝ¡¢ºÏÆÖ¼ä
 16860118000000037.700121.804.75000000 »Æº£
 16860512000000023.500120.405.75000000 Ì¨Íå¼ÎÒå£¬¢÷
 16871120000000037.600121.504.75000000 É½¶«ÅîÀ³¶«º£Óò
 16880616000000026.500099.906.25000000 ÔÆÄÏ½£´¨£¬¢ø+
 16881000000000040.600115.004.75000000 ºÓ±±Ðû»¯
 16910500000000024.600118.504.75000000 ¸£½¨½ú½­°²º££¬¢ö
 16920912000000024.500103.805.50000000 ÔÆÄÏãòÎ÷£¬¢÷
 16930425000000023.000115.304.75000000 ¹ã¶«º£·á£¬¢ö
 16940500000000025.000121.505.50000000 Ì¨ÍåÌ¨±±£¬¢÷
 16950215000000024.900110.005.25000000 ¹ãÎ÷ÈÚ°²¶«ÄÏ
 16950518000000036.000111.507.75000000 É½Î÷ÁÙ·Ú£¬¢ú
 16960707000000025.000102.805.75000000 ÔÆÄÏÀ¥Ã÷£¬¡Ý¢÷
 16971229000000027.400092.604.75000000 Î÷²ØÃÅÓç
 16980000000000041.500121.205.00000000 ÁÉÄþÒåÏØ£¬¢ö
 16990000000000039.800099.504.75000000 ¸ÊËà¸ßÌ¨Î÷±±1699Çï£¬¢ö
 17000000000000028.800093.004.75000000 Î÷²ØÀÊÏØ¡¢¼Ó²éÒ»´ø
 17010000000000025.200102.505.50000000 ÔÆÄÏ¸»Ãñ£¬¢÷
 17030000000000029.000091.605.00000000 Î÷²ØÇî½á1703-1717£¬¢ö
 17040918000000038.100116.705.50000000 ºÓ±±¶«¹â¡¢²×ÖÝ£¬¢÷
 17040928000000034.900107.006.00000000 ÉÂÎ÷Â¤ÏØ£¬¢ø
 17081025000000033.800108.404.75000000 ÉÂÎ÷ÖÜÖÁ¡¢ÄþÉÂÒ»´ø
 17081026000000036.700114.705.75000000 ºÓ±±ÓÀÄê¶«ÄÏ£¬¢÷
 17091014000000037.400105.307.50000000 ÄþÏÄÖÐÎÀ£¬¢ù-¢ú
 17100416000000027.800111.305.50000000 ºþÄÏÐÂ»¯£¬¢÷
 17111022000000023.200120.006.50000000 Ì¨Íå¼ÎÒå¡¢¸ßÐÛº£±õ£¬¢ø
 17121222000000032.000119.005.00000000 ½­ËÕÒÇÕ÷Î÷ÄÏ
 17130226000000025.600103.306.75000000 ÔÆÄÏÑ°µé£¬¢ù
 17130904000000032.000103.707.00000000 ËÄ´¨Ã¯ÏØµþÏª£¬¢ù
 17151011000000023.500120.405.50000000 Ì¨Íå¼ÎÒå£¬¢÷
 17170706000000029.500111.405.25000000 ºþÄÏÁÙå¢Î÷
 17180619000000035.000105.207.50000000 ¸ÊËàÍ¨Î¼ÄÏ£¬¢ú
 17200712000000040.400115.506.75000000 ºÓ±±É³³Ç£¬¢ù
 17201031000000023.100120.306.75000000 Ì¨ÍåÌ¨ÄÏÊÐ£¬¢ù
 17201124000000030.900088.704.75000000 Î÷²ØÉêÔú
 17210900000000023.000120.206.00000000 Ì¨ÍåÌ¨ÄÏÊÐ£¬¢ø
 17220000000000030.000099.106.00000000 ËÄ´¨°ÍÌÁÒ»´ø£¬¡Ý¢ø
 17220200000000024.200102.405.00000000 ÔÆÄÏ¶ëÉ½£¬¢ö
 17240000000000040.500115.305.00000000 ºÓ±±»³À´ÐÂ±£°²£¬¢ö
 17250108000000025.100103.106.75000000 ÔÆÄÏÒËÁ¼¡¢áÔÃ÷¼ä£¬¢ù
 17250801000000030.000101.907.00000000 ËÄ´¨¿µ¶¨£¬¢ù
 17290810000000025.600100.205.25000000 ÔÆÄÏ·ïÒÇ¡¢´óÀí¼ä£¬¢ö+
 17300000000000036.900117.905.00000000 É½¶«³¤É½(¾É)£¬¢ö
 17300921000000023.900120.705.25000000 Ì¨ÍåÕÃ»¯¶«ÄÏ
 17300930000000040.000116.206.50000000 ±±¾©Î÷±±½¼£¬¢ø
 17311022000000024.100118.205.00000000 ¸£½¨ÕÄÖÝÍâº£Óò
 17311100000000031.300121.005.00000000 ½­ËÕÀ¥É½ÄÏ£¬¢ö
 17320129000000027.700102.406.75000000 ËÄ´¨Î÷²ý¶«ÄÏ£¬¢ù
 17321100000000023.700102.505.00000000 ÔÆÄÏÊ¯ÆÁ£¬¢ö
 17330802000000026.300103.107.75000000 ÔÆÄÏ¶«´¨×ÏÅ£ÆÂ£¬¢ú
 17340300000000030.200103.505.00000000 ËÄ´¨ÆÑ½­£¬¢ö
 17360000000000030.600101.505.50000000 ËÄ´¨µÀæÚÇ¬Äþ£¬¢÷
 17360130000000023.100120.306.25000000 Ì¨ÍåÌ¨ÄÏ¶«±±£¬¢ø
 17361225000000037.800121.605.00000000 »Æº£
 17370930000000035.100114.405.50000000 ºÓÄÏ·âÇð£¬¢÷
 17371228000000042.900093.704.75000000 ÐÂ½®¹þÃÜ¶«
 17380519000000033.300104.205.75000000 ËÄ´¨ÄÏÆº£¬¢÷
 17381223000000033.300096.606.50000000 Çàº£ÓñÊ÷Î÷±±1738.12.23Ç°£¬¢ø
 17390103000000038.800106.508.00000000 ÄþÏÄÆ½ÂÞ¡¢Òø´¨¼ä£¬¢ú+
 17390223000000038.500106.305.50000000 ÄþÏÄÒø´¨£¬¢÷
 17400522000000038.500106.304.75000000 ÄþÏÄÒø´¨£¬¢ö
 17410000000000030.600101.505.00000000 ËÄ´¨µÀæÚÇ¬Äþ£¬¢ö
 17411114000000023.700102.505.00000000 ÔÆÄÏÊ¯ÆÁ£¬¢ö
 17420000000000032.100110.805.00000000 ºþ±±·¿ÏØ£¬¢ö
 17420000000000030.600101.505.00000000 ËÄ´¨µÀæÚÇ¬Äþ£¬¢ö
 17430630000000030.700118.405.00000000 °²»ÕãþÏØ£¬¢ö-¢÷
 17460729000000040.200116.205.00000000 ±±¾©²ýÆ½£¬¢ö
 17470300000000031.400100.706.75000000 ËÄ´¨Â¯»ô£¬¡Ý¢ø
 17480223000000031.300103.505.75000000 ËÄ´¨ãë´¨£¬¢÷
 17480306000000030.200101.505.75000000 ËÄ´¨¿µ¶¨Ëþ¹«£¬¢÷
 17480502000000032.800103.706.50000000 ËÄ´¨ËÉÅËÕÄÀ°±±£¬£¾¢÷
 17480830000000030.400101.606.50000000 ËÄ´¨µÀæÚÇ¬Äþ¶«ÄÏ£¬¢ø
 17481012000000031.000102.405.50000000 ËÄ´¨Ð¡½ð³çµÂ£¬¡Ý¢ö
 17481121000000036.400106.105.50000000 ÄþÏÄ¹ÌÔ­±±£¬¢÷
 17490228000000022.900112.005.00000000 ¹ã¶«ÔÆ¸¡£¬¢ö
 17500000000000030.600101.505.00000000 ËÄ´¨µÀæÚÇ¬Äþ£¬¢ö
 17500915000000024.700102.906.25000000 ÔÆÄÏ³Î½­£¬¢ø
 17510300000000023.700106.904.75000000 ¹ãÎ÷ÌïÑôÄÇÆÂ¶«£¬¢ö
 17510525000000026.500099.906.75000000 ÔÆÄÏ½£´¨£¬¢ù
 17510700000000030.200091.504.75000000 Î÷²ØÁÖÖÜ£¬¡Ý¢ö
 17520000000000031.400079.906.50000000 Î÷²ØÔý´ïÎ÷£¬¡Ý¢ø
 17520517000000031.300122.305.00000000 ÉÏº£³¤½­¿Ú
 17540000000000024.800121.005.00000000 Ì¨ÍåÐÂÖñ£¬¢ö
 17540500000000037.700112.505.00000000 É½Î÷Ì«Ô­ÄÏ£¬¢ö
 17540600000000025.000101.605.00000000 ÔÆÄÏ³þÐÛ£¬¢ö
 17550127000000024.700102.206.50000000 ÔÆÄÏÒ×ÃÅ£¬¢ø+
 17550208000000023.700102.806.00000000 ÔÆÄÏÊ¯ÆÁ¶«£¬¢ø
 17561207000000029.100116.905.50000000 ½­Î÷²¨Ñô¶«±±
 17570613000000024.900098.405.50000000 ÄÏÌÚ³åÉ³ÆÂ£¬¢÷
 17591025000000023.900109.904.75000000 ¹ãÎ÷ÏóÖÝ¶«ÄÏ
 17610523000000024.400102.606.25000000 ÔÆÄÏÓñÏª±±¹Å³Ç£¬¢ø
 17611103000000024.400102.605.75000000 ÔÆÄÏÓñÏª£¬¢÷+
 17631230000000024.200102.806.50000000 ÔÆÄÏ½­´¨Í¨º£¼ä£¬¢ø+
 17640627000000033.000121.506.00000000 »Æº£
 17650000000000030.600101.505.00000000 ËÄ´¨µÀæÚÇ¬Äþ£¬¢ö
 17650209000000044.700082.906.50000000 ÐÂ½®¾«ºÓ£¬¢ø
 17650315000000041.800123.405.50000000 ÁÉÄþÉòÑô£¬¢÷
 17650501000000035.300103.905.50000000 ¸ÊËàÁÙä¬£¬¢÷
 17650704000000040.100116.005.00000000 ±±¾©²ýÆ½Î÷ÄÏ
 17650816000000034.500108.205.00000000 ÉÂÎ÷Î÷°²¡¢·ïÏè¼ä
 17650902000000034.800105.006.50000000 ¸ÊËàÎäÉ½¡¢¸Ê¹ÈÒ»´ø£¬¢ø+
 17700000000000029.300091.505.75000000 Î÷²ØÔúÄÒ£¬¢÷
 17700116000000031.400116.305.75000000 °²»Õ»ôÉ½
 17700926000000024.900099.905.50000000 ÔÆÄÏ·ïÇì±±£¬¢÷
 17720301000000038.300114.405.00000000 ºÓ±±ÁéÊÙ£¬¢ö
 17750000000000042.300123.905.50000000 ÁÉÄþÌúÁë£¬¢÷
 17761200000000023.500120.506.00000000 Ì¨Íå¼ÎÒå£¬¢ø
 17781029000000022.500110.605.25000000 ¹ãÎ÷ÓñÁÖ¶«ÄÏ
 17790000000000042.700121.805.75000000 ÄÚÃÉ¹Å¿âÂ×1779´º£¬¢÷
 17811003000000025.900101.105.25000000 ÔÆÄÏ´óÒ¦ÑÎ·á£¬¢÷+
 17820430000000025.800111.805.00000000 ºþÄÏÄþÔ¶¡¢ÓÀÖÝ¼ä£¬¢ö
 17830000000000025.600103.805.25000000 ÔÆÄÏÕ´Òæ£¬¢÷-
 17850000000000025.000098.505.25000000 ÔÆÄÏÌÚ³å£¬¢÷-
 17850000000000030.600101.505.75000000 ËÄ´¨µÀæÚ1785¶¬£¬¢÷
 17850418000000039.900098.006.50000000 ¸ÊËàÓñÃÅ»Ý»Ø±¤£¬¢ø
 17851214000000029.300112.404.75000000 ºþÄÏÁÙå¢¶«
 17860601000000029.900102.007.75000000 ËÄ´¨¿µ¶¨ÄÏ£¬¡Ý¢ú
 17860602000000029.900102.006.00000000 ËÄ´¨¿µ¶¨ÄÏ
 17860610000000029.400102.205.00000000 ËÄ´¨ãò¶¨µÃÍ×
 17871213000000031.000103.604.75000000 ËÄ´¨¹àÏØ£¬¢ö
 17890607000000024.200102.907.00000000 ÔÆÄÏ»ªÄþÂ·¾Ó£¬¢ù+
 17891107000000034.600110.305.00000000 ÉÂÎ÷äü¹Ø£¬¢ö
 17910000000000030.800095.006.75000000 Î÷²Ø±ß°Ó 1791-1804£¬¢ù
 17910211000000038.000115.005.50000000 ºÓ±±ÉîÏØÎ÷£¬¡Ý¢ö
 17910408000000023.800117.505.50000000 ¸£½¨¶«É½Íâº£ÖÐ£¬¡Ý¢÷
 17920400000000027.400114.604.75000000 ½­Î÷°²¸£Î÷£¬¢ö
 17920809000000023.600120.607.00000000 Ì¨Íå¼ÎÒå£¬¢ù
 17920907000000030.800101.206.75000000 ËÄ´¨µÀæÚ¶«ÄÏ£¬¢ø
 17921130000000030.600101.505.50000000 ËÄ´¨µÀæÚÇ¬Äþ£¬¢÷
 17930515000000030.600101.506.00000000 ËÄ´¨µÀæÚÇ¬Äþ£¬¢ø
 17950805000000039.700118.705.50000000 ºÓ±±ÂÐÏØ£¬¢ö-¢÷
 17960300000000036.000119.405.00000000 É½¶«Öî³Ç£¬¢ö
 17970000000000023.000120.205.00000000 Ì¨ÍåÌ¨ÄÏÊÐ£¬¢ö
 17970805000000039.400118.905.00000000 ºÓ±±ÀÖÍ¤£¬¢ö
 17990827000000023.800102.407.00000000 ÔÆÄÏÊ¯ÆÁ±¦Ðã£¬¢ù
 18030202000000025.700100.506.25000000 ÔÆÄÏ±ö´¨¡¢ÏéÔÆ¼ä£¬¢ø
 18040000000000024.900115.605.25000000 ½­Î÷Ñ°ÎÚ1804¶¬£¬¢÷-
 18050625000000037.100114.505.00000000 ºÓ±±ÐÏÌ¨£¬¢ö
 18050805000000039.700119.205.50000000 ºÓ±±²ýÀè£¬¢÷
 18050927000000029.900102.204.75000000 ËÄ´¨ãò¶¨£¬¢ö
 18060111000000025.300115.706.00000000 ½­Î÷»á²ýÄÏ£¬¢ø
 18060611000000028.200091.807.50000000 Î÷²Ø´íÄÇÎ÷±±£¬¢ú
 18060718000000025.100109.404.75000000 ¹ãÎ÷ÈÚË®¶´¿Ú´å£¬¢ö
 18070517000000038.300116.804.75000000 ºÓ±±²×ÖÝÎ÷±±
 18080816000000028.400092.305.50000000 Î÷²ØÂ¡×Ó£¬¢÷
 18110000000000030.600101.505.75000000 ËÄ´¨µÀæÚÇ¬Äþ£¬¢÷
 18110318000000024.800120.806.75000000 Ì¨ÍåÐÂÖñÎ÷º£ÖÐ
 18110927000000031.700100.306.75000000 ËÄ´¨Â¯»ôÖìÙÁ£¬¢ù
 18120308000000043.700083.508.00000000 ÐÂ½®ÄáÀÕ¿Ë¶«£¬¢û
 18120402000000034.600110.605.50000000 ºÓÄÏÁé±¦Î÷±±£¬¢÷
 18130000000000036.000111.405.25000000 É½Î÷ÏåÁê£¬¢ö-¢÷
 18131017000000028.000120.704.75000000 Õã½­ÎÂÖÝ£¬¢ö
 18140110000000034.600113.505.00000000 ºÓÄÏÜþÑô¼ÖÓø£¬¢ö
 18140204000000035.800114.405.50000000 ºÓÄÏÌÀÒõ¡¢¿£ÏØ¼ä£¬¢÷
 18141124000000023.700102.506.00000000 ÔÆÄÏÊ¯ÆÁ£¬¢ø
 18150700000000024.800121.805.00000000 Ì¨ÍåÒËÀ¼¸½½ü£¬¢ö
 18150805000000039.100117.205.00000000 Ìì½ò£¬¢ö
 18151013000000025.000121.306.75000000 Ì¨ÍåÌÒÔ°Íâº£Óò
 18151023000000034.800111.206.75000000 É½Î÷Æ½Â½£¬¢ù
 18151126000000034.800111.204.75000000 É½Î÷Æ½Â½£¬¢ö
 18160000000000024.800121.805.75000000 Ì¨ÍåÒËÀ¼¸½½ü1816´º£¬¢÷
 18160807000000038.500117.004.75000000 ºÓ±±²×ÖÝÎ÷±±
 18160900000000024.800121.805.50000000 Ì¨ÍåÒËÀ¼¸½½ü£¬¢÷
 18161208000000031.400100.707.50000000 ËÄ´¨Â¯»ô£¬¢ú
 18190224000000036.100102.305.75000000 Çàº£»¯Â¡£¬¢÷
 18190914000000026.500107.205.75000000 ¹óÖÝ¹ó¶¨£¬¢÷
 18200804000000034.100113.906.00000000 ºÓÄÏÐí²ý¶«±±£¬¢ø
 18201000000000034.800111.205.00000000 ºÓÄÏÉÂÏØ£¬¢ö
 18220424000000033.000104.605.50000000 ¸ÊËàÎÄÏØ£¬¢÷
 18230800000000032.700107.905.50000000 ÉÂÎ÷Õò°Í£¬¢÷
 18240814000000023.000113.005.00000000 ¹ã¶«¹ãÖÝÎ÷ÄÏ
 18251000000000025.900119.004.75000000 ¸£½¨ÓÀÌ©£¬¢ö
 18270323000000034.900111.105.50000000 É½Î÷Æ½Â½£¬¢÷
 18270422000000034.600111.304.75000000 ºÓÄÏäÅ³Ø£¬¢ö
 18290400000000037.500111.205.50000000 É½Î÷ÀëÊ¯£¬¢÷
 18290818000000034.600110.604.75000000 ºÓÄÏÁé±¦Î÷±±£¬¢ö
 18291118000000033.200117.904.75000000 °²»ÕÎåºÓ£¬¢÷
 18291119000000036.600118.506.25000000 É½¶«Òæ¶¼Ò»´ø£¬¢ø
 18300502000000035.700115.004.75000000 ºÓÄÏå§Ñô
 18300612000000036.400114.307.50000000 ºÓ±±´ÅÏØ£¬¢ú
 18300613000000036.400114.305.50000000 ºÓ±±´ÅÏØ
 18300624000000037.300114.705.50000000 ºÓ±±Â¡Ò¢Î÷ÄÏ£¬¢÷
 18300626000000036.400114.305.75000000 ºÓ±±´ÅÏØ£¬¢÷+
 18300913000000027.200102.204.75000000 ËÄ´¨Î÷²ý¡¢»áÀí¼ä£¬¢ö
 18310000000000035.900117.804.75000000 É½¶«ÐÂÌ©£¬¢ö
 18310928000000032.800116.806.25000000 °²»Õ·ïÌ¨¶«±±£¬¢ø
 18320100000000024.300117.005.00000000 ¸£½¨Æ½ºÍÎ÷£¬¢ö
 18320800000000039.900096.805.50000000 ¸ÊËàÓñÃÅ²ýÂí£¬¢÷
 18330826000000028.300085.508.00000000 Î÷²ØÄôÀ­Ä¾£¬¡Ý¢ú
 18330906000000025.000103.008.00000000 ÔÆÄÏáÔÃ÷ÑîÁÖÒ»´ø£¬¡Ý¢ú
 18331213000000024.800121.805.00000000 Ì¨ÍåÒËÀ¼¸½½ü£¬¢ö
 18340000000000033.000097.005.50000000 Çàº£ÓñÊ÷¸½½ü1834¶¬£¬¢÷
 18340411000000025.000103.005.00000000 ÔÆÄÏÒËÁ¼ÌÀ³Ø£¬¢ö
 18340617000000028.000086.306.25000000 Î÷²Ø¶¨ÈÕÈÞÏ½£¬¢ø
 18350606000000036.300116.405.00000000 É½¶«Æ½Òõ£¬¢ö
 18370900000000034.600103.706.00000000 ¸ÊËàÁÙÌ¶¡¢áºÏØ¼ä1837.09-10£¬¢ø
 18390207000000026.100099.906.25000000 ÔÆÄÏ¶ýÔ´£¬¢ø
 18390223000000026.100099.906.25000000 ÔÆÄÏ¶ýÔ´£¬¢ø
 18390628000000023.500120.406.50000000 Ì¨Íå¼ÎÒå£¬¢ø+
 18391012000000031.300120.005.00000000 ½­ËÕÒËÐË¶«
 18400000000000035.600103.205.50000000 ¸ÊËàÁÙÏÄÒ»´ø1840´º
 18401100000000023.600120.505.50000000 Ì¨ÍåÔÆÁÖ£¬¢÷
 18420611000000043.500093.107.00000000 ÐÂ½®°ÍÀïÀ¤¸½½ü£¬¢ù
 18430319000000029.300111.804.75000000 ºþÄÏ´ÈÀû¶«ÄÏ
 18440800000000028.100103.905.00000000 ÔÆÄÏ´ó¹Ø±±
 18441202000000031.500122.005.00000000 ³¤½­¿Ú
 18450000000000029.500094.306.75000000 Î÷²ØÁÖÖ¥¸½½ü1845-1862
 18450200000000024.100120.506.25000000 Ì¨ÍåÕÃ»¯£¬¢ø
 18451100000000026.000100.105.50000000 ÔÆÄÏµË´¨£¬¢÷
 18460804000000033.500122.007.00000000 »Æº£
 18470000000000028.500092.506.00000000 Î÷²ØÂ¡×ÓÄÏ1847-1848
 18470724000000030.700122.004.75000000 ³¤½­¿Ú
 18471112000000033.000122.006.00000000 »Æº£
 18481203000000024.100120.506.75000000 Ì¨ÍåÕÃ»¯£¬¢ù
 18490000000000023.400116.204.75000000 ¹ã¶«ÆÕÄþºéÑô£¬¢ö
 18500000000000034.700104.905.00000000 ¸ÊËàÎäÉ½£¬¢ö
 18500509000000029.900112.304.75000000 ºþ±±¹«°²¶«ÄÏ
 18500912000000027.700102.407.50000000 ËÄ´¨Î÷²ý¡¢ÆÕ¸ñ¼ä£¬¢ú
 18510612000000037.600114.804.75000000 ºÓ±±½úÏØÎ÷ÄÏ
 18520526000000037.400105.106.00000000 ÄþÏÄÖÐÎÀÎ÷ÄÏ£¬¢ø
 18521117000000036.000118.805.00000000 É½¶«Öî³ÇÎ÷
 18521216000000033.500121.506.50000000 »Æº£
 18530208000000024.900111.704.75000000 ºþÄÏ½­»ªÁë¶«£¬¢ö
 18530414000000033.500121.506.50000000 »Æº£
 18530415000000033.000121.506.00000000 »Æº£
 18530416000000032.000122.505.50000000 »Æº£
 18530417000000032.000122.505.50000000 »Æº£
 18530423000000032.000122.506.00000000 »Æº£
 18530424000000032.000122.505.50000000 »Æº£
 18531100000000039.000076.205.50000000 ÐÂ½®Ó¢¼ªÉ³£¬¢÷
 18540604000000036.300118.704.75000000 É½¶«²ýÀÖÄÏ
 18541224000000029.100107.005.50000000 ËÄ´¨ÄÏ´¨³Â¼Ò³¡£¬¢÷
 18550000000000029.300108.104.75000000 ËÄ´¨ÅíË®1855.Çï£¬¢ö
 18550115000000031.200121.004.75000000 ½­ËÕËÕÖÝ¶«
 18550317000000030.800122.304.75000000 ³¤½­¿ÚÍâ
 18551120000000031.500122.005.00000000 ³¤½­¿Ú
 18551200000000030.100120.004.75000000 Õã½­¸»Ñô£¬¢ö
 18551211000000039.200121.605.50000000 ÁÉÄþ½ðÏØ¢÷
 18560410000000039.100121.705.25000000 ÁÉÄþ½ðÏØ£¬¢÷-
 18560610000000029.700108.806.25000000 ºþ±±ÏÌ·á¡¢ËÄ´¨Ç­½­¼ä£¬¢ø
 18570129000000022.700110.304.75000000 ¹ãÎ÷±±Á÷±±£¬¢ö
 18590312000000035.200118.205.50000000 É½¶«ÁÙÒÊÎ÷
 18590919000000040.700122.205.25000000 ÁÉÄþÓª¿Ú£¬¢÷-
 18600125000000022.500109.405.25000000 ¹ãÎ÷ÁéÉ½¶«±±
 18610700000000024.200102.904.75000000 ÔÆÄÏ»ªÄþÍÏ°×Ïç£¬¢ö
 18610719000000039.100121.706.00000000 ÁÉÄþ½ðÏØ£¬¢ø
 18620200000000025.900100.105.50000000 ÔÆÄÏ´óÀíÉÏ¹Ø£¬¢÷
 18620607000000023.300120.206.75000000 Ì¨ÍåÌ¨ÄÏÎ÷º£Óò£¬¢ù
 18621128000000035.400111.505.00000000 É½Î÷ç­ÏØÎ÷ÄÏ
 18621226000000035.600111.505.50000000 É½Î÷ÇúÎÖ¡¢ç­ÏØ¼ä£¬¢÷
 18630600000000025.800100.105.50000000 ÔÆÄÏµË´¨ÄÏ£¬¢÷
 18630830000000029.100114.105.00000000 ½­Î÷ÐÞË®¡¢ºþ±±Í¨³Ç¼ä£¬¢ö
 18630925000000043.800087.605.50000000 ÐÂ½®ÎÚÂ³Ä¾Æë£¬¢÷
 18660921000000028.000119.604.75000000 Õã½­ÔÆºÍº×Ïª£¬¢ö
 18670900000000030.400120.504.75000000 Õã½­º£ÄþÑÎ¹Ù£¬¢ö
 18671218000000025.300121.807.00000000 Ì¨Íå»ùÂ¡±±º£ÖÐ
 18680000000000034.600105.704.75000000 ¸ÊËàÌìË®£¬¢ö
 18680721000000032.800109.705.50000000 ÉÂÎ÷°×ºÓ¡¢ä­Ñô¼ä
 18681030000000032.400117.805.50000000 °²»Õ¶¨Ô¶ÄÏ£¬¢÷
 18690711000000022.200107.304.75000000 ¹ãÎ÷ÄþÃ÷°å¢öÀâ
 18700000000000022.400120.605.75000000 Ì¨ÍåÆÁ¶«èÊ¢÷å¼
 18700411000000030.000099.107.25000000 ËÄ´¨°ÍÌÁ£¬¢ú
 18700705000000024.100102.005.25000000 ÔÆÄÏÐÂÆ½£¬¢÷-
 18710600000000028.000091.507.50000000 Î÷²Ø´íÄÇ¡¢ÂåÔúÒ»´ø£¬¢ú
 18710626000000020.200110.205.50000000 ÇíÖÝº£Ï¿
 18720724195000032.200119.304.75000000 ½­ËÕÕò½­Î÷
 18720921000000031.200120.305.50000000 ½­ËÕÌ«ºþ
 18730000000000023.000120.205.50000000 Ì¨ÍåÌ¨ÄÏÊÐ£¬¢÷
 18740623000000022.100114.405.75000000 ¹ã¶«µ£¸ËÁÐµºÍâº£Óò
 18740700000000023.000115.304.75000000 ¹ã¶«º£·á£¬¢ö
 18750000000000027.300103.705.00000000 ÔÆÄÏÕÑÍ¨1875-1885£¬¢ö
 18750000000000042.600124.004.75000000 ÁÉÄþ¿ªÔ­±±ÀÏ³Ç£¬¢ö
 18750608000000025.000106.406.50000000 ¹ãÎ÷ÁèÔÆ±±
 18750800000000028.800093.005.50000000 Î÷²ØÀÊÏØ¡¢¼Ó²éÒ»´ø
 18760000000000025.700100.205.00000000 ÔÆÄÏ´óÀíÏÂ¹Ø1876Çï£¬¢ö
 18760805000000025.500099.506.00000000 ÔÆÄÏÓÀÆ½£¬¢÷+
 18771000000000026.000101.905.00000000 ÔÆÄÏÔªÄ±±±£¬¢ö
 18780807000000027.300100.905.50000000 ÔÆÄÏÄþÝõ´ó´å½Ö£¬¢÷
 18781123000000023.500118.006.00000000 ÄÏº£
 18781200000000028.500097.506.50000000 Î÷²Ø²ìÓç£¬¢ø
 18790000000000024.400103.405.50000000 ÔÆÄÏÃÖÀÕ1879¶¬£¬¢÷
 18790404033000034.000122.006.50000000 »Æº£
 18790629000000033.200105.005.75000000 ¸ÊËàÎä¶¼¸½½ü
 18790701000000033.200104.708.00000000 ¸ÊËàÎä¶¼ÄÏ£¬¢û
 18791123000000024.600098.705.00000000 ÔÆÄÏÁúÁê£¬¢ö
 18800229000000024.600120.805.50000000 Ì¨ÍåÃçÀõ£¬¢÷
 18800622000000032.900104.605.50000000 ¸ÊËàÎÄÏØ£¬¢÷
 18800717000000034.800108.105.00000000 ÉÂÎ÷ÓÀÊÙ£¬¢ö
 18800906000000039.700118.705.00000000 ºÓ±±ÂÐÏØ£¬¢ö
 18810218000000024.500120.706.00000000 Ì¨ÍåÐÂÖñÄÏ£¬¢ø
 18810600000000028.600102.505.00000000 ËÄ´¨Ô½Î÷Ò»´ø£¬¢ö
 18810617151800025.000120.006.00000000 Ì¨Íåº£Ï¿
 18810720000000033.600104.606.50000000 ¸ÊËàÀñÏØÎ÷ÄÏ£¬¢ø
 18810925080000025.100121.605.50000000 Ì¨ÍåÌ¨±±¸½½ü£¬¢÷
 18820000000000043.000126.704.75000000 ¼ªÁÖèëµé1882¶¬£¬¢ö
 18820100000000024.400103.405.75000000 ÔÆÄÏÃÖÀÕ£¬¢÷+
 18820425000000035.400109.304.75000000 ÉÂÎ÷»ÆÁêÒ»´ø
 18821021000000033.700105.305.00000000 ¸ÊËàÀñÏØ¶«ÄÏ
 18821202000000038.100115.506.00000000 ºÓ±±ÉîÏØ£¬¢ø
 18821205000000038.100115.504.75000000 ºÓ±±ÉîÏØ
 18821206000000038.100115.505.50000000 ºÓ±±ÉîÏØ£¬¢÷
 18821209102200023.800120.506.75000000 Ì¨ÍåÕÃ»¯¡¢¼ÎÒåÎ÷º£Óò
 18830623000000037.900112.605.50000000 É½Î÷Ì«Ô­£¬¢÷
 18831000000000030.200081.207.00000000 Î÷²ØÆÕÀ¼£¬¢ù
 18840100000000023.500120.405.50000000 Ì¨Íå¼ÎÒå£¬¢÷
 18840600000000023.500120.405.00000000 Ì¨Íå¼ÎÒå£¬¢ö
 18841114000000023.100101.006.50000000 ÔÆÄÏÆÕ¶ý£¬¢ø+
 18850000000000044.300085.005.50000000 ÐÂ½®¿üÍÍ£¬¢÷
 18850115000000034.000105.706.00000000 ¸ÊËàÌìË®ÄÏ£¬¢ø
 18850407000000040.700122.205.50000000 ÁÉÄþÓª¿Ú£¬¢÷
 18851124000000022.300106.804.75000000 ¹ãÎ÷ÁúÖÝ£¬¢ö
 18851222000000023.900103.705.25000000 ÔÆÄÏÇð±±Î÷ÄÏ£¬¢ö+
 18860113000000023.400116.704.75000000 ¹ã¶«ÉÇÍ·£¬¢ö
 18870000000000032.400111.004.75000000 ºþ±±Îäµ±É½£¬¢ö
 18870408000000024.000116.805.00000000 ¹ã¶«ÈÄÆ½ÈýÈÄ£¬¢ö
 18870700000000037.400103.805.00000000 ¸ÊËà¾°Ì©±±£¬¢ö
 18871216000000023.700102.507.00000000 ÔÆÄÏÊ¯ÆÁ£¬¢ù+
 18880329000000028.600114.505.25000000 ½­Î÷ÒË·á±±
 18880613000000038.500119.007.50000000 ²³º£Íå
 18881102000000037.100104.206.25000000 ¸ÊËà¾°Ì©£¬¢ø
 18890800000000037.700075.206.00000000 ÐÂ½®ËþÊ²¿â¶û¸É£¬¢ø
 18890900000000038.100106.305.50000000 ÄþÏÄÁéÎä£¬¢÷
 18891000000000036.300115.105.00000000 ºÓ±±´óÃû£¬¢ö
 18891121090000023.000120.205.00000000 Ì¨ÍåÌ¨ÄÏ¸½½ü£¬¢ö
 18900000000000036.900112.905.50000000 É½Î÷ÎäÏç£¬¢÷
 18900217000000036.500102.005.25000000 Çàº£Î÷Äþ¶«£¬¢ö+
 18900422000000026.500099.905.50000000 ÔÆÄÏ½£´¨£¬¢÷
 18900830000000021.900110.105.75000000 ¹ã¶«Á®½­¡¢¹ãÎ÷Â½´¨¼ä
 18901006000000027.300100.305.00000000 ÔÆÄÏÀö½­±±´ó¾ßÀï£¬¢ö
 18910417000000037.100111.905.75000000 É½Î÷½éÐÝÄÏ£¬¢÷
 18911100000000023.000120.205.00000000 Ì¨ÍåÌ¨ÄÏ£¬¢ö
 18920210000000028.900105.005.00000000 ËÄ´¨ÄÏÏª£¬¢ö
 18920300000000036.500102.404.75000000 Çàº£ÀÖ¶¼£¬¢ö
 18920422000000022.700120.206.00000000 Ì¨Íå¸ßÐÛÎ÷£¬¢÷+
 18920728000000019.800110.505.00000000 º£ÄÏº£¿Ú¡¢ÎÄ²ý¼ä£¬¢ö
 18930223000000038.300116.805.00000000 ºÓ±±²×ÖÝ£¬¢ö
 18930400000000025.600102.505.00000000 ÔÆÄÏÂ»È°£¬¢ö
 18930601000000036.600101.805.50000000 Çàº£Î÷ÄþÄÏ£¬¢÷
 18930829000000030.600101.507.00000000 ËÄ´¨µÀæÚÇ¬Äþ£¬¢ù
 18931017000000025.100121.505.00000000 Ì¨ÍåÌ¨±±¸½½ü£¬¢ö
 18931126000000022.800107.804.75000000 ¹ãÎ÷·öËçÖÐ¶«£¬¢ö
 18931217000000041.700082.806.75000000 ÐÂ½®¿â³µÎ÷ÄÏ£¬¢ù
 18931225000000041.200080.306.50000000 ÐÂ½®°¢¿ËËÕ£¬¢ø
 18940824000000026.200104.105.00000000 ÔÆÄÏÐûÍþ£¬¢ö
 18950705000000037.700075.107.00000000 ÐÂ½®ËþÊ²¿â¶û¸É£¬¢ù
 18950711000000025.200100.305.00000000 ÔÆÄÏÎ¡É½£¬¢ö
 18950830000000023.500116.506.00000000 ¹ã¶«½ÒÑô£¬¢ø
 18960212000000026.900100.205.50000000 ÔÆÄÏÀö½­£¬¢÷
 18960214000000029.300104.905.75000000 ËÄ´¨¸»Ë³£¬¢÷
 18960300000000032.500098.007.00000000 ËÄ´¨Ê¯ÇþÂåÐë£¬¢ù
 18960304000000038.000076.006.50000000 ÐÂ½®ËþÊ²¿â¶û¸É¸½½ü£¬¢ø
 18961101000000039.400075.806.50000000 ÐÂ½®°¢Í¼Ê²£¬¢ø
 18970105000000029.900115.205.00000000 ºþ±±ÑôÐÂ£¬¢ö
 18970314000000024.700121.806.00000000 Ì¨ÍåÒËÀ¼¸½½ü£¬¢ø
 18980000000000040.400111.904.75000000 ÄÚÃÉ¹ÅºÍÁÖ¸ñ¶û£¬¢ö
 18980621000000039.800076.606.50000000 ÐÂ½®°¢Í¼Ê²£¬¢ø
 18980800000000027.300103.705.00000000 ÔÆÄÏÕÑÍ¨£¬¢ö
 18980922000000039.100113.005.75000000 É½Î÷´úÏØ£¬¢÷
 18990000000000024.800098.305.50000000 ÔÆÄÏÁººÓ1899´º£¬¢÷
 18990000000000038.100106.304.75000000 ÄþÏÄÁéÎä£¬¢ö
 18991128000000023.400109.605.00000000 ¹ãÎ÷ÎäÐûÄÏ£¬¢ö
 19000000000000024.400103.405.00000000 ÔÆÄÏÃÖÀÕ£¬¢ö
 19000500000000036.100114.205.00000000 ºÓÄÏ°²ÑôÎ÷£¬¢ö
 19000515102000021.500120.706.00000000 Ì¨Íå°ÍÊ¿º£Ï¿
 19000800000000030.500103.505.00000000 ËÄ´¨ÚöáÁÒ»´ø£¬¢ö
 19010215000000026.000100.106.50000000 ÔÆÄÏµË´¨¶«¡¢Î÷ºþ£¬¢ø+
 19010426000000029.500090.106.75000000 Î÷²ØÄáÄ¾£¬¢ù
 19010607080500024.700121.806.40000000 Ì¨ÍåÒËÀ¼¸½½ü
 19020320085900023.000120.206.25000000 Ì¨Íå¼ÎÒå
 19020500000000026.500099.905.00000000 ÔÆÄÏ½£´¨ÄÏ£¬¢ö
 19020703233645043.400129.406.60000000 ¼ªÁÖÍôÇå
 19020800000000026.300099.905.50000000 ÔÆÄÏ½£´¨¡¢¶ýÔ´¼ä£¬¢÷
 19020822110000039.900076.208.25000000 ÐÂ½®°¢Í¼Ê²±±£¬£¾¢ú
 19020822230000039.800076.206.10000000 ÐÂ½®°¢Í¼Ê²±±
 19020823015000039.800076.206.00000000 ÐÂ½®°¢Í¼Ê²±±
 19020824093000039.800076.206.40000000 ÐÂ½®°¢Í¼Ê²±±
 19020829023000039.800076.205.70000000 ÐÂ½®°¢Í¼Ê²±±
 19020831054800037.000078.006.80000000 ÐÂ½®Æ¤É½ÄÏ
 19020915103600039.800076.206.00000000 ÐÂ½®°¢Í¼Ê²±±
 19020916194000039.800076.206.20000000 ÐÂ½®°¢Í¼Ê²±±
 19020919024500039.800076.205.90000000 ÐÂ½®°¢Í¼Ê²±±
 19021104193330036.000096.006.90000000 Çàº£¶¼À¼Î÷
 19021121031500023.000121.507.25000000 Ì¨ÍåÌ¨¶«¶«±±º£ÖÐ
 19021219225000039.800076.206.20000000 ÐÂ½®°¢Í¼Ê²±±
 19030000000000043.800087.605.00000000 ÐÂ½®ÎÚÂ³Ä¾Æë1903´º£¬¢ö
 19030607071700024.700121.705.50000000 Ì¨ÍåÒËÀ¼
 19030619000000038.000115.504.75000000 ºÓ±±ÉîÏØ£¬¢ö
 19030907151400022.700121.106.00000000 Ì¨ÍåÌ¨¶«¶«º£ÖÐ
 19031019111000039.300074.506.20000000 ÐÂ½®ÎÚÇ¡Î÷ÄÏ
 19040205050000040.000078.006.10000000 ÐÂ½®°Í³þÎ÷±±
 19040424143900023.500120.506.50000000 Ì¨Íå¼ÎÒå£¬¢ø
 19040830194200031.000101.107.00000000 ËÄ´¨µÀæÚ£¬¢ù
 19040909000000031.000101.105.50000000 ËÄ´¨µÀæÚ£¬¡Ý¢÷
 19040911000000031.000101.105.50000000 ËÄ´¨µÀæÚ£¬¡Ý¢÷
 19041106042500023.500120.306.25000000 Ì¨Íå¼ÎÒå£¬¢ø
 19050314184200040.000076.006.00000000 ÐÂ½®°¢Í¼Ê²±±
 19050428142900033.800122.005.30000000 »Æº£
 19050812000000022.100113.405.00000000 ¹ã¶«°ÄÃÅÍâº£ÖÐ
 19050825174645043.000129.006.75000000 ¼ªÁÖ°²Í¼
 19050828122305024.200121.706.00000000 Ì¨Íå»¨Á«¶«±±º£ÖÐ
 19050929194115033.800121.505.60000000 »Æº£
 19051108000000029.400104.705.00000000 ËÄ´¨×Ô¹±£¬¢ö
 19060107000000026.200104.105.50000000 ÔÆÄÏÐûÍþ£¬¢÷
 19060303000000041.700082.705.00000000 ÐÂ½®¿â³µÎ÷ÄÏ£¬¢ö
 19060317064200023.600120.506.75000000 Ì¨Íå¼ÎÒå£¬¢ù
 19060318030239023.600120.506.00000000 Ì¨Íå¼ÎÒå
 19060322000000023.500120.405.00000000 Ì¨Íå¼ÎÒå
 19060326112900023.700120.505.50000000 Ì¨Íå¼ÎÒå£¬¢÷
 19060328065840024.300118.606.25000000 ¸£½¨ÏÃÃÅº£Íâ
 19060329031544024.300118.605.50000000 ¸£½¨ÏÃÃÅº£Íâ
 19060404204200023.600120.504.75000000 Ì¨Íå¼ÎÒå£¬¢ö
 19060406025919023.600120.505.00000000 Ì¨Íå¼ÎÒå£¬¢ö
 19060407005300023.400120.405.50000000 Ì¨Íå¼ÎÒå£¬¢÷
 19060408064000023.400120.405.50000000 Ì¨Íå¼ÎÒå
 19060414031800023.400120.406.50000000 Ì¨Íå¼ÎÒå£¬¢ø+
 19060414075200023.400120.406.25000000 Ì¨Íå¼ÎÒå
 19060500000000024.600098.705.50000000 ÔÆÄÏÁúÁê£¬¢÷
 19060504000000023.400120.405.25000000 Ì¨Íå¼ÎÒå£¬¢ö+
 19060816000000029.100111.705.00000000 ºþÄÏ³£µÂ£¬¢ö
 19060819180116024.200118.305.25000000 ¸£½¨ÏÃÃÅ½üº£
 19061223022100043.500085.007.70000000 ÐÂ½®É³ÍåÎ÷ÄÏ£¬¢ú
 19070110000000039.800121.804.75000000 ÁÉÄþ¸´ÏØÎ÷±±
 19070513000000044.200086.306.00000000 ÐÂ½®ÂêÄÉË¹ÄÏ£¬¢ø
 19071015000000024.800118.705.00000000 ¸£½¨ÈªÖÝ£¬¢ö
 19080000000000033.500106.005.50000000 ÉÂÎ÷ÂÔÑô±±£¬¢÷
 19080111113500023.700121.406.50000000 Ì¨Íå»¨Á«Î÷ÄÏ
 19080820175300032.000089.007.00000000 Î÷²ØÆæÁÖºþ
 19090120105700022.900121.305.50000000 Ì¨ÍåÌ¨¶«¶«±±º£ÖÐ
 19090221000000037.400113.605.00000000 É½Î÷ºÍË³£¬¢ö
 19090415035342025.000121.507.30000000 Ì¨ÍåÌ¨±±¸½½ü
 19090511232337024.400103.006.00000000 ÔÆÄÏ»ªÄþ¡¢ÃÖÀÕ¼ä
 19090511235424024.400103.006.50000000 ÔÆÄÏ»ªÄþ¡¢ÃÖÀÕ¼ä£¬¢ø+
 19090515000000027.200103.605.50000000 ÔÆÄÏÂ³µé£¬¢÷
 19090523064400024.000120.905.60000000 Ì¨ÍåÆÒÀï£¬¢÷
 19090700000000026.500099.905.50000000 ÔÆÄÏ½£´¨¼°µÚ´å£¬¢÷
 19090804000000028.800090.506.50000000 Î÷²ØÀË¿¨×Ó£¬¢ø
 19090811000000023.100112.504.75000000 ¹ã¶«ÕØÇì£¬¢ö
 19091111000000038.100114.405.50000000 ºÓ±±»ñÂ¹£¬¢÷
 19091121153600024.400121.807.30000000 Ì¨ÍåÒËÀ¼ÄÏ°Ä
 19091230040928032.700121.505.00000000 »Æº£
 19100000000000024.500105.204.75000000 ¹ãÎ÷Î÷ÁÖ¶«ÄÏ£¬¢ö
 19100000000000024.600098.705.50000000 ÔÆÄÏÁúÁê1910´º£¬¢÷
 19100108224930035.000122.006.75000000 »Æº£
 19100109172200035.000122.004.90000000 »Æº£
 19100121012700024.000121.605.50000000 Ì¨Íå»¨Á«
 19100320221300024.000120.705.25000000 Ì¨ÍåÌ¨ÖÐ¸½½ü
 19100326023800023.900121.605.25000000 Ì¨Íå»¨Á«£¬¢ö
 19100412082213025.500122.507.75000000 Ì¨Íå»ùÂ¡¶«±±º£ÖÐ
 19100506200312033.000121.505.50000000 »Æº£
 19100617132840021.000121.006.50000000 Ì¨ÍåÆßÐÇµºÄÏ
 19100712153612037.000076.006.75000000 ÐÂ½®ËþÊ²¿â¶û¸É
 19100901084455022.700121.706.50000000 Ì¨Íå»ðÉÕµº¶«
 19100901222059024.100122.406.50000000 Ì¨Íå»¨Á«¶«º£ÖÐ
 19101114153431024.500122.006.25000000 Ì¨ÍåÒËÀ¼ËÕ°Ä¶«
 19110125084135039.800114.505.90000000 ºÓ±±ÎµÏØ£¬¢÷
 19110205000000023.000109.805.25000000 ¹ãÎ÷ÁéÉ½¶«±±
 19110206000000029.700116.005.00000000 ½­Î÷¾Å½­£¬¢ö
 19110324111700024.000122.006.00000000 Ì¨Íå»¨Á«¶«º£ÖÐ
 19110515004100022.500115.006.00000000 ¹ã¶«º£·áÍâº£Óò
 19110700000000028.500097.506.50000000 Î÷²Ø²ìÓç£¬¢ø
 19111015072400031.000080.506.75000000 Î÷²ØÔú´ï¶«ÄÏ
 19111017000000026.600103.105.75000000 ÔÆÄÏÇÉ¼Ò¡¢»áÔó¼ä£¬¢÷+
 19121103140443023.500122.005.50000000 Ì¨Íå´ó¸Û¿Ú¶«º£ÖÐ
 19121225020737023.800121.806.25000000 Ì¨Íå»¨Á«¶«ÄÏº£ÖÐ
 19130108065015023.800121.706.50000000 Ì¨Íå»¨Á«¶«ÄÏº£ÖÐ
 19130109025451023.800121.706.50000000 Ì¨Íå»¨Á«¶«ÄÏº£ÖÐ
 19130109031703023.800121.705.80000000 Ì¨Íå»¨Á«¶«ÄÏº£ÖÐ
 19130110153451023.500121.805.75000000 Ì¨Íå´ó¸Û¿Ú¶«º£ÖÐ
 19130207000000032.200114.105.00000000 ºÓÄÏÐÅÑô£¬¢ö
 19130207000000031.200115.005.00000000 ºþ±±Âé³Ç£¬¢ö
 19130223190000044.000080.005.70015000 ÐÂ½®»ô³ÇÒÔÎ÷
 19130306100900030.000083.006.20000000 Î÷²ØÄÇÄ¾ÔýÉ½¿Ú¶«
 19130306190400030.000083.006.40000000 Î÷²ØÄÇÄ¾ÔýÉ½¿Ú¶«
 19130403183900032.200119.505.50000000 ½­ËÕÕò½­£¬¢÷
 19130716000000029.600103.705.00000000 ËÄ´¨ÀÖÉ½£¬¢ö
 19130800000000028.700102.206.00000000 ËÄ´¨ÃáÄþ£¬¢ø
 19130818000000031.800104.505.00000000 ËÄ´¨±±´¨£¬¢ö
 19130900000000024.700102.705.00000000 ÔÆÄÏ½úÄþ£¬¢ö
 19130926000000020.000110.305.00000000 º£ÄÏº£¿Ú£¬¢ö
 19131221233738024.150102.457.00000000 ÔÆÄÏ¶ëÉ½£¬¢ù
 19131222010304024.200102.506.00000000 ÔÆÄÏ¶ëÉ½
 19140408084030038.500073.605.40016000 ÐÂ½®ÎÚ×Î±ðÀïÉ½¿Ú
 19140706143730024.000122.006.75060000 Ì¨Íå»¨Á«¶«º£ÖÐ
 19140805064136043.500091.507.50000000 ÐÂ½®°ÍÀïÀ¤Ò»´ø£¬>¢ø
 19140926000000026.400103.305.00000000 ÔÆÄÏ»áÔó£¬¢ö
 19141009103910035.000078.006.50000000 ÐÂ½®¿¦À®À¥ÂØÉ½¿ÚÄÏ
 19150000000000023.100113.204.75000000 ¹ã¶«¹ãÖÝ£¬¢ö
 19150106072642025.000123.007.25160000 Ì¨Íå»ùÂ¡¶«º£ÖÐ
 19150428111946034.500096.006.50000000 Çàº£ÇúÂéÀ³¶«
 19150505231280034.000096.006.50000000 Çàº£ÖÎ¶à¶«
 19150521094000045.600080.604.80015000 ÐÂ½®ÎÂÈªÎ÷±±	
 19150724011800024.000121.604.75000000 Ì¨Íå»¨Á«
 19151119041918018.000119.506.25000000 ÄÏº£¶«É³Èºµº¶«ÄÏ
 19151203103919029.500091.507.00000000 Î÷²ØÉ£ÈÕ¸½½ü£¬¢ù
 19151217150447042.000079.506.50000000 ÐÂ½®ÎÚÊ²±±
 19160000000000042.900089.706.00000000 ÐÂ½®Û·ÉÆÎ÷±±£¬¢ø
 19160000000000041.700082.705.50000000 ÐÂ½®¿â³µÎ÷£¬¢÷
 19160101025040044.500086.505.00000000 ÐÂ½®ÂêÄÉË¹
 19160301025500040.600078.205.80020000 ÐÂ½®°¢ºÏÆæÎ÷ÄÏ
 19160302000000026.700103.305.25000000 ÔÆÄÏ»áÔó±±£¬¢ö+
 19160405210040033.000122.005.25000000 »Æº£
 19160800000000035.700111.305.00000000 É½Î÷ÐÂç­£¬¢ö
 19160809025301018.500120.005.50000000 ÄÏº£¶«É³Èºµº¶«ÄÏ
 19160828143942030.000081.007.50000000 Î÷²ØÆÕÀ¼ÄÏ
 19160828152705023.700120.906.50000000 Ì¨ÍåÄÏÍ¶¸½½ü£¬¢ø
 19161015034715030.500082.005.50000000 Î÷²ØÆÕÀ¼¶«
 19161115063133024.000121.006.00000000 Ì¨ÍåÆÒÀï¸½½ü
 19161124102300039.700124.005.40000000 ÁÉÄþÑ¼ÂÌ½­¿Ú
 19170000000000039.400099.804.75000000 ¸ÊËà¸ßÌ¨£¬¢ö
 19170105005006023.900120.906.25000000 Ì¨ÍåÆÒÀï
 19170107020850023.900120.905.75000000 Ì¨ÍåÆÒÀï
 19170124084812031.300116.206.25000000 °²»Õ»ôÉ½£¬¢ø
 19170127225136026.400117.205.00000000 ¸£½¨Ã÷Ïª£¬¢ö
 19170128000000030.000103.004.75000000 ËÄ´¨ÑÅ°²£¬¢ö
 19170218064801021.000120.005.50000000 Ì¨ÍåÆßÐÇÑÒÎ÷ÄÏº£ÖÐ
 19170222101200031.300116.205.50000000 °²»Õ»ôÉ½£¬¢÷
 19170528173900039.700124.006.10000000 ÁÉÄþÑ¼ÂÌ½­¿Ú
 19170704083820025.000123.007.00000000 Ì¨Íå»ùÂ¡¶«º£ÖÐ
 19170704133630025.000123.006.50000000 Ì¨Íå»ùÂ¡¶«º£ÖÐ
 19170731075405028.000104.006.75000000 ÔÆÄÏ´ó¹Ø±±£¬¢ù
 19170731112310042.500131.007.50460000 ¼ªÁÖçõ´º¶«ÄÏ
 19170731145910046.900090.005.50000000 ÐÂ½®¸»ÔÌ¡¢ÇàºÓÒ»´ø
 19170815070700021.000120.005.50000000 Ì¨ÍåÆßÐÇÑÒÎ÷ÄÏº£ÖÐ
 19170905004216039.000095.005.75000000 Çàº£ÎÚÀ¼¸½½ü
 19171017092450040.500090.505.25000000 ÐÂ½®ÂÞ²¼²´
 19171128224010046.900090.006.10020000 ÐÂ½®¸»ÔÌ¡¢ÇàºÓÒ»´ø
 19180100000000025.600103.305.00000000 ÔÆÄÏÑ°µé£¬¢ö
 19180115232906025.400123.405.00000000 Ì¨Íå»ùÂ¡¶«º£ÖÐ
 19180205015449029.600087.806.00000000 Î÷²Ø°ºÈÊ¶«±±
 19180210044626043.000130.006.50450000 ¼ªÁÖÍ¼ÃÇ
 19180213140711023.200117.407.30000000 ¹ã¶«ÄÏ°Ä¶«ÄÏº£ÖÐ£¬
 19180214042519023.600117.306.75000000 ¹ã¶«ÄÏ°Ä
 19180327115215025.000123.006.25000000 Ì¨Íå»ùÂ¡¶«º£ÖÐ
 19180410100304043.500130.507.20570000 ¼ªÁÖçõ´º±±
 19180419040305024.000121.005.75000000 Ì¨ÍåÆÒÀï¸½½ü
 19180428191240030.500082.005.50000000 Î÷²ØÆÕÀ¼Ò»´ø
 19180504140605021.000120.005.50000000 Ì¨ÍåÆßÐÇÑÒÎ÷ÄÏº£ÖÐ
 19180607125509024.300121.305.50000000 Ì¨Íå´ó¼×ÏªÉÏÓÎ
 19180608000000047.900130.904.75000000 ºÚÁú½­ÂÜ±±±±£¬¢ö
 19180809093144034.500114.505.25000000 ºÓÄÏÍ¨Ðí£¬¢ö
 19180814000000026.900103.005.50000000 ÔÆÄÏÇÉ¼ÒÄÏ£¬¢÷
 19180913145412021.000120.005.00000000 Ì¨ÍåÆßÐÇÑÒÎ÷ÄÏº£ÖÐ
 19180913150740021.000120.005.50000000 Ì¨ÍåÆßÐÇÑÒÎ÷ÄÏº£ÖÐ
 19180913155018021.000120.005.50000000 Ì¨ÍåÆßÐÇÑÒÎ÷ÄÏº£ÖÐ
 19180924080308024.000121.005.00000000 Ì¨ÍåÌ¨ÖÐ¶«ÄÏ
 19181201103504039.000073.006.50000000 ÐÂ½®ÎÚ×Î±ðÀïÉ½¿ÚÎ÷±±
 19181216181120026.300121.505.00000000 Ì¨Íåº£Ï¿
 19181219011555023.400121.005.50000000 Ì¨ÍåÓñÉ½
 19190214230920047.500129.004.75000000 ºÚÁú½­ÒÁ´ºÒ»´ø
 19190300000000025.000103.705.00000000 ÔÆÄÏÂ½Á¼£¬¢ö
 19190311052008026.400125.506.00130000 ¶«º£
 19190529185945031.500100.506.25000000 ËÄ´¨µÀæÚÎ÷±±
 19190601145120026.500125.007.00200000 ¶«º£
 19190628182653035.000090.504.75000000 Çàº£ÎÚÀ¼ÎÚÀ­ºþ±±
 19190700000000027.300103.705.00000000 ÔÆÄÏÕÑÍ¨£¬¢ö
 19190717174905024.000121.005.75000000 Ì¨ÍåÆÒÀïÒ»´ø
 19190718072300024.100121.905.75000000 Ì¨Íå»¨Á«¶«±±º£ÖÐ
 19190724100320040.000076.006.50000000 ÐÂ½®°¢Í¼Ê²Ò»´ø
 19190807145050024.000121.006.00000000 Ì¨ÍåÆÒÀï¸½½ü
 19190826035515032.000100.006.25000000 ËÄ´¨¸Ê×ÎÒ»´ø
 19190829033422023.800121.806.00000000 Ì¨Íå»¨Á«¶«ÄÏº£ÖÐ
 19191015234540023.300122.006.00000000 Ì¨ÍåÓñÀïÒÔ¶«º£ÖÐ
 19191101030200023.100122.206.00000000 Ì¨ÍåÌ¨¶«¶«±±º£ÖÐ
 19191209000000024.400103.505.50000000 ÔÆÄÏÃÖÀÕ£¬¢÷
 19191221033400023.000121.706.25000000 Ì¨ÍåÌ¨¶«¶«±±º£ÖÐ
 19191221043724023.000121.707.00000000 Ì¨ÍåÌ¨¶«¶«±±º£ÖÐ
 19191221053855023.000121.706.50000000 Ì¨ÍåÐÂ¸Û¶«ÄÏº£ÖÐ
 19191222000000023.700103.305.50000000 ÔÆÄÏ¿ªÔ¶£¬¢÷
 19200123054430025.500122.006.25000000 Ì¨Íå»¨Æ¿Óì
 19200125115050025.500122.005.75000000 Ì¨Íå»ùÂ¡¶«±±º£ÖÐ
 19200502162750035.000090.506.25000000 Çàº£ÎÚÀ¼ÎÚÀ­ºþÒ»´ø
 19200502224640035.000090.506.00000000 Çàº£ÎÚÀ¼ÎÚÀ­ºþÒ»´ø
 19200506174035043.000131.506.25520000 ¼ªÁÖçõ´º¶«
 19200529202300024.400122.705.50000000 Ì¨ÍåÒËÀ¼¶«ÄÏº£ÖÐ
 19200600000000022.800101.004.75000000 ÔÆÄÏË¼Ã©£¬¢ö
 19200605122128023.500122.708.00000000 Ì¨Íå´ó¸Û¿Ú¶«º£ÖÐ
 19200614210800040.000076.005.25000000 ÐÂ½®°¢Í¼Ê²Ò»´ø
 19200806030104021.100121.706.00000000 Ì¨ÍåÆßÐÇÑÒ¶«ÄÏº£ÖÐ
 19201000000000037.500102.905.00000000 ¸ÊËà¹ÅÀË£¬¢ö
 19201012145448036.000081.006.25000000 ÐÂ½®²ßÀÕÄÏ
 19201020021800024.100122.206.50000000 Ì¨Íå»¨Á«¶«º£ÖÐ
 19201021031600024.100122.306.25000000 Ì¨Íå»¨Á«¶«º£ÖÐ
 19201205070825024.300120.206.00000000 Ì¨ÍåÌ¨ÖÐÎ÷º£ÖÐ
 19201206092757024.900123.105.00000000 Ì¨Íå»ùÂ¡¶«º£ÖÐ
 19201216200553036.700104.908.50000000 ÄþÏÄº£Ô­£¬¢ü
 19201222053342029.000098.506.00000000 Î÷²ØÃ¢¿µ(Áõ²ýÉ­1991)£¬¢ø
 19201225193313036.600105.207.00000000 ÄþÏÄº£Ô­Î÷
 19201228111629037.100105.306.25000000 ÄþÏÄº£Ô­Î÷±±
 19210107174225037.000105.006.00000000 ÄþÏÄº£Ô­Î÷±±
 19210131000000036.000106.005.50000000 ÄþÏÄ¹ÌÔ­Î÷£¬¢÷
 19210215000000034.700104.805.00000000 ¸ÊËàÎäÉ½£¬¢ö
 19210223000000035.000105.205.50000000 ¸ÊËàÍ¨Î¼£¬¢÷
 19210319161945024.000116.506.25000000 ¹ã¶«ÄÏ°ÄÎ÷±±
 19210327000000037.100104.105.50000000 ¸ÊËà¾°Ì©£¬¢÷
 19210402173645023.300122.006.50000000 Ì¨Íå»¨Á«¶«ÄÏº£ÖÐ
 19210412173600035.800106.206.50000000 ÄþÏÄ¹ÌÔ­£¬¢ø+
 19210504000000037.200104.205.00000000 ¸ÊËà¾°Ì©£¬¢ö
 19210719010300023.000121.706.00000000 Ì¨ÍåÌ¨¶«¶«±±º£ÖÐ
 19210725094050024.000123.006.00000000 Ì¨Íå»¨Á«¶«º£ÖÐ
 19210726032714024.000123.005.75000000 Ì¨Íå»¨Á«¶«º£ÖÐ
 19210829072300024.000120.806.00000000 Ì¨ÍåÌ¨ÖÐ¶«ÄÏ
 19211007173600036.000110.105.00000000 ÉÂÎ÷ÒË´¨£¬¢ö
 19211015004345030.500091.006.25000000 Î÷²Øµ±ÐÛ
 19211123000000035.100106.704.75000000 ¸ÊËà»ªÍ¤ÄÏ£¬¢ö
 19211128220000038.500106.305.50000000 ÄþÏÄÒø´¨£¬¢÷
 19211201184940033.700122.006.50000000 »Æº£
 19220110214112024.000123.006.00000000 Ì¨Íå»¨Á«¶«º£ÖÐ
 19220407235818023.500119.005.75000000 Ì¨ÍåÅìºþÁÐµº
 19220516160645020.000121.006.00000000 ÄÏº£¶«É³Èºµº¶«
 19220523020440023.300121.405.75000000 Ì¨ÍåÐÂ¸Û±±
 19220702213000023.800122.306.00000000 Ì¨Íå»¨Á«¶«º£ÖÐ
 19220719205450024.800121.006.00000000 Ì¨ÍåÐÂÖñ
 19220830194000036.000106.205.50000000 ÄþÏÄ¹ÌÔ­£¬¢÷
 19220902031606024.500122.007.60000000 Ì¨ÍåÒËÀ¼¶«ÄÏº£ÖÐ
 19220905015335024.000120.006.50000000 Ì¨Íåº£Ï¿
 19220907061205024.000123.005.75000000 Ì¨Íå»¨Á«¶«º£ÖÐ
 19220915033139024.600122.307.20000000 Ì¨ÍåÒËÀ¼¶«ÄÏº£ÖÐ
 19220917064436023.900122.506.25000000 Ì¨Íå»¨Á«¶«º£ÖÐ
 19220917152236024.200122.206.00000000 Ì¨Íå»¨Á«¶«º£ÖÐ
 19220917155306024.200122.206.25000000 Ì¨Íå»¨Á«¶«º£ÖÐ
 19220917175918024.200122.206.75000000 Ì¨Íå»¨Á«¶«º£ÖÐ
 19220918142000024.200122.206.00000000 Ì¨Íå»¨Á«¶«º£ÖÐ
 19220929060105039.200120.506.50000000 ²³º£
 19220930024435042.500089.305.25000000 ÐÂ½®ÍÂÂ³·¬Ò»´ø
 19221014115625024.500122.206.25000000 Ì¨ÍåÒËÀ¼¶«ÄÏº£ÖÐ
 19221014153905024.500122.205.50000000 Ì¨ÍåÒËÀ¼¶«ÄÏº£ÖÐ
 19221015074645024.600122.306.75000000 Ì¨ÍåÒËÀ¼¶«ÄÏº£ÖÐ
 19221017000132039.500091.006.50000000 ÐÂ½®ÂÞ²¼²´¶«ÄÏ
 19221027222240024.500122.206.50000000 Ì¨ÍåÒËÀ¼¶«ÄÏº£ÖÐ
 19221202114636024.600122.006.25000000 Ì¨ÍåÒËÀ¼¶«ÄÏº£ÖÐ
 19221213192600024.600122.105.50000000 Ì¨ÍåËÕ°Ä¶«º£ÖÐ
 19221213220352024.500122.005.75000000 Ì¨ÍåÒËÀ¼¶«ÄÏº£ÖÐ
 19221217085048039.000073.006.00000000 ÐÂ½®ÎÚ×Î±ðÀïÉ½¿ÚÎ÷±±
 19230103064200024.200122.005.75000000 Ì¨Íå»¨Á«¶«º£ÖÐ
 19230228121800024.600122.005.00000000 Ì¨ÍåÒËÀ¼¶«ÄÏº£ÖÐ
 19230305081000024.500121.805.00000000 Ì¨ÍåÒËÀ¼ÄÏ
 19230324204006031.500101.007.30000000 ËÄ´¨Â¯»ô¡¢µÀæÚ¼ä
 19230406060940024.700122.305.75000000 Ì¨ÍåÒËÀ¼¶«º£ÖÐ
 19230425060306029.600087.804.75000000 Î÷²ØÀ­×ÎÒ»´ø
 19230504184100023.200120.605.75000000 Ì¨ÍåÌ¨ÄÏ¶«±±
 19230614000000031.300100.805.75000000 ËÄ´¨Â¯»ô£¬¢÷
 19230621202500040.500082.505.25000000 ÐÂ½®É³ÑÅÎ÷ÄÏ
 19230701155455022.000100.506.50000000 ÔÆÄÏÆÕ¶ý£¬¢ø
 19230702222328023.100122.006.50000000 Ì¨ÍåÐÂ¸Û¶«º£ÖÐ
 19230727073706043.000130.005.75430000 ¼ªÁÖÍ¼ÃÇÒ»´ø
 19230800000000028.700102.205.50000000 ËÄ´¨ÃáÄþ´óÇÅ£¬¢÷
 19230807222328032.500097.504.75000000 Î÷²Ø²ý¶¼±±
 19230810090034041.000077.505.40000000 ÐÂ½®°¢ºÏÆæÎ÷
 19230810101720041.000077.505.50000000 ÐÂ½®°¢ºÏÆæÎ÷
 19230812000000036.200103.705.00000000 ¸ÊËàÀ¼ÖÝ£¬¢ö
 19230827191445023.800121.906.25000000 Ì¨Íå»¨Á«¶«ÄÏº£ÖÐ
 19230902000000036.000106.205.00000000 ÄþÏÄ¹ÌÔ­£¬¢ö
 19230904000000036.600105.605.50000000 ÄþÏÄº£Ô­£¬¢÷
 19230914000000039.400115.805.50000000 ºÓ±±ÐÂ³Ç£¨¸ß±®µê£©£¬¢÷
 19230916000000035.700115.405.00000000 ºÓÄÏ·¶ÏØå§³Ç£¬¢ö
 19230929145100022.800121.105.75000000 Ì¨ÍåÂ¹Ò°Î÷ÄÏ
 19231000000000037.100109.205.50000000 ÉÂÎ÷°²Èû£¬¢÷
 19231015000000048.500122.505.00000000 ÄÚÃÉ¹Å²¼ÌØ¹þÆì£¬¢ö
 19231020111848030.000099.006.50000000 ËÄ´¨°ÍÌÁ¸½½ü
 19231028172815046.000090.305.40015000 ÐÂ½®ÇàºÓÄÏ£¬
 19231113153000038.700111.105.50000000 É½Î÷á³á°£¬¢÷
 19231119052920024.000123.006.75000000 Ì¨Íå»¨Á«¶«º£ÖÐ
 19231119101900024.000123.005.75000000 Ì¨Íå»¨Á«¶«º£ÖÐ
 19231122152045024.000123.006.00000000 Ì¨Íå»¨Á«¶«º£ÖÐ
 19231126010305024.000123.005.75000000 Ì¨Íå»¨Á«¶«º£ÖÐ
 19231209030620032.000127.506.00000000 ¶«º£
 19240127122212020.000121.006.50000000 ÄÏº£¶«É³Èºµº¶«
 19240210065405032.000088.005.25000000 Î÷²ØÄáÂê
 19240219230709035.000120.005.00000000 »Æº£J	
 19240326050642043.000131.005.25410000 ¼ªÁÖçõ´º¶«
 19240401005150040.000076.004.75000000 ÐÂ½®°¢Í¼Ê²Ò»´ø
 19240422001225035.500104.005.75000000 ¸ÊËàÁÙä¬¸½½ü
 19240503231448016.000119.005.50000000 ÄÏº£»ÆÑÒµº¶«±±
 19240507000920016.000119.006.75000000 ÄÏº£»ÆÑÒµº¶«±±
 19240618002636037.500090.005.00000000 ÐÂ½®ÈôÇ¼¶«ÄÏ
 19240703124010036.800083.807.25000000 ÐÂ½®Ãñ·á¶«£¬¢ú
 19240705230154037.300085.305.00000000 ÐÂ½®ÇÒÄ©Î÷ÄÏ
 19240712034444037.100083.607.20000000 ÐÂ½®Ãñ·á¶«
 19240712170426043.000093.005.50000000 ÐÂ½®¹þÃÜÒ»´ø
 19240716053800037.300085.305.00000000 ÐÂ½®ÇÒÄ©Î÷ÄÏ
 19240722222346023.800122.306.25000000 Ì¨Íå»¨Á«¶«ÄÏº£ÖÐ
 19240814075750029.500090.006.00000000 Î÷²ØÀ­ÈøÎ÷
 19241009043257030.000090.006.50000000 Î÷²ØÀ­ÈøÎ÷±±
 19250112000000030.500091.505.50000000 Î÷²Øµ±ÐÛÒ»´ø£¬¢÷
 19250127000000024.400114.905.00000000 ¹ã¶«ºÍÆ½£¬¢ö
 19250208021800025.000121.505.50000000 Ì¨ÍåÌ¨±±¸½½ü
 19250301202526023.100121.305.50000000 Ì¨ÍåÐÂ¸Û
 19250315000000025.700100.204.75000000 ÔÆÄÏ´óÀí£¬¢ö-
 19250316224217025.700100.407.00000000 ÔÆÄÏ´óÀí¸½½ü£¬¢ù+
 19250317075026025.000100.506.25000000 ÔÆÄÏÄÏ½§¸½½ü
 19250403000000025.600100.205.50000000 ÔÆÄÏ·ïÒÇ´óÀí¼ä£¬¢÷
 19250416000000025.300100.505.00000000 ÔÆÄÏÃÖ¶É£¬¢ö
 19250417035235020.400120.207.10000000 ÄÏº£¶«É³Èºµº¶«
 19250420182810037.200101.405.25000000 Çàº£´óÍ¨¸½½ü
 19250500000000023.400107.504.75000000 ¹ãÎ÷Æ½¹ûÁúÀ´Ò»´ø£¬¢ö
 19250524092420023.900121.905.75000000 Ì¨Íå»¨Á«¶«º£ÖÐ
 19250526233700024.000123.006.00000000 Ì¨Íå»¨Á«¶«º£ÖÐ
 19250614133810024.300121.805.50000000 Ì¨Íå»¨Á«¶«±±º£ÖÐ
 19250721210000043.500085.505.00000000 ÐÂ½®É³ÍåÄÏ
 19250727000000031.700115.505.00000000 ºÓÄÏÉÌ³Ç£¬¢ö
 19250806041133040.000078.005.25000000 ÐÂ½®°Í³þÎ÷±±
 19250831175800035.000090.505.50000000 Çàº£ÎÚÀ¼ÎÚÀ­ºþ¸½½ü
 19250912084806043.000093.005.00000000 ÐÂ½®¹þÃÜÒ»´ø
 19251003000000025.700100.204.75000000 ÔÆÄÏ´óÀí£¬¢ö-
 19251015010508027.000100.005.75000000 ÔÆÄÏÀö½­£¬¢÷
 19251015203624026.900100.106.00000000 ÔÆÄÏÀö½­
 19251207163430037.000076.506.00000000 ÐÂ½®Ò¶³ÇÎ÷ÄÏ
 19251215154430030.000085.005.00000000 Î÷²ØÈø¸Á±±
 19251222130530021.000101.506.75000000 ÔÆÄÏÛÂÀ°ÄÏ
 19260212000000026.400116.304.75000000 ½­Î÷Ê¯³Ç£¬¢ö
 19260216071140025.000123.005.00000000 Ì¨Íå»ùÂ¡¶«º£ÖÐ
 19260304020627037.300085.305.00000000 ÐÂ½®ÇÒÄ©Î÷ÄÏ
 19260604145058035.000090.506.00000000 Çàº£ÎÚÀ¼ÎÚÀ­ºþÒ»´ø
 19260604160300035.000090.505.25000000 Çàº£ÎÚÀ¼ÎÚÀ­ºþÒ»´ø
 19260606144900035.000090.505.25000000 Çàº£ÎÚÀ¼ÎÚÀ­ºþÒ»´ø
 19260613100300020.000116.505.50000000 ÄÏº£¶«É³Èºµº¸½½ü
 19260629102216027.000121.005.25000000 ¶«º£
 19260716054710023.000121.705.50000000 Ì¨ÍåÌ¨¶«¶«±±º£ÖÐ
 19260727152336030.500080.505.25000000 Î÷²ØÆÕÀ¼Î÷
 19260803114130022.000121.006.50000000 Ì¨Íåºã´º¶«º£ÖÐ
 19260807043630035.000078.005.00000000 ÐÂ½®¿¦À®À¥ÂØÉ½¿ÚÄÏ
 19260807064559035.400078.706.25000000 ÐÂ½®¿¦À®À¥ÂØÉ½¿Ú¶«
 19260811134735029.500101.505.50000000 ËÄ´¨¿µ¶¨Î÷ÄÏ
 19260829154036046.000089.005.00000000 ÐÂ½®¸»ÔÌÄÏ
 19260912234336022.700122.506.25000000 Ì¨Íå»ðÉÕµº¶«
 19261000000000024.500103.805.00000000 ÔÆÄÏãòÎ÷£¬¢ö
 19261028000000048.000122.705.00000000 ÄÚÃÉ¹Å²¼ÌØ¹þÆì£¬¢ö
 19261102073100024.900122.706.00000000 Ì¨Íå»ùÂ¡¶«º£ÖÐ
 19261114000000024.700108.104.75000000 ¹ãÎ÷½ð³Ç½­¶«£¬¢ö
 19261121000000025.600100.305.50000000 ÔÆÄÏ·ïÒÇ£¬¢÷	
 19261204191523029.600087.804.75000000 Î÷²ØÀ­×Î±±
 19261206034036027.000100.005.00000000 ÔÆÄÏÀö½­
 19261206034408027.000100.005.00000000 ÔÆÄÏÀö½­
 19270000000000033.300106.204.75000000 ÉÂÎ÷ÂÔÑô£¬¢ö
 19270104060905023.000121.705.25000000 Ì¨ÍåÌ¨¶«¶«±±º£ÖÐ
 19270106002412017.000118.005.00000000 ÄÏº£ÖÐÉ³Èºµº¶«
 19270203115310033.500121.006.50000000 »Æº£
 19270203125205033.500121.006.50000000 »Æº£
 19270219145026033.500121.005.00000000 »Æº£
 19270220100030024.000121.005.00000000 Ì¨ÍåÆÒÀï¸½½ü
 19270222060521033.500121.005.50000000 »Æº£
 19270227115345026.300121.505.00000000 Ì¨Íåº£Ï¿
 19270315013739026.000103.006.00000000 ÔÆÄÏÑ°µé£¬¢ø
 19270316054837038.200098.206.00000000 Çàº£¹þÀ­ºþ¶«
 19270320000000024.100102.005.00000000 ÔÆÄÏÐÂÆ½£¬¢ö
 19270324154130040.000078.005.30020000 ÐÂ½®°Í³þÎ÷±±£¬
 19270400000000036.400102.605.25000000 Çàº£Î÷Äþ¶«£¬¢÷
 19270428182436026.300121.505.00000000 Ì¨Íåº£Ï¿
 19270430215640039.300079.206.00000000 ÐÂ½®°Í³þ¶«ÄÏ
 19270518054416044.000131.006.50430000 ºÚÁú½­¶«Äþ¸½½ü
 19270522000000029.400104.704.75000000 ËÄ´¨×Ô¹±£¬¢ö
 19270523054300037.700102.205.50000000 ¸ÊËà¹ÅÀË
 19270523063247037.700102.208.00000000 ¸ÊËà¹ÅÀË£¬¢û
 19270523104540037.700102.205.25000000 ¸ÊËà¹ÅÀË
 19270523181142037.700102.205.25000000 ¸ÊËà¹ÅÀË
 19270523215106037.700102.206.00000000 ¸ÊËà¹ÅÀË
 19270524002530037.700102.204.75000000 ¸ÊËà¹ÅÀË
 19270524074454037.700102.205.75000000 ¸ÊËà¹ÅÀË
 19270524075625037.700102.205.50000000 ¸ÊËà¹ÅÀË
 19270525000124037.700102.205.25000000 ¸ÊËà¹ÅÀË
 19270609193630022.000120.505.50000000 Ì¨Íåºã´ºÎ÷º£ÖÐ
 19270614083515025.200120.905.00000000 Ì¨ÍåÐÂÖñ±±º£ÖÐ
 19270624074215037.700102.205.50000000 ¸ÊËà¹ÅÀË
 19270703043846029.500101.005.50000000 ËÄ´¨ÑÅ½­ÄÏ
 19270825020900023.000120.506.75060000 Ì¨Íå¼×ÏÉ¸½½ü
 19270923215413042.300085.606.75000000 ÐÂ½®ºÍ¾²Î÷£¬¢ø+
 19271004101424025.000123.004.75000000 Ì¨Íå»ùÂ¡¶«º£ÖÐ
 19271006003648025.000123.005.25000000 Ì¨Íå»ùÂ¡¶«º£ÖÐ
 19271008183428030.500080.505.25000000 Î÷²ØÆÕÀ¼Î÷
 19271011014929025.000123.005.00000000 Ì¨Íå»ùÂ¡¶«º£ÖÐ
 19271011122358025.000123.005.25000000 Ì¨Íå»ùÂ¡¶«º£ÖÐ
 19271012142802025.000123.005.50000000 Ì¨Íå»ùÂ¡¶«º£ÖÐ
 19271012155547024.000123.005.00000000 Ì¨Íå»¨Á«¶«º£ÖÐ
 19271029092444039.000075.005.20000000 ÐÂ½®°¢¿ËÌÕÒ»´ø
 19271101073000040.000076.605.40020000 ÐÂ½®°¢Í¼Ê²¶«±±
 19271105143802025.100124.905.50150000 Ì¨Íå³àÎ²ÓìÄÏ
 19271124000000025.200102.505.50000000 ÔÆÄÏ¸»Ãñ£¬¢÷
 19280128062228022.800121.105.75000000 Ì¨ÍåÌ¨¶«Ò»´ø
 19280206082312028.000091.004.75000000 Î÷²ØÂåÔúÄÏ
 19280223172050022.000120.505.50000000 Ì¨Íåºã´ºÎ÷º£ÖÐ
 19280308064328037.600102.206.00000000 ¸ÊËà¹ÅÀË
 19280318093356039.800077.605.20020000 ÐÂ½®Ù¤Ê¦¶«±±
 19280320102328037.600102.204.75000000 ¸ÊËà¹ÅÀË
 19280321115324037.700102.204.75000000 ¸ÊËà¹ÅÀË
 19280400000000028.500105.504.75000000 ËÄ´¨ãòÏØ£¬¢ö
 19280407153333022.000120.505.00000000 Ì¨Íåºã´ºÎ÷º£ÖÐ
 19280417035636043.000085.505.00000000 ÐÂ½®ºÍ¾²Î÷±±
 19280425034458024.500121.405.50000000 Ì¨ÍåÒËÀ¼Î÷ÄÏ
 19280425091658038.500073.505.75150000 ÐÂ½®ÎÚ×Î±ðÀïÉ½¿Ú
 19280526000000026.600103.704.75000000 ÔÆÄÏ»áÔó¶«±±£¬¢ö
 19280607142435044.000131.006.00430000 ºÚÁú½­¶«Äþ¸½½ü
 19280627093130020.000121.005.00000000 ÄÏº£¶«É³Èºµº¶«
 19280720041350031.500102.505.75000000 ËÄ´¨Ð¡½ð±±£¬¢÷
 19280805224156016.000119.506.25000000 ÄÏº£»ÆÑÒµº¶«±±
 19280827061100024.000121.005.50000000 Ì¨ÍåÆÒÀï¸½½ü
 19280830011603023.000121.705.75000000 Ì¨ÍåÌ¨¶«¶«±±º£ÖÐ
 19280830143058023.000121.705.75000000 Ì¨ÍåÌ¨¶«¶«±±º£ÖÐ
 19280830185415023.000121.705.00000000 Ì¨ÍåÌ¨¶«¶«±±º£ÖÐ
 19280923000000025.400101.805.50000000 ÔÆÄÏÂ»·áÎ÷±±£¬¢÷
 19281103170551021.100121.705.00000000 Ì¨ÍåÆßÐÇÑÒ¶«ÄÏº£ÖÐ
 19281213110518044.800081.705.40015000 ÐÂ½®²©ÀÖ
 19281231153336026.500099.005.00000000 ÔÆÄÏ±Ì½­
 19290102102656023.200120.605.25000000 Ì¨ÍåÌ¨ÄÏÒ»´ø
 19290114024439040.700111.306.00000000 ÄÚÃÉ¹Å±Ï¿ËÆë£¬¢ø
 19290119191933025.500098.005.50000000 ÔÆÄÏÌÚ³åÎ÷±±
 19290120000000040.700111.305.50000000 ÄÚÃÉ¹Å±Ï¿ËÆë£¬¢÷
 19290208154100024.900119.905.00000000 Ì¨ÍåÐÂÖñÎ÷º£ÖÐ
 19290209095540023.500102.505.25000000 ÔÆÄÏ½¨Ë®Î÷
 19290322110404024.000103.006.00000000 ÔÆÄÏÍ¨º£
 19290325114704029.000094.505.50000000 Î÷²ØÃ×ÁÖ¶«
 19290402112620037.200101.405.50000000 Çàº£´óÍ¨Î÷±±
 19290405162646020.000121.005.50000000 ÄÏº£¶«É³Èºµº¶«
 19290525023744029.300098.705.75000000 Î÷²ØÃ¢¿µ¶«ÄÏ
 19290610081804025.500098.005.50000000 ÔÆÄÏÌÚ³åÎ÷±±
 19290612223004025.500098.005.75000000 ÔÆÄÏÌÚ³åÎ÷±±
 19290618221025039.000075.004.75000000 ÐÂ½®°¢¿ËÌÕÎ÷
 19290620032045025.500098.005.00000000 ÔÆÄÏÌÚ³åÎ÷±±
 19290810040000024.000122.006.75000000 Ì¨Íå»¨Á«¶«º£ÖÐ
 19290820044432024.000122.006.00000000 Ì¨Íå»¨Á«¶«º£ÖÐ
 19290821003820024.000122.006.25000000 Ì¨Íå»¨Á«¶«º£ÖÐ
 19290830034713024.000122.005.50000000 Ì¨Íå»¨Á«¶«º£ÖÐ
 19290910025745025.500098.505.00000000 ÔÆÄÏÌÚ³å±±
 19290912061842024.000122.006.00000000 Ì¨Íå»¨Á«¶«º£ÖÐ
 19290914081536024.000122.005.00000000 Ì¨Íå»¨Á«¶«º£ÖÐ
 19291017042737025.800098.706.50000000 ÔÆÄÏÌÚ³å±±
 19291018184235025.500098.505.00000000 ÔÆÄÏÌÚ³å±±
 19291023023830023.200120.605.25000000 Ì¨ÍåÌ¨ÄÏÒ»´ø
 19291024143413022.000118.006.50000000 ÄÏº£¶«É³Èºµº¶«±±º£ÖÐ
 19291218145828024.600122.705.50000000 Ì¨ÍåÒËÀ¼¶«ÄÏº£ÖÐ
 19300103000000032.200119.405.50000000 ½­ËÕÕò½­£¬¢÷
 19300208142858039.400074.905.25000000 ÐÂ½®ÎÚÇ¡
 19300301133523040.000075.305.40020000 ÐÂ½®ÎÚÇ¡±±
 19300302232645025.500123.505.00000000 Ì¨ÍåµöÓãµºÄÏ
 19300324032425026.500099.005.00000000 ÔÆÄÏ±Ì½­
 19300326191440036.500096.005.50000000 Çàº£¸ñ¶ûÄ¾¶«
 19300410222405040.000076.505.50000000 ÐÂ½®°¢Í¼Ê²¶«±±
 19300428205927032.000100.006.00000000 ËÄ´¨¸Ê×Î±±
 19300429023437025.800098.606.25000000 ÔÆÄÏÌÚ³å±±
 19300515034822026.800103.006.00000000 ÔÆÄÏÇÉ¼ÒÄÏ£¬¢÷-
 19300519230356021.600121.006.50000000 Ì¨ÍåÆßÐÇÑÒ¶«º£ÖÐ
 19300600000000023.400103.205.25000000 ÔÆÄÏ¸ö¾É£¬¢ö+
 19300606002704025.500098.005.50000000 ÔÆÄÏÌÚ³åÎ÷±±
 19300611214503023.000121.705.00000000 Ì¨ÍåÌ¨¶«¶«±±º£ÖÐ
 19300616000000023.500107.504.75000000 ¹ãÎ÷Æ½¹ûÁúÀ´Ò»´ø£¬¢ö
 19300714032721038.100098.206.50000000 Çàº£¹þÀ­ºþ¶«
 19300721220602007.000114.006.00000000 ÄÏº£ÄÏÉ³Èºµº¸½½ü
 19300724025316034.400104.805.50000000 ¸ÊËàÎäÉ½ÄÏ
 19300806152830025.500098.005.00000000 ÔÆÄÏÌÚ³åÎ÷±±
 19300808074741023.200120.605.50000000 Ì¨Íå¼ÎÒå¶«ÄÏ
 19300810064109039.200073.604.75000000 ÐÂ½®ÎÚ×Î±ðÀïÉ½¿ÚÎ÷
 19300821045412024.500122.206.75000000 Ì¨ÍåÒËÀ¼¶«ÄÏº£ÖÐ
 19300822174457044.000084.005.25000000 ÐÂ½®ÎÚËÕÎ÷ÄÏ
 19300824185116030.000100.005.50000000 ËÄ´¨ÀíÌÁ¸½½ü
 19300901131803025.500098.005.50000000 ÔÆÄÏÌÚ³åÎ÷±±
 19300902014315035.200081.105.50000000 Î÷²Ø¼ªÀûÑÅÉ½¿Ú
 19300922070414025.800098.406.50000000 ÔÆÄÏÌÚ³å±±£¬¢ø
 19300922125450025.500098.505.25000000 ÔÆÄÏÌÚ³å±±
 19300922151127025.500098.505.00000000 ÔÆÄÏÌÚ³å±±
 19300923200507027.500106.005.50000000 ¹óÖÝ½ðÉ³
 19300926023334025.300098.906.00000000 ÔÆÄÏÌÚ³å¶«±±
 19300929175842032.500097.504.75000000 Î÷²Ø¶¨¿ÆÒ»´ø
 19301007102720025.500098.505.00000000 ÔÆÄÏÌÚ³å±±
 19301010083713025.800098.305.25000000 ÔÆÄÏÌÚ³å±±
 19301104123233022.500120.505.00000000 Ì¨Íå¸ßÐÛ¸½½ü
 19301104233803025.600098.305.75000000 ÔÆÄÏÌÚ³å±±
 19301111162945024.500122.205.75000000 Ì¨ÍåÒËÀ¼¶«ÄÏº£ÖÐ
 19301202082730025.800098.306.00000000 ÔÆÄÏÌÚ³å±±
 19301208142004023.200120.605.75000000 Ì¨ÍåÌ¨ÄÏÒ»´ø
 19301208160105023.200120.606.25000000 Ì¨ÍåÌ¨ÄÏÒ»´ø
 19301209082730025.000100.505.00000000 ÔÆÄÏÄÏ½§
 19301212105312025.000100.505.00000000 ÔÆÄÏÄÏ½§
 19301215235934023.200120.605.00000000 Ì¨ÍåÌ¨ÄÏÒ»´ø
 19301221225132020.400122.206.50190000 ÄÏº£¶«É³Èºµº¶«
 19301222075153023.500120.905.50000000 Ì¨ÍåÌ¨ÄÏÒ»´ø
 19301222080821023.600120.205.75000000 Ì¨ÍåÌ¨ÄÏÒ»´ø
 19301222121950023.200120.605.50000000 Ì¨ÍåÌ¨ÄÏÒ»´ø
 19301223132031023.600120.205.00000000 Ì¨ÍåÌ¨ÄÏÒ»´ø
 19310102075222023.500122.006.25000000 Ì¨Íå»¨Á«¶«ÄÏº£ÖÐ
 19310107000000025.000098.505.00000000 ÔÆÄÏÌÚ³å£¬¢ö
 19310124230209023.400120.405.50000000 Ì¨Íå¼ÎÒå¸½½ü
 19310213084100024.100121.906.00000000 Ì¨Íå»¨Á«¶«±±º£ÖÐ
 19310315231505024.300097.905.25000000 ÔÆÄÏÂ¤´¨
 19310316003314024.300097.905.50000000 ÔÆÄÏÂ¤´¨
 19310527084329027.500098.505.25000000 ÔÆÄÏ¹±É½
 19310618205833030.500084.105.75000000 Î÷²Ø°¢Ä¾ÖÐ¸½½ü
 19310625084012027.000100.005.00000000 ÔÆÄÏÀö½­
 19310630042242048.500123.505.25000000 ÄÚÃÉ¹Å°¢ÈÙÆì±±
 19310701154839030.000109.005.00000000 ºþ±±Àû´¨ÄÏ£¬¢ö
 19310725000000036.500118.104.75000000 É½¶«²©É½£¬¢ö
 19310725204006025.500098.506.00000000 ÔÆÄÏÌÚ³å±±
 19310729193532035.000098.005.50000000 Çàº£Âê¶à¸½½ü
 19310730010945024.000097.005.50000000 ÔÆÄÏÈðÀöÎ÷
 19310803020439032.800084.304.75000000 Î÷²Ø¸ÄÔòÒ»´ø
 19310803021655032.800084.305.00000000 Î÷²Ø¸ÄÔòÒ»´ø
 19310811051843047.100089.808.00000000 ÐÂ½®¸»ÔÌ¸½½ü£¬¢û
 19310811150336046.900090.005.50000000 ÐÂ½®¸»ÔÌ¸½½ü
 19310812000000027.500112.404.75000000 ºþÄÏÏæÏçÄÏ£¬¢ö
 19310812014049027.500098.505.50000000 ÔÆÄÏ¹±É½
 19310812145936048.100088.405.00020000 ÐÂ½®°¢ÀÕÌ©
 19310816100058046.900090.005.25000000 ÐÂ½®¸»ÔÌ¸½½ü
 19310818222104047.200090.007.25000000 ÐÂ½®¸»ÔÌ¸½½ü
 19310824105852046.900090.005.00000000 ÐÂ½®¸»ÔÌ¸½½ü
 19310826185014046.900090.005.50000000 ÐÂ½®¸»ÔÌ¸½½ü
 19310913000000028.300090.806.50000000 Î÷²ØÂåÔú£¬¢ø
 19310921182720019.800113.106.75000000 ÄÏº£Î÷É³Èºµº±±
 19310926150206025.000123.005.00000000 Ì¨Íå»ùÂ¡¶«º£ÖÐ
 19311002221828028.300098.005.25000000 Î÷²Ø²ìÓç¶«ÄÏ
 19311018150640026.000098.005.50000000 ÔÆÄÏ»¦Ë®Î÷
 19311024203700024.000122.205.50000000 Ì¨Íå»¨Á«¶«º£ÖÐ
 19311027093207023.500123.005.50000000 Ì¨Íå»¨Á«¶«ÄÏº£ÖÐ
 19311031150256022.000122.005.00000000 Ì¨ÍåÀ¼Óì¶«º£ÖÐ
 19311105201933047.000090.006.25000000 ÐÂ½®¸»ÔÌ¸½½ü
 19311207070057034.500102.005.50000000 ¸ÊËàÂêÇú±±
 19320000000000031.800102.205.00000000 ËÄ´¨Âí¶û¿µ£¬¢ö-¢÷
 19320103155023025.500098.505.50000000 ÔÆÄÏÌÚ³å±±
 19320305072051033.500080.505.50000000 Î÷²ØÈÕÍÁ¶«
 19320307000000030.100101.806.00000000 ËÄ´¨¿µ¶¨Ò»´ø£¬¢ø
 19320307054350031.000096.004.75000000 Î÷²ØÂåÂ¡Ò»´ø
 19320325122932030.000089.205.25000000 Î÷²ØÈÕ¿¦Ôò±±
 19320406171118031.400115.006.00000000 ºþ±±Âé³Ç±±£¬¢ø
 19320607000000023.400103.205.00000000 ÔÆÄÏ¸ö¾É1932.6-7ÔÂ£¬¢ö
 19320614205732018.000119.306.25000000 ÄÏº£¶«É³Èºµº¶«ÄÏ
 19320622065912016.500112.005.50000000 ÄÏº£Î÷É³Èºµº
 19320805084650021.000120.005.00000000 Ì¨ÍåÆßÐÇÑÒÎ÷ÄÏº£ÖÐ
 19320821121535024.500121.506.50000000 Ì¨ÍåÒËÀ¼Î÷ÄÏ
 19320822191242036.100121.606.25000000 »Æº£
 19320911065103022.500120.505.00000000 Ì¨Íå¸ßÐÛ¶«ÄÏ
 19320911221312045.100083.006.00000000 ÐÂ½®¾«ºÓ±±
 19321009204949023.500122.506.00130000 Ì¨Íå»¨Á«¶«ÄÏº£ÖÐ
 19321024052748024.500122.306.25000000 Ì¨ÍåÒËÀ¼¶«ÄÏº£ÖÐ
 19321103000000024.500103.105.00000000 ÔÆÄÏÃÖÀÕÅ´×âÒ»´ø£¬¢ö
 19321110023016026.500092.005.50000000 Î÷²Ø´íÄÇÄÏ
 19321216033338021.000121.006.00000000 Ì¨ÍåÆßÐÇÑÒ¶«ÄÏº£ÖÐ
 19321225100427039.700096.707.60000000 ¸ÊËàÓñÃÅ²ýÂí£¬¢ú
 19330117235956040.000097.005.50000000 ¸ÊËàÓñÃÅ²ýÂíÒ»´ø
 19330118061632046.100090.405.50000000 ÐÂ½®ÇàºÓÄÏ
 19330122002348047.000089.505.50000000 ÐÂ½®¸»ÔÌ¸½½ü
 19330130020510024.000123.004.75000000 Ì¨Íå»¨Á«¶«º£ÖÐ
 19330213104915046.300090.506.50000000 ÐÂ½®ÇàºÓ
 19330213122334046.100090.404.80000000 ÐÂ½®ÇàºÓÄÏ
 19330219122611025.000123.005.75012000 Ì¨Íå»ùÂ¡¶«º£ÖÐ
 19330301000000026.900100.205.00000000 ÔÆÄÏÀö½­£¬¢ö
 19330401055936036.800097.405.25000000 Çàº£¶¼À¼Î÷±±
 19330419144436024.300121.506.50000000 Ì¨Íå»¨Á«Î÷±±
 19330504073103024.200121.805.50000000 Ì¨Íå»¨Á«¶«±±º£ÖÐ
 19330513001043024.300097.905.50000000 ÔÆÄÏÂ¤´¨
 19330520012045038.000098.505.25000000 Çàº£Ä¾Àï¸½½ü
 19330530215354024.200122.304.75000000 Ì¨Íå»¨Á«¶«±±º£ÖÐ
 19330607194608027.500099.906.25000000 ÔÆÄÏÖÐµé¸½½ü
 19330711154630040.500096.005.25000000 ¸ÊËà°²Î÷Ò»´ø
 19330715000335043.000131.005.50530000 ¼ªÁÖçõ´º¶«
 19330724163757042.500131.005.75550000 ¼ªÁÖçõ´º¶«ÄÏº£ÖÐ
 19330805013240025.500098.005.00000000 ÔÆÄÏÌÚ³åÎ÷±±
 19330811165406025.900098.406.50000000 ÔÆÄÏãòË®Î÷
 19330825155030031.900103.407.50000000 ËÄ´¨Ã¯ãë±±µüÏª£¬¢ú
 19330825193853031.700103.405.00000000 ËÄ´¨Ã¯ãëÎ÷±±
 19330909130235044.000130.006.25590000 ºÚÁú½­Äµµ¤½­¶«ÄÏ
 19330926025127038.300086.906.75058000 ÐÂ½®ÈôÇ¼Î÷ÄÏ
 19331015000000031.800104.005.75000000 ËÄ´¨Ã¯ãë±±£¬¢÷
 19331106042720026.000098.405.50000000 ÔÆÄÏãòË®Î÷
 19331119170829025.000098.005.50000000 ÔÆÄÏÌÚ³åÎ÷
 19331124000000023.000101.104.75000000 ÔÆÄÏÆÕ¶ý£¬¢ö
 19331124000000032.000103.704.75000000 ËÄ´¨Ã¯ãëµüÏª£¬¢ö
 19331230164602024.000123.005.25000000 Ì¨Íå»¨Á«¶«º£ÖÐ
 19340112213152023.700102.706.00000000 ÔÆÄÏÊ¯ÆÁ¸½½ü£¬¢ø
 19340116125922028.000086.005.25000000 Î÷²ØÄôÀ­Ä¾
 19340119203311025.900098.306.00000000 ÔÆÄÏãòË®Î÷
 19340121015616041.000108.806.25000000 ÄÚÃÉ¹ÅÎåÔ­¸½½ü£¬¢ø
 19340121065230025.500122.006.00000000 Ì¨Íå»ùÂ¡¶«±±º£ÖÐ
 19340121145540025.500122.005.75000000 Ì¨Íå»ùÂ¡¶«±±º£ÖÐ
 19340122154950025.500122.005.75000000 Ì¨Íå»ùÂ¡¶«±±º£ÖÐ
 19340214115934017.500119.007.60000000 ÄÏº£ÖÐÉ³Èºµº¶«±±
 19340218101700039.100121.704.75000000 ÁÉÄþ½ðÏØ£¬¢ö
 19340305135253024.500122.205.00000000 Ì¨ÍåÒËÀ¼¶«º£ÖÐ
 19340312030955038.400096.505.75000000 Çàº£¹þÀ­ºþÎ÷
 19340318081600031.300116.205.00000000 °²»Õ»ôÉ½
 19340412171040025.500098.505.50000000 ÔÆÄÏÌÚ³å±±
 19340414060353025.500124.506.00250000 Ì¨Íå³àÎ²ÓìÄÏº£ÖÐ
 19340416214018021.500121.506.00000000 Ì¨ÍåÀ¼ÓìÄÏº£ÖÐ
 19340420072627033.000093.005.00000000 Çàº£°º²Å
 19340500000000032.000103.704.75000000 ËÄ´¨Ã¯ãëµüÏª1934.5ÏÂÑ®£¬¢ö
 19340503000000026.600103.105.25000000 ÔÆÄÏ¶«´¨ÇÉ¼Ò¼ä£¬¢ö+
 19340521123648025.000118.205.75000000 ¸£½¨°²Ïª£¬¢ö-¢÷
 19340609000000032.000103.705.50000000 ËÄ´¨Ã¯ãëµüÏª£¬¢÷
 19340623131955033.000092.806.00000000 Çàº£°º²Å
 19340728100624041.000077.505.75000000 ÐÂ½®°¢ºÏÆæÎ÷
 19340807195004044.600087.706.00000000 ÐÂ½®ÎÚÂ³Ä¾Æë±±
 19340811064412024.500122.005.25000000 Ì¨ÍåÒËÀ¼¶«ÄÏº£ÖÐ
 19340811161821024.800121.506.50000000 Ì¨ÍåÒËÀ¼¸½½ü
 19340923000000036.600105.705.00000000 ÄþÏÄº£Ô­£¬¢ö
 19341020045815033.800082.005.75000000 Î÷²ØÇ¼¶à±±
 19341027000000039.900119.205.00000000 ºÓ±±¸§Äþ£¬¢ö
 19341112051723024.500122.005.25000000 Ì¨ÍåÒËÀ¼¶«ÄÏº£ÖÐ
 19341215044236031.300088.805.50000000 Î÷²ØÉêÔú±±
 19341215095740031.300089.007.00000000 Î÷²ØÉêÔú¶«±±
 19341217113613024.200121.805.00000000 Ì¨Íå»¨Á«¶«±±º£ÖÐ
 19341218192220031.000089.305.75000000 Î÷²ØÉêÔú
 19341221143442030.900089.105.25000000 Î÷²ØÉêÔú
 19341221203903031.800089.205.50000000 Î÷²ØÉêÔú¶«±±
 19350000000000022.600099.904.75000000 ÔÆÄÏÀ½²×£¬¢ö-
 19350103062324029.800087.905.25000000 Î÷²ØÐ»Í¨ÃÅ¸½½ü
 19350103095017030.800088.206.50000000 Î÷²ØÉêÔúÎ÷
 19350119000000039.600118.304.75000000 ºÓ±±ÌÆÉ½£¬¢ö
 19350200000000027.000104.005.50000000 ÔÆÄÏÕÑÍ¨¶«ÄÏ1935.2ÖÐÑ®£¬¢÷
 19350210031900024.900122.106.25060000 Ì¨ÍåÌ¨±±ÒÔ¶«º£ÖÐ
 19350218001330024.000121.605.00000000 Ì¨Íå»¨Á«¸½½ü
 19350222165528024.200121.806.00000000 Ì¨Íå»¨Á«¶«±±º£ÖÐ
 19350304064608030.100089.005.00000000 Î÷²ØÄÏÄ¾ÁÖ±±
 19350324222700021.900123.105.25000000 Ì¨ÍåÀ¼Óì¶«º£ÖÐ
 19350329074751043.000131.006.25550000 ¼ªÁÖçõ´º¶«
 19350400000000023.500103.005.50000000 ÔÆÄÏ½¨Ë®¶«£¬¢÷
 19350421060154024.300120.807.10000000 Ì¨ÍåÃçÀõ£¬¢ù
 19350421062626024.700120.906.00000000 Ì¨ÍåÐÂÖñÄÏ
 19350422031330024.600120.905.25000000 Ì¨ÍåÐÂÖñÄÏ
 19350505070224024.800120.806.00000000 Ì¨ÍåÐÂÖñ
 19350507014025024.500121.505.00000000 Ì¨ÍåÒËÀ¼Î÷ÄÏ
 19350521122234028.800089.506.25000000 Î÷²Ø½­×Î
 19350530034248024.000120.805.75000000 Ì¨ÍåÆÒÀï¸½½ü
 19350607105058024.200120.505.75000000 Ì¨ÍåÌ¨ÖÐ
 19350707212314017.400119.006.25000000 ÄÏº£ÖÐÉ³Èºµº¶«±±
 19350712094123043.800092.805.75000000 ÐÂ½®°ÍÀïÀ¤¸½½ü
 19350714193242039.300076.105.25000000 ÐÂ½®ÊèÀÕ
 19350717001858024.600120.806.50000000 Ì¨ÍåÃçÀõ£¬¢ø
 19350726171011033.100101.005.50000000 Çàº£¾ÃÖÎÎ÷ÄÏ
 19350726183231033.300101.106.00000000 Çàº£¾ÃÖÎ¸½½ü
 19350730071636039.500073.505.75000000 ÐÂ½®ÎÚÇ¡Î÷
 19350731175829039.500073.505.25000000 ÐÂ½®ÎÚÇ¡Î÷
 19350810004859022.700120.305.00000000 Ì¨Íå¸ßÐÛ¸½½ü
 19350818042627018.500119.506.00000000 ÄÏº£¶«É³Èºµº¶«ÄÏ
 19350904093742022.200121.307.20000000 Ì¨ÍåÀ¼ÓìÎ÷º£ÖÐ
 19350904095430022.300121.306.00000000 Ì¨ÍåÀ¼ÓìÎ÷±±º£ÖÐ
 19350904112808022.300121.306.00000000 Ì¨ÍåÀ¼ÓìÎ÷±±º£ÖÐ
 19350929143600040.200077.805.50000000 ÐÂ½®°Í³þÎ÷±±
 19351006224532035.000090.505.50000000 Çàº£ÎÚÀ¼ÎÚÀ­ºþ¸½½ü
 19351030103103030.500091.005.25000000 Î÷²Øµ±ÐÛ¸½½ü
 19351130033211038.900093.905.50000000 Çàº£ËÕ¸ÉºþÒ»´ø
 19351218151036028.700103.606.00000000 ËÄ´¨Âí±ß£¬¢ø
 19351218160434028.700103.205.75000000 ËÄ´¨Âí±ß
 19351219005930029.100103.306.00000000 ËÄ´¨Âí±ß
 19351219212650028.700103.205.25000000 ËÄ´¨Âí±ß
 19351229113122025.500098.505.25000000 ÔÆÄÏÌÚ³å±±
 19360101114700046.000089.905.50000000 ÐÂ½®ÇàºÓÎ÷ÄÏ
 19360128033022045.000091.606.00000000 ÐÂ½®Ä¾ÀÝ¶«±±
 19360207165627035.400103.406.75000000 ¸ÊËà¿µÀÖÎ÷ÄÏ£¬¢ù
 19360211124800027.500087.005.50000000 Î÷²Ø¶¨ÈÕÄÏ
 19360213000000040.400118.304.75000000 ºÓ±±Ï²·å¿ÚÒ»´ø£¬¢ö
 19360218000000024.100102.805.00000000 ÔÆÄÏÍ¨º£
 19360218223032031.000089.005.50000000 Î÷²ØÉêÔú¸½½ü
 19360221122300022.500121.204.80000000 Ì¨ÍåÌ¨¶«ÄÏ
 19360306000000036.600105.604.75000000 ÄþÏÄº£Ô­£¬¢ö
 19360308082752023.700121.405.25000000 Ì¨Íå»¨Á«Î÷ÄÏ
 19360401000000022.500109.406.75007000 ¹ãÎ÷ÁéÉ½¶«±±£¬¢ù
 19360409085300039.000073.005.00000000 ÐÂ½®ÎÚ×Î±ðÀïÉ½¿ÚÎ÷±±
 19360411040101042.000106.205.50000000 ÄÚÃÉ¹Åº¼½õºóÆìÎ÷±±
 19360420185100024.400120.804.80005000 Ì¨ÍåÌ¨ÖÐ¸½½ü
 19360423000000022.700113.205.00000000 ¹ã¶«ÖÐÉ½£¬¢ö
 19360427075911028.900103.606.75000000 ËÄ´¨Âí±ß£¬¢ù
 19360427093325028.900103.505.75000000 ËÄ´¨Âí±ß
 19360427113655028.700103.205.50000000 ËÄ´¨Âí±ß
 19360427134237028.700103.206.00000000 ËÄ´¨Âí±ß
 19360429022724028.800103.605.50000000 ËÄ´¨Âí±ß
 19360508232423028.900103.605.75000000 ËÄ´¨Âí±ß
 19360516144519029.100103.905.50000000 ËÄ´¨Âí±ß
 19360516150544028.500103.606.75000000 ËÄ´¨Âí±ß
 19360517231100043.500083.004.75000000 ÐÂ½®ÐÂÔ´¸½½ü
 19360520002415042.500089.305.25000000 ÐÂ½®ÍÂÂ³·¬ÄÏ
 19360528202825021.700120.805.75000000 Ì¨ÍåÆßÐÇÑÒ¸½½ü
 19360609080242027.500087.004.75000000 Î÷²Ø¶¨ÈÕÄÏ
 19360623074203038.900073.705.25000000 ÐÂ½®ÎÚ×Î±ðÀïÉ½¿ÚÎ÷±±
 19360708163200023.100121.405.50000000 Ì¨ÍåÐÂ¸Û
 19360721075432024.400120.605.00000000 Ì¨ÍåÌ¨ÖÐ¸½½ü
 19360801142430034.200105.706.00000000 ¸ÊËàÌìË®ÄÏ£¬¢ø
 19360803180810026.000125.005.25000000 ¶«º£
 19360804220947020.000121.005.50000000 ÄÏº£¶«É³Èºµº¶«£¬IX
 19360810000709019.500120.505.25000000 ÄÏº£¶«É³Èºµº¶«ÄÏ
 19360814042000024.700122.404.70080000 Ì¨ÍåÒËÀ¼¶«º£ÖÐ
 19360817000000026.600103.005.50000000 ÔÆÄÏ»áÔóÎ÷£¬¢÷
 19360822145135022.300120.807.20000000 Ì¨Íåºã´º±±
 19360822190922022.300121.305.50000000 Ì¨ÍåÀ¼ÓìÎ÷±±º£ÖÐ
 19360907103049027.500087.005.50000000 Î÷²Ø¶¨ÈÕÄÏ
 19360913015906024.400120.605.50000000 Ì¨ÍåÌ¨ÖÐ¸½½ü
 19360925045152028.700105.105.00000000 ËÄ´¨½­°²
 19361007120200023.200121.404.90000000 Ì¨ÍåÐÂ¸Û¸½½ü
 19361019222600022.700121.404.70060000 Ì¨Íå»ðÉÕµº
 19361112011124039.500074.205.50000000 ÐÂ½®ÎÚÇ¡Î÷
 19361123014516030.500086.905.75000000 Î÷²Ø°ºÔò´í
 19361130065017022.300121.305.50000000 Ì¨ÍåÀ¼ÓìÎ÷±±º£ÖÐ
 19370107212041035.500097.607.50000000 Çàº£°¢À¼ºþ¶«£¬¢ú
 19370108014516035.500097.705.75000000 Çàº£°¢À¼ºþ¶«
 19370125203800022.900120.504.80000000 Ì¨ÍåÆÁ¶«±±
 19370129120700023.800122.205.20040000 Ì¨Íå»¨Á«¶«º£ÖÐ
 19370201161500023.300123.104.90040000 Ì¨ÍåÐÂ¸Û¶«º£ÖÐ
 19370212133332035.500098.005.75000000 Çàº£Âê¶à±±
 19370213185857035.000098.005.00000000 Çàº£Âê¶à
 19370223080916025.800098.405.50000000 ÔÆÄÏãòË®Î÷ÄÏ
 19370310041914027.000092.004.75000000 Î÷²Ø´íÄÇÄÏ
 19370330193802024.500121.005.25000000 Ì¨ÍåÌ¨ÖÐ¶«±±
 19370331183606028.000090.505.00000000 Î÷²ØÂåÔúÎ÷ÄÏ
 19370403192031024.000120.005.25000000 Ì¨Íåº£Ï¿
 19370403195000023.300120.805.10000000 Ì¨Íå¼ÎÒå¶«ÄÏ
 19370409220501023.700120.505.25000000 Ì¨ÍåÔÆÁÖ¸½½ü
 19370411235600023.700122.504.90030000 Ì¨Íå»¨Á«¶«ÄÏº£ÖÐ
 19370412044300023.700120.505.00000000 Ì¨ÍåÔÆÁÖ¸½½ü
 19370414052300024.200123.005.10020000 Ì¨Íå»¨Á«¶«º£ÖÐ
 19370426091500024.600121.004.80000000 Ì¨ÍåÃçÀõ¶«
 19370501033255030.000081.505.50000000 Î÷²ØÆÕÀ¼¶«ÄÏ
 19370506171600024.000121.604.70000000 Ì¨Íå»¨Á«
 19370611010000044.200126.605.00000000 ¼ªÁÖ¼ªÁÖÊÐ±±£¬¢ö
 19370628000000025.400119.104.75000000 ¸£½¨ÆÎÌï£¬¢ö
 19370801043548035.400115.107.00000000 É½¶«ºÊÔó£¬¢ù
 19370801184105035.300115.206.75000000 É½¶«ºÊÔó£¬¢ø
 19370808125857043.000086.005.50000000 ÐÂ½®ºÍ¾²Î÷±±
 19370815193648030.000090.005.75000000 Î÷²ØÄáÄ¾
 19370825163300023.900121.804.80000000 Ì¨Íå»¨Á«¸½½ü
 19371019040800023.900122.604.90060000 Ì¨Íå»¨Á«¶«º£ÖÐ
 19371109142500024.600121.605.00000000 Ì¨ÍåÒËÀ¼Î÷ÄÏ
 19371110000000024.900102.805.00000000 ÔÆÄÏ³Ê¹±£¬¢ö
 19371116053734035.000078.006.50100000 ÐÂ½®¿¦À®À¥ÂØÉ½¿ÚÄÏ
 19371117062805034.500099.505.00000000 Çàº£¸ÊµÂÎ÷±±
 19371118123956042.600080.105.10020000 ÐÂ½®ÕÑËÕÎ÷ÄÏ
 19371125133456024.600121.105.00000000 Ì¨ÍåÃçÀõ¶«
 19371126184514024.000123.006.00050000 Ì¨Íå»¨Á«¶«º£ÖÐ
 19371208163211022.900121.207.00000000 Ì¨ÍåÌ¨¶«
 19371208175400023.100121.505.20000000 Ì¨ÍåÐÂ¸Û¸½½ü
 19371208184100023.100121.405.30000000 Ì¨ÍåÐÂ¸Û¸½½ü
 19371209043843022.900121.506.00000000 Ì¨ÍåÌ¨¶«¸½½ü
 19371209073300023.100121.504.90000000 Ì¨ÍåÐÂ¸Û¶«º£ÖÐ
 19371209073900023.100121.404.80000000 Ì¨ÍåÐÂ¸Û
 19371209110800023.100121.504.70000000 Ì¨ÍåÐÂ¸Û¸½½ü
 19371214025357022.700121.206.75000000 Ì¨ÍåÌ¨¶«¸½½ü
 19371217021900023.100121.504.80000000 Ì¨ÍåÐÂ¸Û¸½½ü
 19371217173212022.700121.206.75000000 Ì¨ÍåÌ¨¶«¸½½ü
 19371231161300022.800121.404.70000000 Ì¨ÍåÌ¨¶«¶«º£ÖÐ
 19380104124906032.500098.005.25000000 ËÄ´¨µË¿Â
 19380129121308027.500087.005.50000000 Î÷²Ø¶¨ÈÕÄÏ
 19380208211310024.800122.105.75040000 Ì¨ÍåÒËÄÏ¶«º£ÖÐ
 19380226201043028.000090.505.25000000 Î÷²ØÂåÔúÎ÷ÄÏ
 19380304103800023.200121.405.20000000 Ì¨ÍåÐÂ¸Û¸½½ü
 19380314131421032.300103.606.00000000 ËÄ´¨ËÉÅËÄÏ
 19380401063110020.000120.506.50060000 ÄÏº£¶«É³Èºµº¶«
 19380401084346020.000120.505.50000000 ÄÏº£¶«É³Èºµº¶«
 19380402053111020.000120.506.00000000 ÄÏº£¶«É³Èºµº¶«
 19380410130546036.300098.705.75000000 Çàº£¶¼À¼¶«
 19380415063700024.600122.204.90000000 Ì¨ÍåÒËÀ¼¶«ÄÏº£ÖÐ
 19380424112200022.700121.304.70000000 Ì¨ÍåÌ¨¶«¸½½ü
 19380514200309021.700099.506.00000000 ÔÆÄÏÀ½²×£¬¢ø
 19380523162153018.000119.507.00080000 ÄÏº£¶«É³Èºµº¶«ÄÏ
 19380617065030024.600121.105.25000000 Ì¨ÍåÃçÀõÒ»´ø
 19380617203100023.800122.204.70040000 Ì¨Íå»¨Á«¶«º£ÖÐ
 19380810082000023.500121.105.20000000 Ì¨Íå´ó¸Û¿ÚÎ÷
 19380819061700024.200121.605.20000000 Ì¨Íå»¨Á«±±
 19380823053724037.400098.506.00000000 Çàº£Ìì¾þÎ÷
 19380823161603032.200092.905.50000000 Î÷²Ø°ÍÇàÎ÷
 19380828083500021.600122.506.00040000 Ì¨ÍåÀ¼Óì¶«ÄÏº£ÖÐ
 19380901105409023.700122.406.00000000 Ì¨Íå»¨Á«¶«ÄÏº£ÖÐ
 19380907021400023.800121.504.90000000 Ì¨Íå»¨Á«¸½½ü
 19380907120317023.900121.707.00000000 Ì¨Íå»¨Á«¶«ÄÏº£ÖÐ
 19380914165000024.400120.605.30000000 Ì¨ÍåÌ¨ÖÐ±±
 19380918214200023.400121.305.30000000 Ì¨Íå´ó¸Û¿Ú¸½½ü
 19380921060430048.200090.505.25000000 ÐÂ½®¸»ÔÌ¶«±±
 19380930170218035.100078.105.00000000 ÐÂ½®¿¦À®À¥ÂØÉ½¿ÚÄÏ
 19381013232623023.900121.706.25000000 Ì¨Íå»¨Á«¶«ÄÏº£ÖÐ
 19381020040900023.700121.904.80000000 Ì¨Íå»¨Á«¶«ÄÏº£ÖÐ
 19381021144622043.500131.006.25550000 ºÚÁú½­¶«ÄþÄÏ
 19381026112736025.000102.005.50000000 ÔÆÄÏÂ»·áÒ»´ø
 19381109124900024.700122.604.90040000 Ì¨ÍåÒËÀ¼¶«º£ÖÐ
 19381119102700024.500121.405.10000000 Ì¨ÍåÒËÀ¼Î÷ÄÏ
 19381121091131029.900095.306.00000000 Î÷²Ø²¨ÃÜÎ÷
 19381121145855023.900121.705.75000000 Ì¨Íå»¨Á«¶«º£ÖÐ
 19381203061420033.200090.406.00000000 Î÷²Ø°²¶àÎ÷±±
 19381207070051022.900121.507.00000000 Ì¨Íå»ðÉÕµº±±º£ÖÐ
 19381207181218022.900121.505.50000000 Ì¨Íå»ðÉÕµº±±º£ÖÐ
 19381207230056022.900121.505.75000000 Ì¨Íå»ðÉÕµº±±º£ÖÐ
 19381209130245022.900121.505.75000000 Ì¨Íå»ðÉÕµº±±º£ÖÐ
 19381219125310018.300119.005.00000000 ÄÏº£¶«É³Èºµº¶«ÄÏ
 19381223005642024.100123.105.90000000 Ì¨Íå»¨Á«¶«º£ÖÐ
 19390108000000037.100121.605.50000000 É½¶«ÈéÉ½ÏØ¶«±±£¬¢ø
 19390115091900023.000121.704.90000000 Ì¨Íå»ðÉÕµº¸½½ü
 19390223234046042.500082.506.00000000 ÐÂ½®¿â³µÎ÷±±
 19390313000000036.600104.705.00000000 ¸ÊËà¾¸Ô¶£¬¢ö
 19390317201224042.500082.505.75000000 ÐÂ½®¿â³µÎ÷±±
 19390320095653042.500082.505.50000000 ÐÂ½®¿â³µÎ÷±±
 19390409181400024.000121.404.70000000 Ì¨Íå»¨Á«¸½½ü
 19390418031533039.900077.105.00000000 ÐÂ½®°¢Í¼Ê²¶«
 19390426191626019.600120.606.00000000 ÄÏº£¶«É³Èºµº¶«ÄÏ
 19390516152012023.900121.706.00000000 Ì¨Íå»¨Á«¶«ÄÏº£ÖÐ
 19390530085250039.400076.705.50000000 ÐÂ½®Ù¤Ê¦
 19390602012600023.500121.504.70000000 Ì¨Íå´ó¸Û¿Ú
 19390616153512041.000094.505.25000000 ¸ÊËà¶Ø»Í±±
 19390618115154023.200121.605.50000000 Ì¨ÍåÐÂ¸Û¶«º£ÖÐ
 19390618202357042.500082.505.50000000 ÐÂ½®¿â³µÎ÷±±
 19390620145100023.500121.504.90000000 Ì¨Íå´ó¸Û¿Ú
 19390630050545044.000093.005.50000000 ÐÂ½®°ÍÀïÀ¤±±
 19390706115158042.500082.505.50000000 ÐÂ½®¿â³µÎ÷±±
 19390806133800025.000123.105.10000000 Ì¨Íå»ùÂ¡¶«º£ÖÐ
 19390919000000024.400102.605.50000000 ÔÆÄÏÓñÏª£¬¢÷
 19391107115322024.400120.705.75000000 Ì¨ÍåÌ¨ÖÐ¸½½ü
 19391220032800024.300120.705.10000000 Ì¨ÍåÌ¨ÖÐ¸½½ü
 19400000000000031.600103.905.50000000 ËÄ´¨Ã¯ãëÒ»´ø£¬¢÷
 19400101011300024.000122.505.20060000 Ì¨Íå»¨Á«¶«º£ÖÐ
 19400110191729035.000098.805.75000000 Çàº£Âê¶à¶«
 19400119132348042.700121.306.00000000 ÄÚÃÉ¹Å¿âÂ×ÆìÎ÷£¬¢÷
 19400205155926045.500084.005.75000000 ÐÂ½®ÍÐÀï¶«ÄÏ
 19400213194628027.000092.005.25000000 Î÷²Ø´íÄÇÄÏ
 19400214195200024.000122.504.90040000 Ì¨Íå»¨Á«¶«º£ÖÐ
 19400216090159032.500094.005.50000000 Î÷²Ø°ÍÇàÒ»´ø
 19400222213046020.400122.005.30000000 ÄÏº£¶«É³Èºµº¶«
 19400317230827042.500082.505.50000000 ÐÂ½®¿â³µÎ÷±±
 19400403000000024.400102.405.00000000 ÔÆÄÏÓñÏª£¬¢ö-¢÷
 19400406214302023.900102.306.00000000 ÔÆÄÏÊ¯ÆÁ£¬¢ø
 19400414171928039.900075.705.00000000 ÐÂ½®°¢Í¼Ê²Î÷±±
 19400514064000024.000121.705.20000000 Ì¨Íå»¨Á«¸½½ü
 19400521152300023.800120.505.20000000 Ì¨ÍåÔÆÁÖ¸½½ü
 19400619000000024.500102.605.75000000 ÔÆÄÏÓñÏª±±£¬¢÷+
 19400710134955044.000131.007.30580000 ºÚÁú½­¶«Äþ
 19400805175515040.200122.005.75000000 ÁÉÄþÐÜÔÀ£¬¢ø
 19400806052910023.000122.005.75000000 Ì¨ÍåÐÂ¸Û¶«º£ÖÐ
 19400807234200021.900120.904.80000000 Ì¨ÍåÆßÐÇÑÒ¶«±±º£ÖÐ
 19400809223200024.300121.804.70000000 Ì¨Íå»¨Á«¸½½üº£ÖÐ
 19400811132000023.900121.804.80000000 Ì¨Íå»¨Á«¸½½ü
 19400829160314034.800090.905.75000000 Çàº£ÎÚÀ¼ÎÚÀ­ºþ¶«
 19400830083600023.900121.804.70000000 Ì¨Íå»¨Á«¸½½üº£ÖÐ
 19400830203040044.600079.404.75000000 ÐÂ½®»ô³ÇÎ÷±±
 19400830230201044.600079.605.50000000 ÐÂ½®»ô³ÇÎ÷±±
 19400831082700024.300121.705.70000000 Ì¨Íå»¨Á«¸½½üº£ÖÐ
 19400903224037030.700091.706.25000000 Î÷²Øµ±ÐÛ
 19400904035707030.500091.505.50000000 Î÷²Øµ±ÐÛ
 19400905031126033.500091.505.75000000 Çàº£ÎÂÈªÎ÷±±
 19401003090326019.400120.805.00000000 ÄÏº£¶«É³Èºµº¶«ÄÏ
 19401004123551030.500091.506.00000000 Î÷²Øµ±ÐÛ
 19401107001110028.700103.605.50000000 ËÄ´¨Âí±ß¸½½ü
 19401117022000024.600122.105.10000000 Ì¨ÍåÒËÀ¼¶«º£ÖÐ
 19401122210637043.700131.506.00540000 ºÚÁú½­¶«Äþ¶«ÄÏ
 19401126174900024.600122.305.40000000 Ì¨ÍåÒËÀ¼¶«º£ÖÐ
 19401202200804040.500076.305.25000000 ÐÂ½®°¢Í¼Ê²±±
 19401228005734039.500073.205.00000000 ÐÂ½®ÎÚ×Î±ðÀïÉ½¿ÚÎ÷±±
 19410103221500024.000121.805.10000000 Ì¨Íå»¨Á«¶«º£ÖÐ
 19410121204201027.500091.906.75180000 Î÷²Ø´íÄÇÄÏ
 19410122135300024.700121.604.70040000 Ì¨ÍåÒËÀ¼Î÷
 19410127103004027.000092.006.50180000 Î÷²Ø´íÄÇÄÏ
 19410203081300023.300121.004.70000000 Ì¨Íå¼ÎÒå¶«ÄÏ
 19410203082500023.300120.904.90000000 Ì¨Íå¼ÎÒå¶«ÄÏ
 19410205010419022.900121.505.50020000 Ì¨Íå»ðÉÕµº±±º£ÖÐ
 19410207202204028.000108.505.00000000 ¹óÖÝÓ¡½­¸½½ü
 19410215083900024.100121.804.70000000 Ì¨Íå»¨Á«¸½½ü
 19410223175640028.000096.005.50090000 Î÷²Ø²ìÓçÎ÷ÄÏ
 19410404233223019.600120.605.50000000 ÄÏº£¶«É³Èºµº¶«ÄÏ
 19410405060025046.300083.005.50000000 ÐÂ½®Ëþ³ÇÄÏ
 19410419155345039.100097.006.00000000 Çàº£ÄÔ¸÷Ôú±±
 19410505231827047.000127.206.00000000 ºÚÁú½­Ëç»¯£¬¢ø
 19410514150808025.800098.405.50000000 ÔÆÄÏÌÚ³å±±
 19410516151432023.600099.407.00000000 ÔÆÄÏ¹¢Âí¸½½ü£¬¢ù
 19410522090025026.700093.105.50000000 Î÷²Ø´íÄÇ¶«ÄÏ
 19410612071331030.100102.506.00000000 ËÄ´¨ãò¶¨¡¢ÌìÈ«Ò»´ø
 19410707085000023.300122.004.80000000 Ì¨Íå´ó¸Û¿Ú¶«º£ÖÐ
 19410801114806032.900085.305.25000000 Î÷²ØÄáÉ½ÄÏ
 19410802172132030.000100.005.00000000 ËÄ´¨ÀíÌÁÎ÷
 19410814173835044.100085.405.75000000 ÐÂ½®É³ÍåÒ»´ø
 19410906011030040.000074.805.50000000 ÐÂ½®ÎÚÇ¡Î÷±±
 19410906111747027.000092.006.00000000 Î÷²Ø´íÄÇÄÏ
 19410914081700022.900121.005.20000000 Ì¨ÍåÌ¨¶«¸½½ü
 19410921141945025.150115.605.75000000 ½­Î÷Ñ°Úù±±£¬¢÷
 19411001162400024.700122.005.60030000 Ì¨ÍåÒËÀ¼¶«º£ÖÐ
 19411008232420031.700102.306.00000000 ËÄ´¨ºÚË®Ò»´ø£¬¢ø
 19411026233700023.100121.504.80030000 Ì¨ÍåÐÂ¸Û¸½½ü
 19411031143106025.400098.406.25000000 ÔÆÄÏÌÚ³å±±
 19411204224849043.000090.505.75000000 ÐÂ½®ÉÆÛ·
 19411207000000023.400101.705.00000000 ÔÆÄÏÄ«½­£¬¢ö
 19411215000000023.700102.505.00000000 ÔÆÄÏÊ¯ÆÁ£¬¢ö
 19411217031942023.300120.307.00000000 Ì¨Íå¼ÎÒåÄÏ£¬¢ù
 19411218032900023.400120.406.60000000 Ì¨Íå¼ÎÒåÄÏ
 19411218035500023.400120.405.20000000 Ì¨Íå¼ÎÒåÄÏ
 19411219043700023.400120.504.80000000 Ì¨Íå¼ÎÒå¸½½ü
 19411226224809022.700099.907.00000000 ÔÆÄÏÀ½²×£¬¢ø
 19420101070800024.600121.904.70000000 Ì¨ÍåÒËÀ¼¸½½ü
 19420101074200024.700122.004.90020000 Ì¨ÍåÒËÀ¼¶«
 19420109173300023.500121.305.80040000 Ì¨Íå´ó¸Û¿ÚÎ÷
 19420111015000023.100122.205.20000000 Ì¨ÍåÐÂ¸Û¶«º£ÖÐ
 19420119000000022.800101.005.00000000 ÔÆÄÏË¼Ã©£¬¢ö
 19420119075400023.500121.204.90000000 Ì¨Íå´ó¸Û¿ÚÎ÷
 19420129122600023.500121.104.80050000 Ì¨Íå´ó¸Û¿ÚÎ÷
 19420201013047023.100100.306.75000000 ÔÆÄÏË¼Ã©£¬¢ø
 19420305065400022.800121.104.80000000 Ì¨ÍåÌ¨¶«¸½½ü
 19420325073700024.300122.105.70040000 Ì¨Íå»¨Á«¶«±±º£ÖÐ
 19420328023844046.900082.505.20020000 ÐÂ½®Ëþ³ÇÎ÷±±
 19420429034000024.000122.005.10000000 Ì¨Íå»¨Á«¶«º£ÖÐ
 19420525051932022.900121.506.00000000 Ì¨Íå»ðÉÕµº±±
 19420630041400024.200122.004.90000000 Ì¨Íå»¨Á«¶«º£ÖÐ
 19420709033500021.500122.105.10040000 Ì¨ÍåÀ¼Óì¶«ÄÏº£ÖÐ
 19420709052227043.000122.006.00000000 ÄÚÃÉ¹ÅÍ¨ÁÉÒ»´ø£¬¢ø
 19420717062100024.300122.004.90020000 Ì¨Íå»¨Á«¶«±±º£ÖÐ
 19420720205600024.400122.304.80020000 Ì¨Íå»¨Á«¶«±±º£ÖÐ
 19420726145300024.400122.005.20040000 Ì¨Íå»¨Á«¶«±±º£ÖÐ
 19420731023300024.400121.704.80000000 Ì¨ÍåÒËÀ¼ÄÏ
 19420902025934047.000127.006.00000000 ºÚÁú½­Ëç»¯±±
 19420903154420029.800095.305.50000000 Î÷²Ø²¨ÃÜ
 19420924113858023.900121.706.50000000 Ì¨Íå»¨Á«¸½½üº£ÖÐ
 19421107052500024.600121.505.70000000 Ì¨ÍåÒËÀ¼Î÷ÄÏ
 19421107194600024.000122.205.10040000 Ì¨Íå»¨Á«¶«º£ÖÐ
 19421107195600024.000122.205.80030000 Ì¨Íå»¨Á«¶«º£ÖÐ
 19421119142000023.700122.504.70060000 Ì¨Íå»¨Á«¶«ÄÏº£ÖÐ
 19421209101400024.300121.605.10000000 Ì¨Íå»¨Á«±±
 19430209050524027.000092.005.50000000 Î÷²Ø´íÄÇÄÏ
 19430224071949022.000100.505.75000000 ÔÆÄÏÛÂº£¸½½ü
 19430302170455033.000090.105.75000000 Î÷²ØÑÅ¸ñÄÂ¶«±±
 19430331000000025.700100.105.50000000 ÔÆÄÏ´óÀí£¬¢÷
 19430405095601039.300073.306.50000000 ÐÂ½®ÎÚ×Î±ðÀïÉ½¿ÚÎ÷±±
 19430412121400023.500123.105.40020000 Ì¨Íå´ó¸Û¿Ú¶«º£ÖÐ
 19430506222500024.800122.104.80000000 Ì¨ÍåÒËÀ¼¶«º£ÖÐ
 19430702144800024.400120.705.20000000 Ì¨ÍåÌ¨ÖÐ¸½½ü
 19430715195352040.000078.405.50000000 ÐÂ½®°Í³þ¸½½ü
 19430716234300024.300121.905.40000000 Ì¨Íå»¨Á«¶«±±º£ÖÐ
 19430719082900023.600121.405.40000000 Ì¨Íå´ó¸Û¿Ú¸½½ü
 19430725094900024.300122.104.80000000 Ì¨Íå»¨Á«¶«±±º£ÖÐ
 19430725214400024.200122.204.80020000 Ì¨Íå»¨Á«¶«±±º£ÖÐ
 19430800000000024.500108.104.75000000 ¹ãÎ÷ÒËÉ½ÁúÍ·Ò»´ø£¬¢ö
 19430810165800022.800120.804.70000000 Ì¨ÍåÌ¨¶«Î÷
 19430829182000024.700120.505.10000000 Ì¨ÍåÃçÀõÎ÷º£ÖÐ
 19430909011800022.800121.305.60060000 Ì¨ÍåÌ¨¶«¸½½ü
 19430927200000022.900121.304.90000000 Ì¨ÍåÌ¨¶«¸½½ü
 19431002155700025.400122.205.80060000 Ì¨Íå»ùÂ¡¶«±±º£ÖÐ
 19431010084312035.000082.005.50000000 Î÷²ØÑÅÐ­´íºþ¶«
 19431022231500023.900121.605.40000000 Ì¨Íå»¨Á«¸½½ü
 19431023000115024.300122.306.25000000 Ì¨Íå»¨Á«¶«±±º£ÖÐ
 19431103005900023.900121.705.10000000 Ì¨Íå»¨Á«¸½½ü
 19431103021600023.900121.605.20000000 Ì¨Íå»¨Á«¸½½ü
 19431103060600023.400121.604.70000000 Ì¨Íå´ó¸Û¿Ú¸½½ü
 19431107162545022.000119.006.00000000 Ì¨Íå¸ßÐÛÎ÷ÄÏº£ÖÐ
 19431124055135024.600121.105.75000000 Ì¨ÍåÐÂÖñÒ»´ø
 19431124064000023.900121.504.70000000 Ì¨Íå»¨Á«¸½½ü
 19431124211713022.500122.006.90000000 Ì¨Íå»ðÉÕµº¶«
 19431124212000022.600121.504.80000000 Ì¨Íå»ðÉÕµº¸½½ü
 19431202000200022.500121.604.80000000 Ì¨Íå»ðÉÕµº¸½½ü
 19431202130857022.900121.506.50000000 Ì¨ÍåÌ¨¶«¶«±±º£ÖÐ
 19431202143600022.600121.705.10040000 Ì¨Íå»ðÉÕµº¸½½ü
 19431203061600024.100121.605.40000000 Ì¨Íå»¨Á«¸½½ü
 19431203155600024.100121.605.50000000 Ì¨Íå»¨Á«¸½½ü
 19431206053700022.700121.605.10040000 Ì¨Íå»ðÉÕµº¸½½ü
 19431206054600022.700121.504.70000000 Ì¨Íå»ðÉÕµº¸½½ü
 19431215000000025.100102.704.75000000 ÔÆÄÏÀ¥Ã÷£¬¢ö
 19431227010500024.100122.404.70040000 Ì¨Íå»¨Á«¶«º£ÖÐ
 19431229210522040.300078.105.75000000 ÐÂ½®°Í³þÎ÷±±
 19440103174904041.000079.005.30020000 ÐÂ½®ÎÚÊ²Î÷ÄÏM
 19440112153500025.400123.604.80040000 Ì¨ÍåµöÓãµºÄÏ
 19440119011700022.700121.504.80000000 Ì¨Íå»ðÉÕµº¸½½ü
 19440206011956023.800121.406.50000000 Ì¨Íå»¨Á«Î÷ÄÏ
 19440206014400023.700121.805.20000000 Ì¨Íå»¨Á«¶«ÄÏ
 19440206031600023.700121.805.70000000 Ì¨Íå»¨Á«¶«ÄÏ
 19440206035900023.700121.404.70000000 Ì¨Íå»¨Á«Î÷ÄÏ
 19440206090800023.600121.804.80000000 Ì¨Íå´ó¸Û¿Ú¶«º£ÖÐ
 19440206111400023.600121.805.40000000 Ì¨Íå´ó¸Û¿Ú¶«º£ÖÐ
 19440206115400023.600121.804.80000000 Ì¨Íå´ó¸Û¿Ú¶«º£ÖÐ
 19440206122600023.500122.004.90000000 Ì¨Íå´ó¸Û¿Ú¶«º£ÖÐ
 19440207074700023.600121.805.10000000 Ì¨Íå´ó¸Û¿Ú¶«º£ÖÐ
 19440207212800023.500121.905.70000000 Ì¨Íå´ó¸Û¿Ú¶«º£ÖÐ
 19440208112100023.700121.604.80000000 Ì¨Íå»¨Á«ÄÏ
 19440208204300023.700121.604.70000000 Ì¨Íå»¨Á«ÄÏ
 19440214035500023.400121.805.50000000 Ì¨Íå´ó¸Û¿Ú¶«º£ÖÐ
 19440310060303044.000084.006.50000000 ÐÂ½®ÐÂÔ´¶«±±
 19440310061258044.000084.007.20000000 ÐÂ½®ÐÂÔ´¶«±±£¬>¢ø
 19440311101400023.700121.505.50000000 Ì¨Íå»¨Á«ÄÏ
 19440325234500022.200121.004.70000000 Ì¨Íåºã´º¶«±±º£ÖÐ
 19440327182800022.200121.004.70000000 Ì¨Íåºã´º¶«±±º£ÖÐ
 19440329022100022.200121.005.20000000 Ì¨Íåºã´º¶«±±º£ÖÐ
 19440405234700022.700121.605.40000000 Ì¨Íå»ðÉÕµº¸½½ü
 19440410011500023.200122.905.70060000 Ì¨ÍåÐÂ¸Û¶«º£ÖÐ
 19440410020000023.200122.805.80060000 Ì¨ÍåÐÂ¸Û¶«º£ÖÐ
 19440418023648045.000088.005.50000000 ÐÂ½®ÂêÄÉË¹¶«±±
 19440525221800023.700122.806.00060000 Ì¨Íå»¨Á«¶«ÄÏº£ÖÐ
 19440620193503028.000103.005.25000000 ËÄ´¨ÕÑ¾õ
 19440722071100023.800121.504.70000000 Ì¨Íå»¨Á«ÄÏ
 19440728033400022.500121.504.70020000 Ì¨Íå»ðÉÕµºÄÏ
 19440802082400022.600120.804.80000000 Ì¨ÍåÆÁ¶«¶«
 19440803065437028.500101.505.75000000 ËÄ´¨ÃáÄþÎ÷
 19440804170000023.400122.005.10000000 Ì¨Íå´ó¸Û¿Ú¶«º£ÖÐ
 19440812171355026.500101.505.75000000 ÔÆÄÏ»ªÆº¶«ÄÏ
 19440918110900022.900121.505.10020000 Ì¨Íå»ðÉÕµº±±
 19440928002507039.100075.007.00000000 ÐÂ½®ÎÚÇ¡ÄÏ£¬¢ø
 19440928005257039.100075.006.00000000 ÐÂ½®ÎÚÇ¡ÄÏ
 19440928135100023.600122.304.70000000 Ì¨Íå´ó¸Û¿Ú¶«º£ÖÐ
 19440930130908039.300074.805.00000000 ÐÂ½®ÎÚÇ¡Î÷
 19440930154107039.200074.805.50000000 ÐÂ½®ÎÚÇ¡Î÷ÄÏ
 19441014135020044.300083.705.50000000 ÐÂ½®ÎÚËÕÎ÷
 19441014192025031.000101.005.00000000 ËÄ´¨µÀæÚ¸½½ü
 19441017062400024.500121.504.70000000 Ì¨Íå»¨Á«±±
 19441018023656031.400083.206.75000000 Î÷²Ø°ºÀ­ÈÊ´í
 19441029081130031.300083.406.75000000 Î÷²Ø°ºÀ­ÈÊ´í¸½½ü
 19441106134905031.300083.406.00000000 Î÷²Ø°ºÀ­ÈÊ´í¸½½ü
 19441209055600024.100122.905.50040000 Ì¨Íå»¨Á«¶«º£ÖÐ
 19441219220904039.700124.306.75000000 ÁÉÄþµ¤¶«ÄÏº£ÖÐ
 19450104132050031.000083.005.25000000 Î÷²Ø°ºÀ­ÈÊ´íÄÏ
 19450109235700022.800121.404.80020000 Ì¨Íå»ðÉÕµº¸½½ü
 19450131083700023.500121.504.70000000 Ì¨Íå´ó¸Û¿Ú
 19450212050200023.500121.505.50000000 Ì¨Íå´ó¸Û¿Ú
 19450323024100024.200121.304.90020000 Ì¨Íå»¨Á«Î÷±±
 19450411001400025.100122.005.40000000 Ì¨Íå»ùÂ¡¸½½ü
 19450411001539024.300122.306.25000000 Ì¨Íå»¨Á«¶«±±º£ÖÐ
 19450415043800022.300121.804.70000000 Ì¨ÍåÀ¼Óì¶«±±º£ÖÐ
 19450502070000023.500121.205.10000000 Ì¨Íå´ó¸Û¿ÚÎ÷
 19450802062328024.300121.606.50000000 Ì¨Íå»¨Á«±±
 19450803015207020.400120.406.00000000 ÄÏº£¶«É³Èºµº¶«
 19450810055010020.400120.405.50000000 ÄÏº£¶«É³Èºµº¶«
 19450822000000023.400103.205.00000000 ÔÆÄÏ¸ö¾É£¬¢ö
 19450919184049029.500084.005.50000000 Î÷²ØÖÙ°Í
 19450923233421039.500119.006.25000000 ºÓ±±ÂÐÏØ£¬¢ø
 19451021112103023.700120.506.25000000 Ì¨Íå¼ÎÒå¶«±±
 19451021144352036.000077.005.00000000 ÐÂ½®ÂéÔúÒ»´ø
 19460111093329044.000129.507.20580000 ºÚÁú½­Äþ°²ÄÏ
 19460113032800023.600120.905.20000000 Ì¨Íå¼ÎÒå¶«
 19460126143656024.000098.506.00000000 ÔÆÄÏÂºÎ÷ÄÏ
 19460220025523035.000088.506.00000000 Î÷²ØÂüÌØ¿¦Ä¾ºþ
 19460308054050027.500096.405.25000000 Î÷²Ø²ìÓçÎ÷ÄÏ
 19460312043500023.400121.505.20000000 Ì¨Íå´ó¸Û¿Ú¸½½ü
 19460316193125024.600121.106.00000000 Ì¨ÍåÐÂÖñÄÏ
 19460316221508026.400092.605.00000000 Î÷²Ø´íÄÇ¶«ÄÏ
 19460517061100023.900121.605.50000000 Ì¨Íå»¨Á«¸½½ü
 19460602090858023.800121.806.25000000 Ì¨Íå»¨Á«¶«ÄÏº£ÖÐ
 19460604010400023.800122.305.70000000 Ì¨Íå»¨Á«¶«º£ÖÐ
 19460605213800024.600122.905.10000000 Ì¨ÍåÒËÀ¼¶«º£ÖÐ
 19460612041300023.600121.904.90000000 Ì¨Íå»¨Á«¶«ÄÏº£ÖÐ
 19460618100300022.800121.205.10000000 Ì¨ÍåÌ¨¶«¸½½ü
 19460702191246030.000092.005.25000000 Î÷²ØÀ­Èø¶«±±
 19460708054700023.100121.505.40000000 Ì¨ÍåÐÂ¸Û¸½½ü
 19460810092600022.800121.204.80000000 Ì¨ÍåÌ¨¶«¸½½ü
 19460812113400023.700120.904.80000000 Ì¨ÍåÔÆÁÖ¶«
 19460820035600023.500121.705.80000000 Ì¨Íå´ó¸Û¿Ú¶«º£ÖÐ
 19460901151300022.400121.104.80000000 Ì¨ÍåÌ¨¶«ÄÏ
 19460909183638023.700121.606.00000000 Ì¨ÍåÐÂ¸Û¸½½ü
 19460915235249034.000086.505.75000000 Î÷²ØÅóÍßÂåÌØÉ½±±
 19460927061500022.800121.204.70000000 Ì¨ÍåÌ¨¶«¸½½ü
 19460928034400022.400121.005.50000000 Ì¨ÍåÌ¨¶«ÄÏ
 19461009123100023.500120.805.10000000 Ì¨Íå¼ÎÒå¶«
 19461107035623034.500080.606.25000000 Î÷²ØÈÕÍÁ¶«±±
 19461108202200023.500121.504.70000000 Ì¨Íå´ó¸Û¿Ú
 19461110084640040.700079.205.50000000 ÐÂ½®¿ÂÆº
 19461119191140035.800079.705.00000000 ÐÂ½®ºÍÌïÄÏ
 19461130194100022.800121.205.50000000 Ì¨ÍåÌ¨¶«¸½½ü
 19461205064739023.100120.306.75000000 Ì¨ÍåÌ¨ÄÏ¸½½ü£¬¢ù
 19461217003900023.400120.405.80000000 Ì¨Íå¼ÎÒåÄÏ
 19461219105719024.700122.506.75100000 Ì¨ÍåÒËÀ¼¶«º£ÖÐ
 19461222211700024.300121.704.90000000 Ì¨Íå»¨Á«±±
 19461222212151022.500122.506.00000000 Ì¨Íå»ðÉÕµº¶«º£ÖÐ
 19470108031000023.900122.304.90000000 Ì¨Íå»¨Á«¶«º£ÖÐ
 19470120103300024.600122.004.90000000 Ì¨ÍåÒËÀ¼¸½½ü
 19470121130659035.000097.505.25000000 Çàº£¶õÁêºþ¸½½ü
 19470210120202031.800085.406.25000000 Î÷²Ø¸ÄÔò¶«ÄÏ
 19470213100400024.200121.904.90000000 Ì¨Íå»¨Á«¸½½ü
 19470308080200024.200120.804.80020000 Ì¨ÍåÌ¨ÖÐ¸½½ü
 19470316173234024.300122.306.00000000 Ì¨Íå»¨Á«¶«±±º£ÖÐ
 19470317161941033.300099.507.70000000 Çàº£´ïÈÕÄÏ
 19470317183000022.400119.705.50000000 Ì¨Íå¸ßÐÛÎ÷º£ÖÐ
 19470317225400023.400121.504.70020000 Ì¨Íå´ó¸Û¿Ú¸½½ü
 19470327002310039.000098.005.00000000 Çàº£æØºÓ±±
 19470327044832025.000102.005.50000000 ÔÆÄÏ´óÒ¦£¬¢÷
 19470331022200024.400122.204.70020000 Ì¨Íå»¨Á«¶«±±º£ÖÐ
 19470403044506024.300122.306.25000000 Ì¨Íå»¨Á«¶«±±º£ÖÐ
 19470404090700023.900122.405.50020000 Ì¨Íå»¨Á«¶«º£ÖÐ
 19470404091300024.200122.305.10000000 Ì¨Íå»¨Á«¶«º£ÖÐ
 19470409102200023.700122.504.90020000 Ì¨Íå»¨Á«¶«ÄÏº£ÖÐ
 19470411223000020.700121.305.80000000 ÄÏº£¶«É³Èºµº¶«
 19470423211900023.900122.505.10020000 Ì¨Íå»¨Á«¶«º£ÖÐ
 19470430154600023.900121.305.10000000 Ì¨Íå»¨Á«Î÷
 19470501000000024.200121.205.25000000 Ì¨Íå»¨Á«Î÷±±£¬¢÷
 19470526065957022.500122.506.00000000 Ì¨Íå»ðÉÕµº¶«º£ÖÐ
 19470602061549039.000090.004.75000000 ÐÂ½®ÈôÇ¼¶«
 19470603113100024.300122.404.70020000 Ì¨Íå»¨Á«¶«±±º£ÖÐ
 19470607130500026.700102.905.50000000 ËÄ´¨»á¶«¶«ÄÏ£¬¢÷
 19470630165500022.800121.205.50000000 Ì¨ÍåÌ¨¶«¸½½ü
 19470707031900023.300122.804.70060000 Ì¨Íå»¨Á«¶«ÄÏº£ÖÐ
 19470729214333028.600093.607.70000000 Î÷²ØÀÊÏØ¶«ÄÏ
 19470805014400022.700123.005.10020000 Ì¨Íå»ðÉÕµº¶«º£ÖÐ
 19470816135317040.600077.405.25000000 ÐÂ½®°¢ºÏÆæÎ÷ÄÏ
 19470817170440024.300122.306.00000000 Ì¨Íå»¨Á«¶«±±º£ÖÐ
 19470820040706031.200079.905.50000000 Î÷²ØÔý´ï¸½½ü
 19470823031600024.200121.804.70060000 Ì¨Íå»¨Á«¸½½ü
 19470824193704041.500081.906.25000000 ÐÂ½®°Ý³ÇÄÏ
 19470927000157024.700123.007.40110000 Ì¨ÍåÒËÀ¼¶«º£ÖÐ
 19470928183500023.900122.505.20020000 Ì¨Íå»¨Á«¶«º£ÖÐ
 19471017050300023.800122.305.20000000 Ì¨Íå»¨Á«¶«º£ÖÐ
 19471018000000029.400104.804.75000000 ËÄ´¨×Ô¹±£¬¢ö
 19471027081700024.400122.404.80040000 Ì¨Íå»¨Á«¶«±±º£ÖÐ
 19471101234700024.100121.505.20000000 Ì¨Íå»¨Á«±±
 19471114130743024.300122.305.50000000 Ì¨Íå»¨Á«¶«±±º£ÖÐ
 19471116070406024.700123.205.75000000 Ì¨ÍåÒËÀ¼¶«º£ÖÐ
 19471116094200024.800123.005.40020000 Ì¨ÍåÒËÀ¼¶«º£ÖÐ
 19471117182802037.100076.405.00000000 ÐÂ½®Ò¶³ÇÎ÷ÄÏ
 19471130015604027.900091.905.00000000 Î÷²Ø´íÄÇ
 19471209133800023.900122.404.70020000 Ì¨Íå»¨Á«¶«º£ÖÐ
 19471218060310041.300079.005.00000000 ÐÂ½®ÎÚÊ²
 19471219104726042.500082.505.00000000 ÐÂ½®¿â³µÎ÷±±
 19471219123747042.500082.505.00000000 ÐÂ½®¿â³µÎ÷±±
 19471228061400024.300122.404.80000000 Ì¨Íå»¨Á«¶«±±º£ÖÐ
 19480115091600024.400122.405.20000000 Ì¨Íå»¨Á«¶«±±º£ÖÐ
 19480122205700024.000122.105.40000000 Ì¨Íå»¨Á«¶«º£ÖÐ
 19480213125711036.000080.506.25000000 ÐÂ½®ºÍÌï¶«ÄÏ
 19480219000000031.900111.404.75000000 ºþ±±±£¿µ£¬¢ö
 19480228064600024.200121.704.80000000 Ì¨Íå»¨Á«¸½½ü
 19480303171002018.800119.007.20000000 ÄÏº£¶«É³Èºµº¶«ÄÏ
 19480316104030019.600120.605.75000000 ÄÏº£¶«É³Èºµº¶«ÄÏ
 19480328021400024.400121.805.20000000 Ì¨ÍåÒËÀ¼ÄÏ
 19480412142300023.400121.405.50000000 Ì¨Íå´ó¸Û¿Ú¸½½ü
 19480420001000024.200122.304.80000000 Ì¨Íå»¨Á«¶«º£ÖÐ
 19480421030700024.200121.704.70000000 Ì¨Íå»¨Á«¸½½ü
 19480421030900024.100121.705.20000000 Ì¨Íå»¨Á«¸½½ü
 19480421031100024.200121.705.20000000 Ì¨Íå»¨Á«¸½½ü
 19480421085700024.300122.005.50000000 Ì¨Íå»¨Á«¶«±±º£ÖÐ
 19480422123500024.100121.705.50000000 Ì¨Íå»¨Á«
 19480422153600024.400122.004.70000000 Ì¨Íå»¨Á«¶«±±º£ÖÐ
 19480422212800024.400121.905.20000000 Ì¨Íå»¨Á«¶«±±º£ÖÐ
 19480501093741028.500103.605.50000000 ËÄ´¨Âí±ß
 19480504021300023.700122.505.20080000 Ì¨Íå»¨Á«¶«ÄÏº£ÖÐ
 19480517082200023.500121.604.80020000 Ì¨Íå´ó¸Û¿Ú
 19480520101300024.300121.804.80020000 Ì¨Íå»¨Á«¶«±±º£ÖÐ
 19480523171318037.200121.806.00000000 É½¶«Íþº£º£ÖÐ
 19480525151121029.500100.507.30000000 ËÄ´¨ÀíÌÁ£¬¢ú
 19480526002041029.700100.705.50000000 ËÄ´¨ÀíÌÁ
 19480526024324029.800100.605.50000000 ËÄ´¨ÀíÌÁ
 19480526214049030.000100.005.00000000 ËÄ´¨ÀíÌÁ
 19480529220205035.100115.405.50000000 É½¶«ºÊÔó¸½½ü
 19480605031600023.400122.104.90020000 Ì¨Íå»¨Á«¶«ÄÏº£ÖÐ
 19480618152715028.700101.405.75000000 ËÄ´¨Ä¾Àï±±£¬¢÷
 19480627080823026.400099.706.25000000 ÔÆÄÏ½£´¨£¬¢ø
 19480711000000026.400099.405.25000000 ÔÆÄÏÀ¼Æº£¬¢ö+
 19480727134130044.500091.505.00000000 ÐÂ½®Ä¾ÀÝ¶«±±
 19480731051800023.800122.605.70040000 Ì¨Íå»¨Á«¶«º£ÖÐ
 19480817130315036.000093.004.75000000 Çàº£¿âÈüºþ¶«±±
 19480915115230033.300084.205.50000000 Î÷²Ø¸ÄÔòÒ»´ø
 19480925072759021.500122.006.00000000 Ì¨ÍåÀ¼Óì¶«ÄÏº£ÖÐ
 19480930163200023.700119.805.40000000 Ì¨ÍåÅìºþÁÐµº
 19481001111100022.400121.805.20000000 Ì¨Íå»ðÉÕµº¶«ÄÏº£ÖÐ
 19481004135651023.900121.706.00000000 Ì¨Íå»¨Á«¸½½ü
 19481007091832027.900091.905.00000000 Î÷²Ø´íÄÇ
 19481009030107027.400104.005.75000000 ¹óÖÝÍþÄþ±±£¬¢ø
 19481010000000032.000103.705.00000000 ËÄ´¨ËÉÅËÄÏ£¬¢ö
 19481010100601027.600103.805.75000000 ÔÆÄÏ´ó¹Ø
 19481018192900023.000120.804.70020000 Ì¨ÍåÌ¨¶«Î÷±±
 19481023000000028.000103.605.50000000 ËÄ´¨Âí±ß£¬¢÷
 19481023124700024.300122.306.25000000 Ì¨Íå»¨Á«¶«±±º£ÖÐ
 19481129054307026.800094.005.75000000 Î÷²Ø´íÄÇ¶«ÄÏ
 19481205000000026.400103.105.00000000 ÔÆÄÏÇÉ¼ÒÄÏ£¬¢ö
 19481206220912022.900121.506.00000000 Ì¨ÍåÌ¨¶«¶«±±
 19481207161800023.100121.204.70020000 Ì¨ÍåÐÂ¸ÛÎ÷
 19481214183427028.000103.505.25000000 ÔÆÄÏÓÀÉÆ¸½½ü
 19481219132600023.900122.104.90020000 Ì¨Íå»¨Á«¶«º£ÖÐ
 19481221070719023.400121.606.00000000 Ì¨Íå´ó¸Û¿Ú¸½½ü
 19481223233111044.900130.405.20015000 ºÚÁú½­ÄÂÀâ
 19490104021122042.500082.505.25000000 ÐÂ½®¿â³µÎ÷±±
 19490105111400033.200121.005.00000000 »Æº£
 19490114101745033.200121.005.75000000 »Æº£
 19490119213820023.800121.805.75000000 Ì¨Íå»¨Á«¶«ÄÏº£ÖÐ
 19490119230000023.800121.806.50000000 Ì¨Íå»¨Á«¶«ÄÏº£ÖÐ
 19490119234000023.700122.405.40040000 Ì¨Íå»¨Á«¶«ÄÏº£ÖÐ
 19490202171500023.900121.505.10020000 Ì¨Íå»¨Á«¸½½ü
 19490205165520031.200079.905.50000000 Î÷²ØÔú´ï
 19490222003832041.200084.505.75000000 ÐÂ½®ÂÖÌ¨ÄÏ
 19490224000811042.000084.007.25000000 ÐÂ½®¿â³µ¶«±±£¬¢ù
 19490224132812041.900082.905.50000000 ÐÂ½®¿â³µ
 19490224152239041.500083.705.00000000 ÐÂ½®ÂÖÌ¨¡¢¿â³µ¼ä
 19490224181201042.000085.005.00000000 ÐÂ½®ÂÖÌ¨¶«±±
 19490224225740043.200084.504.75000000 ÐÂ½®ÂÖÌ¨±±
 19490226081811041.400083.705.00000000 ÐÂ½®¿â³µ¶«ÄÏ
 19490303144547042.000084.005.00000000 ÐÂ½®ÂÖÌ¨
 19490303170224040.500084.504.75000000 ÐÂ½®ÂÖÌ¨ÄÏ
 19490304232659041.200084.505.25000000 ÐÂ½®ÂÖÌ¨ÄÏ
 19490306192754042.200084.105.00000000 ÐÂ½®ÂÖÌ¨
 19490309132531041.200084.505.00000000 ÐÂ½®ÂÖÌ¨ÄÏ
 19490312035513041.300083.705.00000000 ÐÂ½®¿â³µ¶«ÄÏ
 19490312042738031.500093.505.50000000 Î÷²Ø°ÍÇàÄÏ
 19490312062814026.000098.805.50000000 ÔÆÄÏãòË®¸½½ü
 19490319090320026.100122.905.50000000 Ì¨Íå»ùÂ¡¶«±±º£ÖÐ
 19490320194800024.000121.905.00020000 Ì¨Íå»¨Á«¶«º£ÖÐ
 19490423022636042.600084.004.75000000 ÐÂ½®ÂÖÌ¨±±
 19490426222000023.700122.405.70020000 Ì¨Íå»¨Á«¶«ÄÏº£ÖÐ
 19490506023513041.200084.505.00000000 ÐÂ½®ÂÖÌ¨ÄÏ
 19490509163507040.500084.505.00000000 ÐÂ½®ÂÖÌ¨ÄÏ	
 19490525162349042.000083.606.25000000 ÐÂ½®¿â³µ
 19490611221409023.400121.605.75000000 Ì¨Íå´ó¸Û¿Ú
 19490615174242033.300100.006.00000000 Çàº£°àÂêÎ÷±±
 19490625082126042.200084.104.75000000 ÐÂ½®ÂÖÌ¨
 19490715192241029.000098.005.00000000 Î÷²Ø²ìÓç¶«±±
 19490812045905031.000089.005.25000000 Î÷²ØÉêÔý
 19490812153828039.800076.805.25000000 ÐÂ½®°¢Í¼Ê²¶«
 19490916000000024.200103.005.25000000 ÔÆÄÏ»ªÄþÅÌÏª£¬¢÷-
 19490929124710041.800084.605.00000000 ÐÂ½®ÂÖÌ¨
 19490930070400024.400122.205.00000000 Ì¨Íå»¨Á«¶«±±º£ÖÐ
 19491009043418021.500122.005.50000000 Ì¨ÍåÀ¼Óì¶«ÄÏº£ÖÐ£¬IX
 19491021140900021.500122.005.20000000 Ì¨ÍåÀ¼Óì¶«ÄÏº£ÖÐ£¬IX
 19491111234419022.900121.505.75000000 Ì¨ÍåÌ¨¶«¶«±±
 19491113132711030.000102.505.50000000 ËÄ´¨¿µ¶¨¡¢Ê¯ÃÞÒ»´ø£¬¢÷
 19491224053400021.700121.205.00020000 Ì¨ÍåÆßÐÇÑÒ¶«º£ÖÐ
 19500203070000024.200121.805.20020000 Ì¨Íå»¨Á«¶«±±º£ÖÐ
 19500203073339021.700100.107.00000000 ÔÆÄÏÛÂº£Î÷ÄÏ
 19500203105152022.100099.906.75000000 ÔÆÄÏÛÂÁ¬¶«ÄÏ
 19500203210352021.700100.205.50000000 ÔÆÄÏÛÂº£Î÷ÄÏ
 19500208180419038.700075.404.75000000 ÐÂ½®¹«¸ñ¶ûÉ½
 19500223190110029.800095.306.00000000 Î÷²Ø²¨ÃÜÎ÷
 19500226113548028.000090.505.00000000 Î÷²ØÂåÔúÎ÷ÄÏ
 19500323050722022.500122.505.25096000 Ì¨Íå»ðÉÕµº¶«º£ÖÐ
 19500325145350015.000115.005.25000000 ÄÏº£ÖÐÉ³Èºµº¸½½ü
 19500401101000024.400122.105.20020000 Ì¨Íå»¨Á«¶«±±º£ÖÐ
 19500401102300024.300122.205.40020000 Ì¨Íå»¨Á«¶«±±º£ÖÐ
 19500401110400024.400122.205.20020000 Ì¨Íå»¨Á«¶«±±º£ÖÐ
 19500401111300024.400122.104.90020000 Ì¨Íå»¨Á«¶«±±º£ÖÐ
 19500406205000041.600078.705.00000000 ÐÂ½®ÎÚÊ²Î÷±±
 19500415005500023.000120.804.90000000 Ì¨ÍåÌ¨¶«Î÷±±
 19500603074200023.900121.305.20020000 Ì¨Íå»¨Á«Î÷
 19500615084700023.800121.705.40020000 Ì¨Íå»¨Á«¸½½ü
 19500617101700023.300121.705.00020000 Ì¨ÍåÐÂ¸Û¶«±±º£ÖÐ
 19500618204623035.400100.305.00000000 Çàº£Í¬µÂÎ÷±±
 19500626201050038.700073.905.50100000 ÐÂ½®ÎÚ×Î±ðÀïÉ½¿ÚÒ»´ø
 19500706150329039.300073.305.25000000 ÐÂ½®ÎÚ×Î±ðÀïÉ½¿ÚÎ÷±±
 19500805193200023.700122.305.70000000 Ì¨Íå»¨Á«¶«ÄÏº£ÖÐ
 19500813135907033.500080.005.00000000 Î÷²ØÈÕÍÁ¸½½ü
 19500815220934028.400096.708.60000000 Î÷²Ø²ìÓç¡¢Ä«ÍÑ£¬£¾¢ú
 19500815235739028.700096.605.75000000 Î÷²Ø²ìÓç¸½½ü
 19500816002928028.700096.606.00000000 Î÷²Ø²ìÓç¸½½ü
 19500816004956028.700096.606.00000000 Î÷²Ø²ìÓç¸½½ü
 19500816011651028.700096.606.00000000 Î÷²Ø²ìÓç¸½½ü
 19500816023840028.700096.606.00000000 Î÷²Ø²ìÓç¸½½ü
 19500816035845028.700096.606.00000000 Î÷²Ø²ìÓç¸½½ü
 19500816050134028.700096.605.00000000 Î÷²Ø²ìÓç¸½½ü
 19500816063047028.700096.605.25000000 Î÷²Ø²ìÓç¸½½ü
 19500816074433028.700096.605.75000000 Î÷²Ø²ìÓç¸½½ü
 19500816113238028.000096.005.50000000 Î÷²Ø²ìÓçÎ÷ÄÏ
 19500816115610027.500096.505.00000000 Î÷²Ø²ìÓçÎ÷ÄÏ
 19500816133306028.700096.605.50000000 Î÷²Ø²ìÓç¸½½ü
 19500816144157028.700096.606.00000000 Î÷²Ø²ìÓç¸½½ü
 19500816154645027.500096.005.00000000 Î÷²Ø²ìÓçÎ÷ÄÏ
 19500816192820027.500096.405.25000000 ²Ø²ìÓçÎ÷ÄÏ
 19500816203827027.900091.905.25000000 ²Ø´íÄÇ¸½½ü
 19500816220309027.000095.005.00000000 Î÷²ØÄ«ÍÑÎ÷ÄÏ
 19500816225706028.000098.505.00000000 ÔÆÄÏ¹±É½±±
 19500816232925029.200095.105.50000000 Î÷²ØÄ«ÍÑ¸½½ü
 19500817003600029.200095.105.00000000 Î÷²ØÄ«ÍÑ¸½½ü
 19500817015137027.900091.905.75000000 Î÷²Ø´íÄÇ¸½½ü
 19500817032540029.200095.105.25000000 Î÷²ØÄ«ÍÑ¸½½ü
 19500817054419029.200095.105.00000000 Î÷²ØÄ«ÍÑ¸½½ü
 19500817095414029.200095.105.75000000 Î÷²ØÄ«ÍÑ¸½½ü
 19500817112615033.500080.005.25000000 Î÷²ØÈÕÍÁ¸½½ü
 19500817114414029.200095.104.75000000 Î÷²ØÄ«ÍÑ¸½½ü
 19500817132910029.200095.105.50000000 Î÷²ØÄ«ÍÑ¸½½ü
 19500817160906029.200095.104.75000000 Î÷²ØÄ«ÍÑ¸½½ü
 19500818075634027.900091.905.00000000 Î÷²Ø´íÄÇ¸½½ü	
 19500818192022028.700096.606.25000000 Î÷²Ø²ìÓç¸½½ü
 19500818192022029.200095.105.00000000 Î÷²ØÄ«ÍÑ¸½½ü
 19500819005846028.700096.605.75000000 Î÷²Ø²ìÓç¸½½ü
 19500819061739028.700096.605.00000000 Î÷²Ø²ìÓç¸½½ü
 19500820051955028.700096.605.25000000 Î÷²Ø²ìÓç¸½½ü
 19500820064256036.500075.505.00000000 ÐÂ½®ËþÊ²¿â¶û¸ÉÄÏ
 19500820170334029.200095.105.50000000 Î÷²ØÄ«ÍÑ¸½½ü
 19500821135136028.700096.605.25000000 Î÷²Ø²ìÓç¸½½ü
 19500821162945033.100091.505.50000000 Î÷²Ø°²¶à±±
 19500822024350029.200095.105.00000000 Î÷²ØÄ«ÍÑ¸½½ü
 19500822065540028.800093.705.25000000 Î÷²ØÃ×ÁÖ¡¢Â¡×ÓÒ»´ø
 19500822095722027.200097.405.00000000 Î÷²Ø²ìÓçÄÏ
 19500822102235030.000095.505.50000000 Î÷²Ø²¨ÃÜ¸½½ü
 19500822144310028.700094.205.75000000 Î÷²ØÃ×ÁÖÄÏ
 19500822212219027.200097.406.00000000 Î÷²Ø²ìÓçÄÏ
 19500823012012029.200095.105.00000000 Î÷²ØÄ«ÍÑ¸½½ü
 19500823110919029.200095.105.75000000 Î÷²ØÄ«ÍÑ¸½½ü
 19500823233356027.200097.405.25000000 Î÷²Ø²ìÓçÄÏ
 19500824024658028.700096.605.75000000 Î÷²Ø²ìÓç¸½½ü
 19500824092744027.500096.405.25000000 Î÷²Ø²ìÓçÎ÷ÄÏ
 19500825161408029.200095.105.50000000 Î÷²ØÄ«ÍÑ¸½½ü
 19500825210330029.200095.105.25000000 Î÷²ØÄ«ÍÑ¸½½ü
 19500826005729027.200097.405.25000000 Î÷²Ø²ìÓçÄÏ
 19500826114744027.000100.004.75000000 ÔÆÄÏÀö½­Î÷
 19500826143306026.800095.006.00000000 Î÷²ØÄ«ÍÑÄÏ
 19500826213418032.000095.005.25000000 Î÷²Ø°ÍÇà¶«
 19500827185958029.200095.105.00000000 Î÷²ØÄ«ÍÑ¸½½ü
 19500829170504029.200095.104.75000000 Î÷²ØÄ«ÍÑ¸½½ü
 19500830142434028.700096.604.75000000 Î÷²Ø²ìÓç¸½½ü
 19500831092620027.500096.405.00000000 Î÷²Ø²ìÓçÎ÷ÄÏ
 19500901035236029.200095.105.50000000 Î÷²ØÄ«ÍÑ¸½½ü
 19500901151200030.000095.505.00000000 Î÷²Ø²¨ÃÜ¸½½ü
 19500902074439030.000095.505.00000000 Î÷²Ø²¨ÃÜ¸½½ü
 19500903001435028.700096.605.75000000 Î÷²Ø²ìÓç¸½½ü
 19500904073044029.200095.105.00000000 Î÷²ØÄ«ÍÑ¸½½ü
 19500904141900028.700096.605.25000000 Î÷²Ø²ìÓç¸½½ü
 19500904161228028.700096.605.00000000 Î÷²Ø²ìÓç¸½½ü
 19500906041814029.300092.005.00000000 Î÷²ØÉ£ÈÕ¸½½ü
 19500910183025029.200095.105.00000000 Î÷²ØÄ«ÍÑ¸½½ü
 19500911173947029.200095.105.75000000 Î÷²ØÄ«ÍÑ¸½½ü
 19500913043134028.700096.605.25000000 Î÷²Ø²ìÓç¸½½ü
 19500913080307023.500103.105.75000000 ÔÆÄÏ½¨Ë®¡¢¿ªÔ¶Ò»´ø£¬¢ø
 19500913190727027.500096.406.00000000 Î÷²Ø²ìÓçÎ÷ÄÏ
 19500914103132029.200095.105.00000000 Î÷²ØÄ«ÍÑ¸½½ü
 19500917235558032.500094.004.75000000 Î÷²Ø°ÍÇà¶«±±
 19500918053321032.500094.004.75000000 Î÷²Ø°ÍÇà¶«±±
 19500919030701035.000095.005.25000000 Çàº£ÇúÂéÀ³Î÷±±
 19500922214859028.000097.505.00000000 Î÷²Ø²ìÓçÄÏ
 19500927030600022.500122.505.75000000 Ì¨Íå»ðÉÕµº¶«º£ÖÐ
 19500928112935022.900121.505.75000000 Ì¨ÍåÌ¨¶«¶«±±º£ÖÐ
 19500930152855028.700094.206.50000000 Î÷²ØÃ×ÁÖÄÏ
 19501004070206027.600096.905.75000000 Î÷²Ø²ìÓçÎ÷ÄÏ
 19501008125012029.200095.106.25000000 Î÷²ØÄ«ÍÑ¸½½ü
 19501016234223027.500096.405.25000000 Î÷²Ø²ìÓçÎ÷ÄÏ
 19501020081300022.900121.105.50000000 Ì¨ÍåÌ¨¶«±±
 19501025150323026.300126.206.25130000 Ì¨Íå³àÎ²Óì¶«º£ÖÐ
 19501029140220027.500096.405.50000000 Î÷²Ø²ìÓçÎ÷ÄÏ
 19501031071347032.000097.005.50000000 Î÷²Ø²ý¶¼±±
 19501102150735024.600121.106.00000000 Ì¨ÍåÃçÀõ¶«
 19501103041731030.400097.305.50000000 Î÷²Ø²ìÑÅ¸½½ü
 19501110054100024.200121.804.90020000 Ì¨Íå»¨Á«¶«±±º£ÖÐ
 19501116170907027.500096.405.00000000 Î÷²Ø²ìÓçÎ÷ÄÏ
 19501119071000025.100122.404.90020000 Ì¨Íå»ùÂ¡¶«º£ÖÐ
 19501120192900022.400121.105.30000000 Ì¨Íå´óÎä¶«º£ÖÐ
 19501121151003029.000096.005.00000000 Î÷²ØÄ«ÍÑ¶«ÄÏ
 19501203142652029.000096.006.00000000 Î÷²ØÄ«ÍÑ¶«ÄÏ
 19501229195607032.700087.805.75000000 Î÷²ØÄáÂê±±
 19510101093322029.000096.004.75000000 Î÷²ØÄ«ÍÑ¶«ÄÏ
 19510104051414028.700094.205.00000000 Î÷²ØÃ×ÁÖÄÏ
 19510111053949039.700075.005.00000000 ÐÂ½®ÎÚÇ¡
 19510128212628024.300122.306.00000000 Ì¨Íå»¨Á«¶«±±º£ÖÐ
 19510206093300023.700121.705.00040000 Ì¨Íå»¨Á«¶«ÄÏ
 19510215162320029.000098.005.00000000 Î÷²Ø²ìÓç¶«±±
 19510221102415028.700094.205.00000000 Î÷²ØÃ×ÁÖÄÏ
 19510307025813028.700095.405.50000000 Î÷²ØÄ«ÍÑÄÏ
 19510312225220028.700094.205.75000000 Î÷²ØÃ×ÁÖÄÏ
 19510316000000029.300102.605.00000000 ËÄ´¨Ê¯ÃÞ£¬¢ö
 19510316215650030.500097.505.25000000 Î÷²Ø²ìÑÅ¸½½ü
 19510317024222032.000100.504.75000000 ËÄ´¨¸Ê×Î¶«±±
 19510317122735030.900097.406.00000000 Î÷²Ø²ý¶¼¸½½ü
 19510330201301029.900097.205.00000000 Î÷²Ø°ËËÞ¸½½ü
 19510406091600023.600120.904.90000000 Ì¨Íå¼ÎÒå¶«
 19510407075300030.500097.505.25000000 Î÷²Ø²ìÑÅ
 19510415074059028.400093.806.50000000 Î÷²ØÃ×ÁÖÎ÷ÄÏ
 19510422113740028.700094.205.50000000 Î÷²ØÃ×ÁÖÄÏ
 19510504090500024.600122.305.00020000 Ì¨ÍåËÕ°Ä¶«º£ÖÐ
 19510510225722027.500102.005.50000000 ËÄ´¨µÂ²ýÒ»´ø
 19510523014128024.300122.305.00000000 Ì¨Íå»¨Á«¶«±±º£ÖÐ
 19510528235919029.000087.005.50000000 Î÷²Ø¶¨ÈÕ¸½½ü
 19510529105200023.100120.605.20020000 Ì¨ÍåÌ¨ÄÏ¶«
 19510603002300024.300122.204.70020000 Ì¨Íå»¨Á«¶«±±º£ÖÐ
 19510604023024024.300122.305.50000000 Ì¨Íå»¨Á«¶«±±º£ÖÐ
 19510605153224023.700122.505.00000000 Ì¨Íå»¨Á«¶«ÄÏº£ÖÐ
 19510608213436024.300122.305.25000000 Ì¨Íå»¨Á«¶«±±º£ÖÐ
 19510621055018023.900121.705.75000000 Ì¨Íå»¨Á«¸½½ü
 19510625113700023.700122.605.40060000 Ì¨Íå»¨Á«¶«ÄÏº£ÖÐ
 19510705170357035.000082.005.00000000 Î÷²ØÑÅÐ­´í¸½½ü
 19510713003311039.600073.704.75000000 ÐÂ½®ÎÚÇ¡Î÷
 19510713143609028.500096.005.25000000 Î÷²ØÄ«ÍÑ¶«ÄÏ
 19510721093224028.700096.605.50000000 Î÷²Ø²ìÓç¸½½ü
 19510801064126031.900095.405.25000000 Î÷²Ø¶¡Çà±±
 19510801213727031.800095.404.75000000 Î÷²Ø¶¡Çà±±
 19510804192042019.600120.605.10000000 ÄÏº£¶«É³Èºµº¶«ÄÏ£¬IX
 19510826180856032.600078.705.00000000 Î÷²ØÈÕÍÁÎ÷ÄÏ
 19510828105931027.000099.005.00000000 ÔÆÄÏ¸£¹±¸½½ü
 19510905093300023.300121.604.90000000 Ì¨Íå´ó¸Û¿ÚÄÏ
 19510914051600023.800121.605.20000000 Ì¨Íå»¨Á«¸½
 19511011183849035.100086.805.00000000 Î÷²Ø¿É¶ûÂ·¸ÇÉ½¿ÚÄÏ
 19511014174300022.200121.605.00040000 Ì¨ÍåÀ¼Óì¸½½ü
 19511018130241028.800093.705.50000000 Î÷²ØÃ×ÁÖÎ÷ÄÏ
 19511022032200024.300121.904.90000000 Ì¨Íå»¨Á«¶«±±º£ÖÐ
 19511022053418023.700121.307.25000000 Ì¨Íå·ïÁÖ¸½½ü£¬¢ù
 19511022065526023.900121.706.00000000 Ì¨Íå»¨Á«¸½½ü
 19511022071500023.600121.905.50020000 Ì¨Íå´ó¸Û¿Ú¶«º£ÖÐ
 19511022085500023.800121.605.80000000 Ì¨Íå»¨Á«¸½½ü
 19511022090200023.700121.205.20020000 Ì¨Íå·ïÁÖÎ÷
 19511022092100023.800121.705.80000000 Ì¨Íå»¨Á«¸½½ü
 19511022112927023.800121.307.10000000 Ì¨Íå·ïÁÖ¸½½ü£¬¢ù
 19511022114700023.600121.605.40000000 Ì¨Íå´ó¸Û¿Ú¸½½ü
 19511022115000024.100121.805.70000000 Ì¨Íå»¨Á«¶«±±
 19511022115200023.700121.706.10000000 Ì¨Íå»¨Á«¶«ÄÏº£ÖÐ
 19511022121500023.600121.905.50020000 Ì¨Íå´ó¸Û¿Ú¶«º£ÖÐ
 19511022122805023.900121.706.75000000 Ì¨Íå»¨Á«¸½½ü
 19511022123200024.000121.906.00020000 Ì¨Íå»¨Á«¶«º£ÖÐ
 19511022123700024.000121.905.40020000 Ì¨Íå»¨Á«¶«º£ÖÐ
 19511022123900024.000121.905.50020000 Ì¨Íå»¨Á«¶«º£ÖÐ
 19511022131744023.900121.706.50000000 Ì¨Íå»¨Á«¸½½ü
 19511022132353023.900121.706.00000000 Ì¨Íå»¨Á«¸½½ü
 19511022134303023.900121.707.10000000 Ì¨Íå»¨Á«¸½½ü
 19511022134900023.900121.805.40020000 Ì¨Íå»¨Á«¶«º£ÖÐ
 19511022135200023.900121.805.20020000 Ì¨Íå»¨Á«¶«º£ÖÐ
 19511022135800023.600121.705.50020000 Ì¨Íå´ó¸Û¿Ú¸½½ü
 19511022141900023.600122.305.50020000 Ì¨Íå´ó¸Û¿Ú¶«º£ÖÐ
 19511022145700024.200121.905.00020000 Ì¨Íå»¨Á«¶«±±º£ÖÐ
 19511022152203024.100121.705.40020000 Ì¨Íå»¨Á«¸½½ü
 19511022155300024.200121.905.40000000 Ì¨Íå»¨Á«¶«±±º£ÖÐ
 19511022163000024.300121.804.70020000 Ì¨Íå»¨Á«¶«±±º£ÖÐ
 19511022163400024.100121.805.40020000 Ì¨Íå»¨Á«¶«±±º£ÖÐ
 19511022171300023.900121.905.40020000 Ì¨Íå»¨Á«¶«º£ÖÐ
 19511022171500023.700121.905.80020000 Ì¨Íå»¨Á«¶«ÄÏº£ÖÐ
 19511022172400023.500122.105.20040000 Ì¨Íå´ó¸Û¿Ú¶«º£ÖÐ
 19511022174000024.200122.005.90020000 Ì¨Íå»¨Á«¶«±±º£ÖÐ
 19511022174900024.300121.905.00020000 Ì¨Íå»¨Á«¶«±±º£ÖÐ
 19511022182500023.600121.905.50040000 Ì¨Íå´ó¸Û¿Ú¶«º£ÖÐ
 19511022182545023.900121.705.75000000 Ì¨Íå»¨Á«¸½½ü
 19511022191103023.900121.706.50000000 Ì¨Íå»¨Á«¸½½ü
 19511022191900024.000121.105.40040000 Ì¨ÍåÆÒÀï¸½½ü
 19511022193400024.200122.105.80020000 Ì¨Íå»¨Á«¶«±±º£ÖÐ
 19511022194600024.200121.905.20020000 Ì¨Íå»¨Á«¶«±±º£ÖÐ
 19511022194800023.700122.205.80020000 Ì¨Íå»¨Á«¶«ÄÏº£ÖÐ
 19511022195300024.000122.105.70040000 Ì¨Íå»¨Á«¶«º£ÖÐ
 19511022204600024.300121.805.50020000 Ì¨Íå»¨Á«¶«±±
 19511022204838023.900121.706.50000000 Ì¨Íå»¨Á«¸½½ü
 19511022210000024.100121.905.80020000 Ì¨Íå»¨Á«¶«º£ÖÐ
 19511022210113023.900121.706.25000000 Ì¨Íå»¨Á«¸½½ü
 19511022213300024.100121.805.20000000 Ì¨Íå»¨Á«¶«±±º£ÖÐ
 19511022214700024.300121.904.80000000 Ì¨Íå»¨Á«¶«±±º£ÖÐ
 19511022214900023.900122.005.40020000 Ì¨Íå»¨Á«¶«º£ÖÐ
 19511022215800024.300121.905.20000000 Ì¨Íå»¨Á«¶«±±º£ÖÐ
 19511022221600023.700121.905.00020000 Ì¨Íå»¨Á«¶«ÄÏº£ÖÐ
 19511022222000023.900121.605.50000000 Ì¨Íå»¨Á«¸½½ü
 19511022222700023.700121.704.70020000 Ì¨Íå»¨Á«ÄÏ
 19511022224642023.900121.706.00000000 Ì¨Íå»¨Á«¸½½ü
 19511022225100024.100121.704.70000000 Ì¨Íå»¨Á«¸½½ü
 19511022225100023.800121.605.40020000 Ì¨Íå»¨Á«¸½½ü
 19511022225600024.100121.905.40020000 Ì¨Íå»¨Á«¶«±±º£ÖÐ
 19511022232947023.900121.706.75000000 Ì¨Íå»¨Á«¸½½ü
 19511023000655023.900121.706.00000000 Ì¨Íå»¨Á«¸½½ü
 19511023001200023.800121.605.20000000 Ì¨Íå»¨Á«¸½½ü
 19511023001700024.300121.905.70080000 Ì¨Íå»¨Á«¶«±±º£ÖÐ
 19511023003900024.400121.905.70040000 Ì¨ÍåÄÏ°Ä¸½½ü
 19511023012300023.900122.105.20060000 Ì¨Íå»¨Á«¶«º£ÖÐ
 19511023021600023.800121.705.00000000 Ì¨Íå»¨Á«¶«ÄÏº£ÖÐ
 19511023024235023.900121.706.00000000 Ì¨Íå»¨Á«¸½½ü
 19511023042445023.900121.705.75000000 Ì¨Íå»¨Á«¸½½ü
 19511023045139023.900121.706.00000000 Ì¨Íå»¨Á«¸½½ü
 19511023050000024.200121.904.70020000 Ì¨Íå»¨Á«¶«±±º£ÖÐ
 19511023061600024.200122.205.20060000 Ì¨Íå»¨Á«¶«±±º£ÖÐ
 19511023073400024.400121.905.40020000 Ì¨ÍåÄÏ°Ä¶«
 19511023073625023.900121.705.50000000 Ì¨Íå»¨Á«¸½½ü
 19511023091936023.900121.706.50000000 Ì¨Íå»¨Á«¸½½ü
 19511023105500023.800122.105.20020000 Ì¨Íå»¨Á«¶«º£ÖÐ
 19511023152400024.100121.604.70020000 Ì¨Íå»¨Á«
 19511023165513023.900121.706.50000000 Ì¨Íå»¨Á«¸½½ü
 19511023191900024.100122.005.00020000 Ì¨Íå»¨Á«¶«º£ÖÐ
 19511023192600023.800122.204.90080000 Ì¨Íå»¨Á«¶«º£ÖÐ
 19511023212400023.600122.105.50040000 Ì¨Íå´ó¸Û¿Ú¶«º£ÖÐ
 19511023212715023.900121.705.50000000 Ì¨Íå»¨Á«¸½½ü
 19511023213100023.900121.905.20020000 Ì¨Íå»¨Á«¶«º£ÖÐ
 19511024021846023.900121.705.50000000 Ì¨Íå»¨Á«¸½½ü
 19511024063200023.900122.405.40060000 Ì¨Íå»¨Á«¶«º£ÖÐ
 19511024113900023.900121.706.00000000 Ì¨Íå»¨Á«¸½½ü
 19511024115500024.100121.805.20000000 Ì¨Íå»¨Á«¶«±±º£ÖÐ
 19511024121000024.300122.305.70060000 Ì¨Íå»¨Á«¶«±±º£ÖÐ
 19511024122600024.300121.805.50020000 Ì¨Íå»¨Á«¶«±±º£ÖÐ
 19511024142624023.900121.705.50000000 Ì¨Íå»¨Á«¸½½ü
 19511024144700023.800121.805.40020000 Ì¨Íå»¨Á«¸½½ü
 19511024153400023.900121.705.40020000 Ì¨Íå»¨Á«¸½½ü
 19511024162000024.100121.605.20000000 Ì¨Íå»¨Á«
 19511024175000023.800121.905.00020000 Ì¨Íå»¨Á«¶«º£ÖÐ
 19511024214214023.900121.706.00000000 Ì¨Íå»¨Á«¸½½ü
 19511024215700023.000121.704.70020000 Ì¨ÍåÌ¨¶«¶«±±º£ÖÐ
 19511025014700023.800121.904.90020000 Ì¨Íå»¨Á«¶«º£ÖÐ
 19511025032300024.100121.704.90020000 Ì¨Íå»¨Á«¸½½ü
 19511025040800024.100121.905.00040000 Ì¨Íå»¨Á«¶«±±º£ÖÐ
 19511025073800024.100121.904.90040000 Ì¨Íå»¨Á«¶«±±º£ÖÐ
 19511025201940023.900121.706.75000000 Ì¨Íå»¨Á«¸½½ü
 19511026053800023.800121.905.40020000 Ì¨Íå»¨Á«¶«ÄÏº£ÖÐ
 19511026144900022.800122.605.40020000 Ì¨ÍåÌ¨¶«¶«±±º£ÖÐ
 19511028095549023.900121.705.75000000 Ì¨Íå»¨Á«¸½½ü
 19511028121600024.100121.705.20000000 Ì¨Íå»¨Á«¸½½ü
 19511029073400023.700121.905.20040000 Ì¨Íå»¨Á«¶«ÄÏº£ÖÐ
 19511030234439043.500082.005.00000000 ÐÂ½®¹®Áô¸½½ü
 19511031001432043.500082.005.00000000 ÐÂ½®¹®Áô¸½½ü
 19511101031425043.300082.605.25000000 ÐÂ½®¹®Áô¸½½ü
 19511103213000023.200121.704.90000000 Ì¨ÍåÐÂ¸Û¶«º£ÖÐ
 19511103213213023.900121.705.50000000 Ì¨Íå»¨Á«¸½½ü
 19511105052200023.100121.204.90000000 Ì¨ÍåÐÂ¸ÛÎ÷
 19511106085040029.000096.005.00000000 Î÷²ØÄ«ÍÑ¶«ÄÏ
 19511108065900024.100121.704.90000000 Ì¨Íå»¨Á«¸½½ü
 19511109135245024.600121.105.50000000 Ì¨ÍåÃçÀõ¶«
 19511113222200023.300121.405.20000000 Ì¨ÍåÓñÀï¸½½ü
 19511115143726030.000086.005.25000000 Î÷²ØÈø¸Á¶«±±
 19511115164200023.900121.905.20000000 Ì¨Íå»¨Á«¶«º£ÖÐ
 19511117124558031.000091.606.25000000 Î÷²Øµ±ÐÛ¸½½ü
 19511118172637030.900091.506.75000000 Î÷²Øµ±ÐÛ¸½½ü
 19511118173550031.100091.408.00000000 Î÷²Øµ±ÐÛ¸½½ü£¬¡Ý¢ú
 19511118192256030.500091.505.75000000 Î÷²Øµ±ÐÛ¸½½ü
 19511118200657030.500091.505.50000000 Î÷²Øµ±ÐÛ¸½½ü
 19511119024126030.500091.505.50000000 Î÷²Øµ±ÐÛ¸½½ü
 19511119082643031.000091.605.00000000 Î÷²Øµ±ÐÛ¸½½ü
 19511123033537030.500091.504.75000000 Î÷²Øµ±ÐÛ¸½½ü
 19511123121146030.500091.505.00000000 Î÷²Øµ±ÐÛ¸½½ü
 19511125024713022.900121.507.50000000 Ì¨ÍåÌ¨¶«¶«±±º£ÖÐ£¬¡Ý¢ù
 19511125025029023.400121.407.30000000 Ì¨Íå´ó¸Û¿Ú¸½½ü£¬¡Ý¢ù
 19511125052200023.100121.404.70000000 Ì¨ÍåÐÂ¸Û
 19511125121300023.100121.305.40000000 Ì¨ÍåÐÂ¸Û
 19511125220232031.000091.605.50000000 Î÷²Øµ±ÐÛ¸½½ü
 19511126005300023.100121.105.00000000 Ì¨ÍåÌ¨¶«±±
 19511126143829022.900121.506.25000000 Ì¨ÍåÌ¨¶«¶«±±º£ÖÐ
 19511128173000023.500121.404.70000000 Ì¨Íå´ó¸Û¿Ú¸½½ü
 19511129171600022.800120.905.20000000 Ì¨ÍåÌ¨¶«Î÷±±
 19511129222700022.900121.005.50000000 Ì¨ÍåÌ¨¶«Î÷±±
 19511203145732030.000092.005.75000000 Î÷²ØÄ«Öñ¹¤¿¨¸½½ü
 19511205090000023.000121.404.90020000 Ì¨ÍåÐÂ¸Û
 19511205101500022.900121.905.80000000 Ì¨ÍåÌ¨¶«¶«±±º£ÖÐ
 19511205145832022.900121.506.50000000 Ì¨ÍåÌ¨¶«¶«±±º£ÖÐ
 19511208045250031.000090.505.75000000 Î÷²Øµ±ÐÛÎ÷±±
 19511212051100023.400121.405.40000000 Ì¨ÍåÓñÀï¸½½ü
 19511213181500022.900121.404.70005000 Ì¨ÍåÌ¨¶«¶«±±
 19511213233200024.500122.704.70020000 Ì¨ÍåÒËÀ¼¶«º£ÖÐ
 19511215045600023.200121.104.70000000 Ì¨ÍåÐÂ¸Û
 19511221163729026.700100.006.25000000 ÔÆÄÏ½£´¨£¬¢ù
 19511225132200024.200121.705.20020000 Ì¨Íå»¨Á«±±
 19511226180704031.300090.606.25000000 Î÷²Øµ±ÐÛÎ÷±±
 19511227003052039.600095.706.00000000 ¸ÊËàËà±±¶«
 19511230060405020.400120.405.50000000 ÄÏº£¶«É³Èºµº¶«
 19520101073300024.100121.605.40000000 Ì¨Íå»¨Á«±±
 19520101120045031.500086.005.50000000 Î÷²ØÌØÀïÄÇÄ¾´í±±
 19520103133500023.600121.604.70020000 Ì¨Íå´ó¸Û¿Ú¸½½ü
 19520106080656028.700096.604.75000000 Î÷²Ø²ìÓç¸½½ü
 19520111011800024.100121.705.00020000 Ì¨Íå»¨Á«±±
 19520123112925039.800095.705.50000000 ¸ÊËàËà±±¶«±±
 19520127171550037.100099.205.00000000 Çàº£Ìì¾þ¸½½ü
 19520128231900023.900122.105.40020000 Ì¨Íå»¨Á«¶«º£ÖÐ
 19520203091606034.300093.605.00000000 Çàº£ÔúºÓÎ÷
 19520206000000027.900102.305.00000000 ËÄ´¨Î÷²ý¸½½ü£¬¢ö+
 19520206132716039.900095.205.25000000 ¸ÊËàËà±±¶«±±
 19520206192520031.200095.505.25000000 Î÷²Ø¶¡Çà¸½½ü
 19520217054402030.000095.505.00000000 Î÷²Ø²¨ÃÜ¸½½ü
 19520306171123029.600090.804.75000000 Î÷²ØÀ­Èø¡¢ÄáÄ¾Ò»´ø
 19520312042720030.000091.004.75000000 Î÷²ØÀ­Èø¡¢µ±ÐÛÒ»´ø
 19520313215737028.500127.306.50285000 ¶«º£
 19520315021957030.500091.605.00000000 Î÷²Øµ±ÐÛ¸½½ü
 19520315072717037.200076.104.75000000 ÐÂ½®Ò¶³ÇÎ÷ÄÏ
 19520321164704036.300098.505.00000000 Çàº£¶¼À¼¸½½ü
 19520328060650037.500098.004.75000000 Çàº£Ìì¾þÎ÷
 19520402043558034.100083.605.25000000 Î÷²ØÍÐºÍÆ½´í¸½½ü
 19520404154925023.400121.605.50000000 Ì¨Íå´ó¸Û¿Ú¸½½ü
 19520429103531025.500122.806.00285000 Ì¨Íå»ùÂ¡¶«±±º£ÖÐ
 19520430085345031.000091.604.75000000 Î÷²Øµ±ÐÛ¸½½ü
 19520430110500023.500121.804.90000000 Ì¨Íå´ó¸Û¿Ú¶«º£ÖÐ
 19520516021244022.000119.005.50000000 ÄÏº£¶«É³Èºµº¶«±±
 19520521023341031.000097.005.00000000 Î÷²Ø²ý¶¼ÄÏ
 19520526000100021.200121.504.75020000 Ì¨ÍåÀ¼ÓìÄÏº£ÖÐ
 19520526104632028.500094.505.50000000 Î÷²ØÃ×ÁÖÄÏ
 19520530183334021.900121.405.50096000 Ì¨ÍåÀ¼ÓìÎ÷ÄÏº£ÖÐ
 19520602105420029.000096.005.25000000 Î÷²ØÄ«ÍÑ¶«ÄÏ
 19520602180823030.500091.505.25000000 Î÷²Øµ±ÐÛ¸½½ü
 19520602183334030.500091.505.00000000 Î÷²Øµ±ÐÛ¸½½ü
 19520604141956037.300078.505.25000000 ÐÂ½®ºÍÌïÎ÷
 19520615231605031.500090.805.25000000 Î÷²Øµ±ÐÛÎ÷±±
 19520619201259022.700099.806.50000000 ÔÆÄÏÀ½²×¸½½ü£¬¢ø
 19520620134615023.900121.706.50000000 Ì¨Íå»¨Á«¸½½ü
 19520623200308024.300122.306.00000000 Ì¨Íå»¨Á«¶«±±º£ÖÐ
 19520626071955030.100102.205.75000000 ËÄ´¨¿µ¶¨¡¢ãò¶¨¼ä
 19520721160920039.800077.405.00000000 ÐÂ½®°Í³þÎ÷
 19520722113132038.600075.304.75130000 ÐÂ½®¹«¸ñ¶ûÉ½
 19520800000000023.600103.205.00000000 ÔÆÄÏ¿ªÔ¶¸ö¾É¼ä£¬¢ö
 19520806101500023.900121.605.00010000 Ì¨Íå»¨Á«¸½½ü
 19520811021900023.500121.405.00000000 Ì¨ÍåÓñÀï±±
 19520818000211031.000091.507.50000000 Î÷²Øµ±ÐÛ¶«±±£¬¢ú
 19520818054057030.000093.005.25000000 Î÷²Ø¹¤²¼½­´ï
 19520824012300023.900121.605.20010000 Ì¨Íå»¨Á«¸½½ü
 19520825094448028.000094.005.25000000 Î÷²ØÃ×ÁÖÄÏ
 19520831045134031.200103.005.00000000 ËÄ´¨ÀíÏØ¸½½ü
 19520905095200022.900121.504.90040000 Ì¨ÍåÌ¨¶«¶«±±º£ÖÐ
 19520914173425034.300091.705.75000000 Çàº£ÍÐÍÐºÓÑØÎ÷
 19520916015922030.000092.005.00000000 Î÷²ØÄ«Öñ¹¤¿¨
 19520930205202028.300102.206.75000000 ËÄ´¨ÃáÄþ¡¢Ê¯ÁúÒ»´ø£¬¢ù
 19521001212111036.300092.005.00000000 Çàº£²¼Â×Ì¨¸½½ü
 19521006060430037.100093.206.00000000 Çàº£ÎÚÍ¼ÃÀÈÊ¸½½ü
 19521008020214031.500087.505.25000000 Î÷²ØÉêÔúÎ÷±±
 19521008222401039.000112.705.50000000 É½Î÷Ô­Æ½ÏØáÆÑôÕò¶«£¬¢ø
 19521015104600023.800122.405.50000000 Ì¨Íå»¨Á«¶«ÄÏº£ÖÐ
 19521015212600023.900122.004.90030000 Ì¨Íå»¨Á«¶«º£ÖÐ
 19521101075140033.300101.006.00000000 Çàº£¾ÃÒ±¸½½ü
 19521104195308032.000103.505.50000000 ËÄ´¨µüÏª¸½½ü
 19521108110700023.800120.705.40000000 Ì¨Íå»¨Á«¸½½ü
 19521113070700024.000121.805.00040000 Ì¨Íå»¨Á«¶«º£ÖÐ
 19521115203400022.500121.004.70000000 Ì¨ÍåÌ¨¶«Î÷ÄÏ
 19521119182331029.800086.705.25000000 Î÷²Ø°ºÈÊ±±
 19521201081400022.300121.104.90000000 Ì¨Íå´óÎä¶«º£ÖÐ
 19521204071500024.400122.605.70000000 Ì¨ÍåÄÏ°Ä¶«º£ÖÐ
 19521208230932022.900099.705.75000000 ÔÆÄÏÀ½²×Î÷±±£¬¢÷
 19521215005442039.000074.804.75000000 ÐÂ½®°¢¿ËÌÕÎ÷
 19521216072458039.500104.005.50000000 ÄÚÃÉ¹Å°¢À­ÉÆ×óÆìÎ÷±±
 19521222051800024.800121.805.20000000 Ì¨ÍåÒËÀ¼¶«º£ÖÐ
 19521229171918022.900121.505.25000000 Ì¨ÍåÌ¨¶«¶«±±º£ÖÐ
 19530101000000023.800114.704.75000000 ¹ã¶«ºÓÔ´£¬¢ö
 19530107041014039.700077.204.75000000 ÐÂ½®Ù¤Ê¦Ò»´ø
 19530108090105034.500079.505.00000000 Î÷²ØÈÕÍÁ±±
 19530108115717039.500078.204.75000000 ÐÂ½®°Í³þÎ÷ÄÏ
 19530116235500024.200121.605.50000000 Ì¨Íå»¨Á«±±
 19530123082738040.100078.205.00000000 ÐÂ½®°Í³þ¸½½ü
 19530212072222039.800077.405.50000000 ÐÂ½®°Í³þÎ÷
 19530216055900022.600121.605.00000000 Ì¨Íå»ðÉÕµº¸½½ü
 19530216090202029.500081.005.25000000 Î÷²ØÆÕÀ¼ÄÏ
 19530223084608029.500081.305.50000000 Î÷²ØÆÕÀ¼ÄÏ
 19530301155408032.500103.505.50000000 ËÄ´¨ËÉÅË¡¢ºÚË®Ò»´ø
 19530304224546023.900121.705.50000000 Ì¨Íå»¨Á«¸½½ü
 19530307055836025.300123.505.00000000 Ì¨ÍåµöÓãµºÄÏ
 19530309200927038.000075.104.75000000 ÐÂ½®ËþÊ²¿â¶û¸É¸½½ü
 19530315110907040.200077.905.00000000 ÐÂ½®°Í³þÎ÷±±
 19530317013539039.900078.205.25000000 ÐÂ½®°Í³þ¸½½ü
 19530319181554028.500127.305.75160000 ¶«º£
 19530405181535022.900121.505.50000000 Ì¨ÍåÌ¨¶«¶«±±º£ÖÐ
 19530415143851028.000097.504.75000000 Î÷²Ø²ìÓçÄÏ
 19530423115056030.500096.705.50000000 Î÷²Ø°ËËÞ¸½½ü
 19530423115332030.500096.705.50000000 Î÷²Ø°ËËÞ¸½½ü
 19530425073837043.700086.605.50000000 ÐÂ½®ºôÍ¼±ÚÎ÷ÄÏ
 19530426002342043.700086.205.25000000 ÐÂ½®ºôÍ¼±ÚÎ÷ÄÏ
 19530427043950040.100077.305.00000000 ÐÂ½®°¢Í¼Ê²¶«±±
 19530504075706024.200103.205.00000000 ÔÆÄÏÃÖÀÕÎ÷ÄÏ£¬¢÷
 19530521000000026.500099.905.00000000 ÔÆÄÏ½£´¨£¬¢ö
 19530521003452040.100077.205.25000000 ÐÂ½®°¢Í¼Ê²¶«±±
 19530528064120031.000079.504.75000000 Î÷²ØÔú´ïÄÏ
 19530529050443038.200075.105.00000000 ÐÂ½®ËþÊ²¿â¶û¸É±±
 19530603102300022.800121.005.25000000 Ì¨ÍåÌ¨¶«Î÷±±
 19530608053848025.000100.005.00000000 ÔÆÄÏ·ïÇì±±
 19530609172036037.000087.004.75000000 ÐÂ½®ÇÒÄ©¶«ÄÏ
 19530614175155029.500093.004.75000000 Î÷²ØÃ×ÁÖ¡¢É£ÈÕÒ»´ø
 19530626194242023.500100.005.50000000 ÔÆÄÏË«½­¸½½ü
 19530630072655030.800080.505.00000000 Î÷²ØÆÕÀ¼Î÷±±
 19530710030208039.900078.306.00000000 ÐÂ½®°Í³þ¸½½ü
 19530710044333040.000078.305.25000000 ÐÂ½®°Í³þ¸½½ü
 19530710233637040.200078.204.75000000 ÐÂ½®°Í³þ¸½½ü
 19530714020401038.500075.105.00160000 ÐÂ½®¹«¸ñ¶ûÉ½
 19530716063219024.400122.305.00020000 Ì¨Íå»¨Á«¶«±±º£ÖÐ
 19530725234345028.000097.005.00000000 Î÷²Ø²ìÓçÄÏ
 19530807025541043.300086.405.50000000 ÐÂ½®ºôÍ¼±ÚÎ÷ÄÏ
 19530809230528043.200085.004.75000000 ÐÂ½®ÐÂÔ´¶«
 19530822035300023.500121.405.20010000 Ì¨Íå´ó¸Û¿ÚÎ÷
 19531009002006029.900097.205.25000000 Î÷²Ø°ËËÞ¸½½ü
 19531009031100032.300082.805.75000000 Î÷²Ø¸ÄÔòÎ÷
 19531009035327032.300082.805.00000000 Î÷²Ø¸ÄÔòÎ÷
 19531012134740032.400082.906.25000000 Î÷²Ø¸ÄÔòÎ÷
 19531031220505040.000077.005.25000000 ÐÂ½®°¢Í¼Ê²¶«±±
 19531102021652023.300122.305.75000000 Ì¨Íå´ó¸Û¿Ú¶«ÄÏº£ÖÐ
 19531123134740040.500092.504.75000000 ÐÂ½®ÂÞ²¼²´¶«
 19531129060424043.000088.505.00000000 ÐÂ½®ÍÂÂ³·¬Î÷
 19531129083542043.900086.605.75000000 ÐÂ½®ºôÍ¼±ÚÎ÷ÄÏ
 19531203225408031.400085.706.25000000 Î÷²Ø´ëÇÚÒ»´ø
 19531204155054039.800077.405.25000000 ÐÂ½®°Í³þÎ÷
 19531204162818040.100077.704.75000000 ÐÂ½®°Í³þÎ÷±±
 19531221094203038.000075.105.25100000 ÐÂ½®ËþÊ²¿â¶û¸É¸½½ü
 19531223024519015.500119.105.75000000 ÄÏº£»ÆÑÒµº¶«
 19540110213848040.000075.304.75000000 ÐÂ½®ÎÚÇ¡±±
 19540116031300024.500121.904.90020000 Ì¨ÍåËÕ°Ä¸½½üº£ÖÐ
 19540207132404040.000075.305.00000000 ÐÂ½®ÎÚÇ¡±±
 19540208045756029.700113.904.75000000 ºþ±±ÆÑÛß£¬¢ö
 19540211083015039.000101.307.25000000 ¸ÊËàÉ½µ¤¶«±±£¬¢ú
 19540211125346039.000101.506.00000000 ¸ÊËàÉ½µ¤¶«±±
 19540212094742039.400101.305.50000000 ÄÚÃÉ¹Å°¢À­ÉÆÓÒÆì
 19540219212830045.200091.005.25000000 ÐÂ½®±±ËþÉ½¸½½ü
 19540223061700022.900120.805.00010000 Ì¨ÍåÌ¨¶«Î÷±±
 19540223134549031.000091.004.75000000 Î÷²Øµ±ÐÛ±±
 19540223144035027.800091.606.00000000 Î÷²Ø´íÄÇÎ÷ÄÏ
 19540309133046032.500095.005.75000000 Çàº£ÔÓ¶à¡¢¶«°ÓÒ»´ø
 19540406025400024.700122.304.70020000 Ì¨ÍåÒËÀ¼¶«º£ÖÐ
 19540413045900024.100122.205.20010000 Ì¨Íå»¨Á«¶«±±º£ÖÐ
 19540420005318039.000075.505.00000000 ÐÂ½®°¢¿ËÌÕ¸½½ü
 19540424022211029.500096.504.75000000 Î÷²Ø²¨ÃÜ¡¢²ìÓçÒ»´ø
 19540425114225028.500096.304.75000000 Î÷²Ø²ìÓçÒ»´ø
 19540426195840029.000097.504.75000000 Î÷²Ø²ìÓçÒ»´ø
 19540504022026031.000098.505.25000000 Î÷²Ø¹±¾õ¸½½ü
 19540525063150038.700075.604.75000000 ÐÂ½®°¢¿ËÌÕÎ÷ÄÏ
 19540617100839031.600116.605.25000000 °²»ÕºÏ·Ê¡¢Áù°²Ò»´ø£¬¢ö
 19540629053144029.300086.305.00000000 Î÷²Ø°ºÈÊÎ÷
 19540701132357023.500122.205.25040000 Ì¨Íå´ó¸Û¿Ú¶«º£ÖÐ
 19540721123858027.700101.105.25000000 ËÄ´¨ÑÎÔ´Î÷±±
 19540731090000038.800104.207.00000000 ÄÚÃÉ¹ÅÌÚ¸ñÀïÉ³Ä®±±£¬¢ù
 19540731091504038.800104.205.00000000 ÄÚÃÉ¹ÅÌÚ¸ñÀïÉ³Ä®±±
 19540731092222038.800104.204.80000000 ÄÚÃÉ¹ÅÌÚ¸ñÀïÉ³Ä®±±
 19540731095900038.400104.104.70000000 ÄÚÃÉ¹ÅÌÚ¸ñÀïÉ³Ä®±±
 19540805171753036.600077.104.75000000 ÐÂ½®ÂéÔú¸½½ü
 19540816075656024.800122.205.00060000 Ì¨ÍåÒËÀ¼¶«±±º£ÖÐ
 19540816170236043.700084.405.00000000 ÐÂ½®ÐÂÔ´¶«
 19540904165324021.500121.705.50000000 Ì¨ÍåÀ¼ÓìÄÏº£ÖÐ
 19540906220632022.200118.605.25000000 Ì¨Íå¸ßÐÛÎ÷ÄÏº£ÖÐ
 19540907004700020.700120.806.00000000 ÄÏº£¶«É³Èºµº¶«
 19540907080824020.700120.805.75000000 ÄÏº£¶«É³Èºµº¶«
 19540907081148020.700120.806.00000000 ÄÏº£¶«É³Èºµº¶«
 19540907083514020.700120.806.00000000 ÄÏº£¶«É³Èºµº¶«
 19540914021238020.700120.805.50000000 ÄÏº£¶«É³Èºµº¶«
 19540914021917020.700120.805.75000000 ÄÏº£¶«É³Èºµº¶«
 19540914084818021.000121.506.00000000 Ì¨ÍåÆßÐÇÑÒÄÏº£ÖÐ
 19540914152010027.400126.606.00000000 ¶«º£
 19540917153324024.200121.806.00000000 Ì¨Íå»¨Á«¶«±±º£ÖÐ
 19540918090715039.900075.504.75000000 ÐÂ½®ÎÚÇ¡¡¢°¢Í¼Ê²Ò»´ø
 19541003175400021.800122.005.20080000 Ì¨ÍåÀ¼Óì¶«ÄÏº£ÖÐ
 19541004093321024.900121.905.50005000 Ì¨Íå»ùÂ¡¶«ÄÏ
 19541008213500023.900121.104.90010000 Ì¨ÍåÆÒÀï¶«
 19541020215452023.800120.705.50005000 Ì¨ÍåÔÆÁÖ¸½½ü
 19541024194106029.400104.805.00000000 ËÄ´¨×Ô¹±ÊÐ£¬¢÷
 19541025205000021.900122.004.90020000 Ì¨ÍåÀ¼Óì¶«ÄÏº£ÖÐ
 19541028054847040.000077.405.00000000 ÐÂ½®°Í³þÎ÷
 19541031055655038.500103.705.00000000 ¸ÊËàÃñÇÚ¶«
 19541102180526038.000104.005.75000000 ÄÚÃÉ¹ÅÌÚ¸ñÀïÉ³Ä®
 19541123103047028.600096.005.00000000 Î÷²Ø²ìÓçÎ÷
 19541214043850027.000093.004.75000000 Î÷²Ø´íÄÇ¶«ÄÏ
 19550120153142034.000094.004.75000000 Çàº£ÔúºÓÒ»´ø
 19550129010238033.200082.406.50000000 Î÷²ØÎ÷µÌ¸½½ü
 19550206225155040.000078.205.00000000 ÐÂ½®°Í³þ¸½½ü
 19550209183524033.000083.005.25000000 Î÷²ØÎ÷µÌ¸½½ü
 19550213021500024.000121.704.90010000 Ì¨Íå»¨Á«¶«º£ÖÐ
 19550222224826023.900122.604.75000000 Ì¨Íå»¨Á«¶«º£ÖÐ
 19550224071330028.000085.504.75000000 Î÷²Ø¼ªÂ¡ÄÏ
 19550224231515028.500085.304.75000000 Î÷²Ø¼ªÂ¡ÄÏ
 19550226015400024.000122.505.10040000 Ì¨Íå»¨Á«¶«º£ÖÐ
 19550303091800039.200101.304.70000000 ÄÚÃÉ¹Å°¢À­ÉÆÓÒÆì
 19550309171907024.000122.805.50000000 Ì¨Íå»¨Á«¶«º£ÖÐ
 19550317041234024.300122.105.50010000 Ì¨Íå»¨Á«¶«±±º£ÖÐ
 19550321125300023.000121.805.40010000 Ì¨ÍåÌ¨¶«¶«±±º£ÖÐ
 19550321210205026.000098.505.25000000 ÔÆÄÏãòË®Î÷
 19550322141412025.900098.406.00000000 ÔÆÄÏãòË®Î÷
 19550327215900019.000116.005.25000000 ÄÏº£¶«É³ÈºµºÄÏ
 19550327223850029.800090.205.75000000 Î÷²ØÀ­ÈøÎ÷
 19550330215500022.400118.704.80040000 ÄÏº£ÖÐÉ³Èºµº¶«±±
 19550404191128021.800121.106.50000000 Ì¨ÍåÆßÐÇÑÒ¶«º£ÖÐ
 19550405220246021.800120.905.75000000 Ì¨ÍåÆßÐÇÑÒ¶«º£ÖÐ
 19550413194020022.600121.705.00020000 Ì¨Íå»ðÉÕµº¶«
 19550414092902030.000101.807.50000000 ËÄ´¨¿µ¶¨ÕÛ¶àÌÁÒ»´ø£¬¢ú
 19550415114058039.900074.607.00000000 ÐÂ½®ÎÚÇ¡Î÷£¬¢ù
 19550415121325039.900074.707.00000000 ÐÂ½®ÎÚÇ¡Î÷
 19550420161336044.200083.604.75000000 ÐÂ½®ÎÚËÕÎ÷ÄÏ
 19550424205912044.200083.606.50000000 ÐÂ½®ÎÚËÕÎ÷ÄÏ
 19550424221146044.000083.505.25000000 ÐÂ½®ÎÚËÕÎ÷ÄÏ
 19550428064200044.000083.505.00000000 ÐÂ½®ÎÚËÕÎ÷ÄÏ
 19550504081657027.200097.005.50000000 Î÷²Ø²ìÓçÄÏ
 19550504135715038.000101.005.00000000 ¸ÊËàÃñÀÖ¶«ÄÏ
 19550524003200023.800121.805.20005000 Ì¨Íå»¨Á«¶«ÄÏº£ÖÐ
 19550525202846039.800077.605.00000000 ÐÂ½®°Í³þÎ÷
 19550527051800025.500105.005.00000000 ÔÆÄÏÐûÍþ£¬¢ö
 19550605141121024.200121.406.00000000 Ì¨Íå»¨Á«Î÷±±
 19550605141900024.300121.604.90005000 Ì¨ÍåÄÏ°ÄÎ÷ÄÏ
 19550605234309039.800075.505.25000000 ÐÂ½®ÎÚÇ¡¸½½ü
 19550606093319032.000079.004.75000000 Î÷²Ø¸Á¶ûÎ÷ÄÏ
 19550607084854026.500101.106.00000000 ÔÆÄÏ»ªÆºÏØÎ÷½Î¶¥É½Ò»´ø£¬¢ø
 19550607233019027.300100.905.25000000 ÔÆÄÏÄþÝõ¸½½ü
 19550614031721023.900122.105.00020000 Ì¨Íå»¨Á«¶«º£ÖÐ
 19550617160632022.300121.605.75000000 Ì¨ÍåÀ¼Óì±±º£ÖÐ
 19550619000722023.300121.205.25005000 Ì¨ÍåÓñÀï¸½½ü
 19550627181409032.500078.605.75000000 Î÷²ØÈÕÍÁÎ÷ÄÏ
 19550708221252029.500097.004.75000000 Î÷²Ø°ËËÞÄÏ
 19550718063800021.100121.105.40060000 Ì¨ÍåÆßÐÇÑÒ¶«ÄÏº£ÖÐ
 19550725002004023.300122.005.75000000 Ì¨ÍåÐÂ¸Û¶«º£ÖÐ
 19550727061023039.700074.705.00000000 ÐÂ½®ÎÚÇ¡Î÷
 19550804011015032.000091.505.00000000 Î÷²ØÄÇÇúÎ÷±±
 19550804064203029.800102.005.50000000 ËÄ´¨¿µ¶¨ÄÏ
 19550804144046030.700086.505.25000000 Î÷²Ø°ºÔò´í¸½½ü
 19550903125720039.800074.905.00000000 ÐÂ½®ÎÚÇ¡¸½½ü
 19550922112507023.900122.506.75000000 Ì¨Íå»¨Á«¶«º£ÖÐ
 19550922113700024.000122.305.20010000 Ì¨Íå»¨Á«¶«º£ÖÐ
 19550923230623026.600101.806.75000000 ÔÆÄÏÓÀÈÊ¡¢ËÄ´¨»áÀíÒ»´ø£¬¢ù
 19550924182128022.100121.506.00000000 Ì¨ÍåÀ¼Óì¸½½ü
 19550928094640026.500101.805.50000000 ÔÆÄÏÓÀÈÊÒ»´ø£¬¢÷
 19550928122307022.400121.405.25010000 Ì¨ÍåÀ¼Óì±±º£ÖÐ
 19550929205829028.000101.004.75000000 ËÄ´¨Ä¾ÀïÒ»´ø
 19551001142955029.900101.405.75000000 ËÄ´¨¿µ¶¨£¬¢÷
 19551014015018023.800121.605.25000000 Ì¨Íå»¨Á«ÄÏ
 19551026161600022.800121.004.70010000 Ì¨ÍåÌ¨¶«Î÷±±
 19551026191239023.900122.304.75000000 Ì¨Íå»¨Á«¶«º£ÖÐ
 19551026191500023.900122.305.40010000 Ì¨Íå»¨Á«¶«º£ÖÐ
 19551116061053043.500087.005.50000000 ÐÂ½®ÎÚÂ³Ä¾ÆëÎ÷ÄÏ
 19551123163500023.800122.905.20060000 Ì¨Íå»¨Á«¶«ÄÏº£ÖÐ
 19551206041418023.600122.505.75020000 Ì¨Íå»¨Á«¶«ÄÏº£ÖÐ
 19551219063745030.000090.005.25000000 Î÷²ØÀ­ÈøÎ÷±±
 19551229162535030.100090.305.50000000 Î÷²ØÀ­ÈøÎ÷±±
 19560120035035029.900081.605.00000000 Î÷²ØÆÕÀ¼¶«ÄÏ
 19560127180657041.900083.305.25000000 ÐÂ½®¿â³µ
 19560130062100020.800120.905.50000000 ÄÏº£¶«É³Èºµº¶«
 19560206072100023.800122.205.40005000 Ì¨Íå»¨Á«¶«ÄÏº£ÖÐ
 19560212194927018.900119.906.50040000 ÄÏº£¶«É³Èºµº¶«ÄÏ
 19560213034020019.000120.005.00000000 ÄÏº£¶«É³Èºµº¶«ÄÏ
 19560213114445019.000120.005.25000000 ÄÏº£¶«É³Èºµº¶«ÄÏ
 19560213222057018.500119.505.50000000 ÄÏº£¶«É³Èºµº¶«ÄÏ
 19560214063950018.500119.505.00000000 ÄÏº£¶«É³Èºµº¶«ÄÏ
 19560214162103019.000119.505.50000000 ÄÏº£¶«É³Èºµº¶«ÄÏ
 19560214203357018.600119.805.50000000 ÄÏº£¶«É³Èºµº¶«ÄÏ
 19560214203508018.900120.105.75000000 ÄÏº£¶«É³Èºµº¶«ÄÏ
 19560305151224037.600077.105.75000000 ÐÂ½®Ò¶³ÇÎ÷ÄÏ
 19560323135011029.900090.105.25000000 Î÷²ØÀ­ÈøÎ÷
 19560330103200039.000101.704.70000000 ÄÚÃÉ¹Å°¢À­ÉÆÓÒÆì
 19560409045527049.000130.505.00000000 ºÚÁú½­¼ÎÒñ¶«ÄÏ
 19560509035007038.900074.605.25000000 ÐÂ½®ÎÚ×Î±ðÀïÉ½¿Ú¶«±±
 19560520234201037.400075.504.75000000 ÐÂ½®ËþÊ²¿â¶û¸É
 19560523045527028.600096.004.75000000 Î÷²ØÄ«ÍÑ¶«ÄÏ
 19560628025740023.600120.605.00000000 Ì¨Íå¼ÎÒå¸½½ü
 19560629102157024.100122.505.75000000 Ì¨Íå»¨Á«¶«º£ÖÐ
 19560629102800023.800122.204.70020000 Ì¨Íå»¨Á«¶«º£ÖÐ
 19560630235346033.000104.004.75000000 ËÄ´¨ÄÏÆº¸½½ü
 19560703181756028.300085.005.50000000 Î÷²Ø¼ªÂ¡ÄÏ
 19560819084433037.800114.005.00000000 É½Î÷Æ½¶¨¶«±±£¬¢÷
 19560823034014028.000095.205.25000000 Î÷²ØÄ«ÍÑÄÏ
 19560824072020027.000101.504.75000000 ËÄ´¨ÑÎ±ß¸½½ü
 19560903161524037.800114.005.00000000 É½Î÷Æ½¶¨¶«±±
 19561009012200023.400121.204.90005000 Ì¨ÍåÓñÀï¸½½ü
 19561014003901048.500122.005.25000000 ÄÚÃÉ¹ÅÔúÀ¼ÍÍÎ÷±±
 19561023183210023.500121.005.00000000 Ì¨Íå°¢ÀïÉ½¡¢ÓñÀïÒ»´ø
 19561027084529039.600099.004.75000000 ¸ÊËà¾ÆÈª¶«ÄÏ
 19561101012900023.900122.705.20060000 Ì¨Íå»¨Á«¶«º£ÖÐ
 19561114115656040.500078.004.75000000 ÐÂ½®°¢ºÏÆæÎ÷ÄÏ
 19561118131931039.800076.705.25000000 ÐÂ½®°¢Í¼Ê²¶«
 19561213045307024.000121.005.25000000 Ì¨ÍåÆÒÀï
 19570101053322040.500115.505.00000000 ºÓ±±äÃÂ¹¸½½ü£¬¢ö
 19570103204830043.900130.607.00593000 ºÚÁú½­¶«ÄþÎ÷ÄÏ
 19570103214332043.900130.605.75580000 ºÚÁú½­¶«ÄþÎ÷ÄÏ
 19570208133900024.300122.405.50040000 Ì¨Íå»¨Á«¶«±±º£ÖÐ
 19570218152000023.700121.704.90040000 Ì¨Íå»¨Á«¶«ÄÏº£ÖÐ
 19570223061900023.800122.904.90010000 Ì¨Íå»¨Á«¶«ÄÏº£ÖÐ
 19570224042614023.900121.607.20035000 Ì¨Íå»¨Á«¸½½ü
 19570225012500023.900121.705.00040000 Ì¨Íå»¨Á«¸½½üº£ÖÐ
 19570225054800024.000121.804.70040000 Ì¨Íå»¨Á«¶«º£ÖÐ
 19570227230126024.100121.705.25000000 Ì¨Íå»¨Á«¸½½ü
 19570315105710024.500122.506.00000000 Ì¨ÍåÒËÀ¼¶«ÄÏº£ÖÐ
 19570320173239038.300104.104.80000000 ÄÚÃÉ¹Å°¢À­ÉÆ×óÆìS
 19570323081225038.000098.505.00000000 Çàº£Ìì¾þ±±
 19570331210513024.100121.805.00000000 Ì¨Íå»¨Á«¶«±±º£ÖÐ
 19570402123814044.000083.005.25000000 ÐÂ½®ÄáÀÕ¿Ë¸½½ü
 19570406071400023.700123.005.00020000 Ì¨Íå»¨Á«¶«ÄÏº£ÖÐ
 19570406223655040.500077.205.00000000 ÐÂ½®°¢Í¼Ê²¶«±±
 19570414151156030.580084.276.50000000 Î÷²Ø°¢Ä¾ÖÐ¸½½ü
 19570414173800023.100121.504.90040000 Ì¨ÍåÐÂ¸Û¶«º£ÖÐ
 19570415003659031.100084.005.00000000 Î÷²Ø°¢Ä¾ÖÐ¸½½ü
 19570415105040030.000084.004.75000000 Î÷²ØÖÙ°ÍÎ÷±±
 19570422081816030.500084.505.25000000 Î÷²Ø°¢Ä¾ÖÐ¸½½ü
 19570422094220030.700084.505.00000000 Î÷²Ø°¢Ä¾ÖÐ¸½½ü
 19570501084503041.100079.305.00000000 ÐÂ½®ÎÚÊ²¸½½ü
 19570504225225036.900096.305.50000000 Çàº£»ô²¼Ñ·ºþ¶«
 19570505003510037.000096.304.75000000 Çàº£»ô²¼Ñ·ºþ¶«
 19570524071300024.000121.805.20020000 Ì¨Íå»¨Á«¶«º£ÖÐ
 19570606002718037.600112.805.00000000 É½Î÷Ì«Ô­ÄÏ£¬¢ö
 19570607080318044.100082.105.00000000 ÐÂ½®ÒÁÄþ¶«
 19570611040202038.000112.505.00000000 É½Î÷Ì«Ô­£¬¢ö
 19570617062636038.700075.004.75000000 ÐÂ½®°¢¿ËÌÕÎ÷ÄÏ
 19570622072030022.500100.505.50000000 ÔÆÄÏÛÂº£¡¢À½²×Ò»´ø
 19570704104855043.000083.004.75000000 ÐÂ½®ÐÂÔ´Î÷ÄÏ
 19570713061254022.500122.504.75000000 Ì¨ÍåÀ¼Óì¶«±±º£ÖÐ
 19570718002430035.500104.305.10000000 ¸ÊËà¶¨Î÷
 19570719210215024.600122.706.00100000 Ì¨ÍåÒËÀ¼¶«ÄÏº£ÖÐ
 19570724033510032.500084.504.75000000 Î÷²Ø¸ÄÔò¶«±±
 19570809034245029.600103.005.00000000 ËÄ´¨ººÔ´¶«ÄÏ
 19570813235102023.300121.705.00000000 Ì¨Íå´ó¸Û¿Ú¶«ÄÏº£ÖÐ
 19570823022719037.700087.205.00000000 ÐÂ½®ÈôÇ¼Î÷ÄÏ
 19570823194237024.000121.905.50000000 Ì¨Íå»¨Á«¶«º£ÖÐ
 19570901204959039.000074.405.25000000 ÐÂ½®ÎÚ×Î±ðÀïÉ½¿Ú¸½½ü
 19570908134000024.100121.404.70000000 Ì¨Íå»¨Á«Î÷±±
 19570913012607039.800074.004.75000000 ÐÂ½®ÎÚÇ¡Î÷
 19570921014500024.000121.705.20000000 Ì¨Íå»¨Á«¸½½üº£ÖÐ
 19570929154234038.500103.904.70000000 ÄÚÃÉ¹Å°¢À­ÉÆ×óÆì
 19571001142002041.800079.505.00000000 ÐÂ½®ÎÚÊ²±±
 19571017095100023.300121.405.40020000 Ì¨ÍåÓñÀï¸½½ü
 19571019012000023.400120.504.90010000 Ì¨ÍåÌ¨ÄÏ¶«
 19571020022857023.700121.606.75040000 Ì¨Íå»¨Á«ÄÏ
 19571025094252021.600121.005.25000000 Ì¨ÍåÆßÐÇÑÒ¶«º£ÖÐ
 19571025141912021.400121.005.00000000 Ì¨ÍåÆßÐÇÑÒ¶«ÄÏº£ÖÐ
 19571207065428023.500121.705.40030000 Ì¨Íå´ó¸Û¿Ú¶«º£ÖÐ
 19571207221115043.200100.205.50000000 ÄÚÃÉ¹Å¶î¼ÃÄÉÆì±±
 19571213192930043.000088.004.75000000 ÐÂ½®ÍÐ¿ËÑ·Î÷±±
 19580104162758027.400092.005.25000000 Î÷²Ø´íÄÇÄÏ
 19580110013927044.780084.885.80010000 ÐÂ½®ÎÚËÕ¶«±±
 19580117123100024.500122.104.90000000 Ì¨ÍåËÕ°Ä¶«º£ÖÐ
 19580119171058024.800122.504.75000000 Ì¨ÍåÒËÀ¼¶«º£ÖÐ
 19580123022900023.620121.726.10050000 Ì¨Íå»¨Á«¶«ÄÏº£ÖÐ
 19580123133013030.800084.105.50000000 Î÷²Ø°¢Ä¾ÖÐ¸½½ü
 19580206094215024.300122.805.30060000 Ì¨Íå»¨Á«¶«±±º£ÖÐ
 19580208072336031.500104.006.20000000 ËÄ´¨Ã¯ãë¡¢±±´¨Ò»´ø£¬¢÷
 19580213081137027.700092.605.25000000 Î÷²Ø´íÄÇ¶«ÄÏ
 19580219025241020.500120.505.00000000 ÄÏº£¶«É³Èºµº¶«
 19580219030809021.000120.305.25000000 Ì¨ÍåÆßÐÇÑÒÎ÷ÄÏº£ÖÐ
 19580219034844020.600120.305.90000000 ÄÏº£¶«É³Èºµº¶«
 19580219183309039.100074.805.30000000 ÐÂ½®ÎÚÇ¡Î÷ÄÏ
 19580220115747020.900120.105.70000000 ÄÏº£¶«É³Èºµº¶«
 19580220123836020.700120.205.50000000 ÄÏº£¶«É³Èºµº¶«
 19580220170447020.900120.305.50000000 ÄÏº£¶«É³Èºµº¶«
 19580223180625020.600120.505.60000000 ÄÏº£¶«É³Èºµº¶«
 19580228072754020.800120.206.50000000 ÄÏº£¶«É³Èºµº¶«
 19580302103340021.000121.004.80000000 Ì¨ÍåÆßÐÇÑÒ¶«ÄÏº£ÖÐ
 19580303152249023.200121.905.50000000 Ì¨ÍåÐÂ¸Û¶«º£ÖÐ
 19580304132931020.000120.505.00000000 ÄÏº£¶«É³Èºµº¶«
 19580311082606025.100124.407.00120000 Ì¨Íå³àÎ²ÓìÄÏº£ÖÐ
 19580315082405022.800122.005.80000000 Ì¨ÍåÌ¨¶«¶«º£ÖÐ
 19580325235649021.000120.004.90000000 Ì¨ÍåÆßÐÇÑÒÎ÷ÄÏº£ÖÐ
 19580327083800023.100121.304.70000000 Ì¨ÍåÐÂ¸Û
 19580329183304038.300103.505.00000000 ¸ÊËàÃñÇÚ¶«ÄÏ
 19580421133201024.100121.705.20000000 Ì¨Íå»¨Á«¸½½ü
 19580430215448038.500104.005.10000000 ¸ÊËàÃñÇÚ¶«ÄÏ
 19580521124524022.000121.005.25100000 Ì¨Íåºã´º¶«º£ÖÐ
 19580531001145024.900122.005.75120000 Ì¨ÍåÒËÀ¼¶«±±º£ÖÐ
 19580624124820040.800078.805.75000000 ÐÂ½®¿ÂÆº¸½½ü
 19580707034932023.700122.405.20040000 Ì¨Íå»¨Á«¶«ÄÏº£ÖÐ
 19580717143000024.400121.904.70040000 Ì¨ÍåÄÏ°Ä¶«º£ÖÐ
 19580719053820025.300123.705.20145000 Ì¨ÍåµöÓãµºÄÏº£ÖÐ
 19580816000015029.700081.304.75000000 Î÷²ØÆÕÀ¼ÄÏ
 19580820164611024.100122.505.50045000 Ì¨Íå»¨Á«¶«±±º£ÖÐ
 19580911145907035.000100.005.10000000 Çàº£Í¬µÂÎ÷ÄÏ
 19580914121938022.500100.005.20000000 ÔÆÄÏÀ½²×¸½½ü
 19580925090536022.500109.505.75005000 ¹ãÎ÷ÁéÉ½¶«±±£¬¢÷
 19581011140050044.500086.004.70000000 ÐÂ½®É³Íå¶«±±
 19581012231847027.900126.306.75256000 ¶«º£
 19581020072100024.100122.105.00020000 Ì¨Íå»¨Á«¶«±±º£ÖÐ
 19581021151627024.600121.904.70000000 Ì¨ÍåÒËÀ¼¶«ÄÏº£ÖÐ
 19581028184632030.630084.486.50000000 Î÷²Ø°¢Ä¾ÖÐ¸½½ü
 19581101073932024.600122.505.90120000 Ì¨ÍåÒËÀ¼¶«ÄÏº£ÖÐ
 19581103223137030.500084.505.40000000 Î÷²Ø°¢Ä¾ÖÐ¸½½ü
 19581117042358042.100106.104.80000000 ÄÚÃÉ¹Åº¼½õºóÆìÎ÷±±
 19581124041548028.800086.905.20000000 Î÷²Ø¶¨ÈÕ¸½½ü
 19581130173908038.100100.105.10000000 Çàº£ÆîÁ¬
 19581207090923021.200121.204.80000000 Ì¨ÍåÆßÐÇÑÒ¶«ÄÏº£ÖÐ
 19581207094353021.200121.204.70000000 Ì¨ÍåÆßÐÇÑÒ¶«ÄÏº£ÖÐ
 19581210074300023.300121.704.80040000 Ì¨ÍåÐÂ¸Û¶«±±º£ÖÐ
 19581217233418028.700127.305.75000000 ¶«º£
 19581221032046028.800127.306.00000000 ¶«º£
 19581221134629044.550080.876.50000000 ÐÂ½®ÎÂÈªÄÏ
 19590121190812018.800119.705.50000000 ÄÏº£¶«É³Èºµº¶«ÄÏ
 19590131065254036.300105.805.00000000 ÄþÏÄÎ÷¼ª±±£¬¢ö
 19590131104504037.000104.005.25000000 ¸ÊËà¾°Ì©¸½½ü
 19590215061047027.500096.605.20000000 Î÷²Ø²ìÓçÎ÷ÄÏ
 19590215062554027.600096.505.60000000 Î÷²Ø²ìÓçÎ÷ÄÏ
 19590215120230044.300083.505.25000000 ÐÂ½®ÎÚËÕÎ÷
 19590222113043029.000091.805.50000000 Î÷²ØÀ­Èø¶«ÄÏ
 19590311105959028.200104.005.00000000 ÔÆÄÏÑÎ½ò¸½½ü
 19590328220749022.500121.505.00000000 Ì¨Íå»ðÉÕµºÄÏº£ÖÐ
 19590329011122021.400120.204.75000000 Ì¨ÍåÆßÐÇÑÒÎ÷ÄÏº£ÖÐ
 19590330204109026.000100.705.50000000 ÔÆÄÏ±ö´¨±±
 19590403032135020.400120.705.75000000 ÄÏº£¶«É³Èºµº¶«
 19590403134833024.300121.905.10000000 Ì¨Íå»¨Á«¶«±±º£ÖÐ
 19590405193749021.000120.004.80000000 Ì¨ÍåÆßÐÇÑÒÎ÷ÄÏº£ÖÐ
 19590412185923024.100122.405.30000000 Ì¨Íå»¨Á«¶«º£ÖÐ
 19590423025839040.300103.805.00000000 ÄÚÃÉ¹Å°¢À­ÉÆ×óÆìÎ÷±±
 19590426203500026.200100.705.80000000 ÔÆÄÏ±ö´¨Î÷±±
 19590427044038024.780122.707.50130000 Ì¨ÍåÒËÀ¼¶«º£ÖÐ
 19590427210924033.200092.606.00000000 Çàº£ÌÆ¹ÅÀ­É½¿Ú¶«±±
 19590505011840029.000092.205.20000000 Î÷²ØÇúËÉ¸½½ü
 19590509075700024.200122.804.70020000 Ì¨Íå»¨Á«¶«±±º£ÖÐ
 19590512083547032.300078.604.90000000 Î÷²Ø¸Á¶ûÎ÷
 19590527214950023.100120.604.80000000 Ì¨ÍåÌ¨ÄÏ¶«
 19590602103748021.000120.906.00000000 Ì¨ÍåÆßÐÇÑÒÄÏº£ÖÐ
 19590602125721021.000121.206.50000000 Ì¨ÍåÆßÐÇÑÒ¶«ÄÏº£ÖÐ
 19590602134237021.300121.406.00000000 Ì¨ÍåÀ¼ÓìÎ÷ÄÏº£ÖÐ
 19590603031332023.200121.905.25000000 Ì¨ÍåÐÂ¸Û¶«º£ÖÐ
 19590603115807030.500099.504.70000000 ËÄ´¨Òå¶Ø¸½½ü
 19590610122510029.000091.805.25000000 Î÷²ØÄË¶«Ò»´ø
 19590614000414038.700104.205.00000000 ÄÚÃÉ¹ÅÌÚ¸ñÀïÉ³Ä®
 19590615103903024.800122.604.75125000 Ì¨ÍåÒËÀ¼¶«º£ÖÐ
 19590623184459041.700082.304.80000000 ÐÂ½®ÐÂºÍ¸½½ü
 19590628031128041.900080.006.75020000 ÐÂ½®ÎÂËÞ±±
 19590703023354031.800115.305.00000000 ºÓÄÏäê´¨¸½½ü£¬¢ö-
 19590811070729035.600110.905.40000000 ÉÂÎ÷º«³Ç¸½½ü£¬¢ö+
 19590813025802027.700103.705.00000000 ÔÆÄÏ´ó¹Ø¸½½ü
 19590815165703022.180121.137.00000000 Ì¨Íåºã´º¶«±±
 19590816092106022.100121.406.00000000 Ì¨ÍåÀ¼Óì¸½½ü
 19590817090237022.400121.305.50000000 Ì¨ÍåÌ¨¶«¶«ÄÏ
 19590817122721022.800121.505.40000000 Ì¨ÍåÌ¨¶«¶«
 19590817152500022.300121.304.70020000 Ì¨ÍåÀ¼ÓìÎ÷±±º£ÖÐ
 19590817155806022.500121.105.50000000 Ì¨ÍåÌ¨¶«ÄÏ
 19590817162517022.500121.205.50000000 Ì¨ÍåÌ¨¶«ÄÏ
 19590818051000021.400121.605.50000000 Ì¨ÍåÀ¼ÓìÄÏº£ÖÐ
 19590818083402022.200121.806.50165000 Ì¨ÍåÀ¼Óì¶«±±º£ÖÐ
 19590819150828021.500121.005.00000000 Ì¨ÍåÆßÐÇÑÒ¶«ÄÏº£ÖÐ
 19590821151328039.200104.305.00000000 ÄÚÃÉ¹ÅÌÚ¸ñÀïÉ³Ä®
 19590829133140038.900074.905.00000000 ÐÂ½®ÎÚÇ¡Î÷ÄÏ
 19590904080950029.000092.305.10000000 Î÷²ØÇúËÉ¸½½ü
 19590914031601039.800074.405.00000000 ÐÂ½®ÎÚÇ¡Î÷
 19590925103651022.100121.436.70025000 Ì¨ÍåÀ¼Óì¸½½ü
 19590925110100022.100121.505.20020000 Ì¨ÍåÀ¼Óì¸½½ü
 19590928004030033.000109.305.00000000 ÉÂÎ÷ä­ÑôÒ»´ø
 19591006154551040.000106.105.00000000 ÄÚÃÉ¹ÅÎÚ´ïÒ»´ø
 19591008185841040.100077.204.75000000 ÐÂ½®°¢Í¼Ê²¶«±±
 19591017184711035.500080.004.75000000 ÐÂ½®ºÍÌïÄÏ
 19591029223026042.800131.106.25547000 ¼ªÁÖçõ´º¸½½ü
 19591111045615036.200088.706.00000000 Î÷²Ø¹þÀ­Ä¾Â×É½¿Ú¶«
 19591113175519029.000105.005.00000000 ËÄ´¨¸»Ë³¸½½ü
 19591115182516038.750075.326.40040000 ÐÂ½®¹«¸ñ¶ûÉ½£¬>¢÷
 19591118075505030.300094.105.25000000 Î÷²Ø¼ÎÀè¶«ÄÏ
 19591124050535024.800122.705.25000000 Ì¨ÍåÒËÀ¼¶«º£ÖÐ
 19591128110913038.500104.005.00000000 ¸ÊËàÃñÇÚ¶«ÄÏ
 19591130191300044.400080.605.75000000 ÐÂ½®»ô³Ç±±
 19591205165512029.500097.504.75000000 Î÷²Ø°ËËÞ¶«ÄÏ
 19591217103114021.400120.705.30000000 Ì¨ÍåÆßÐÇÑÒÄÏº£ÖÐ
 19591217104600021.800121.704.80070000 Ì¨ÍåÀ¼Óì¶«ÄÏº£ÖÐ
 19591219020804031.500091.005.00000000 Î÷²ØÄÇÇúÎ÷
 19591231104904043.500111.005.75000000 ÄÚÃÉ¹Å¶þÁ¬ºÆÌØÎ÷ÄÏ
 19600103192406043.800084.705.75000000 ÐÂ½®ÎÚËÕÄÏ
 19600112095241023.400122.305.50000000 Ì¨Íå´ó¸Û¿Ú¶«º£ÖÐ
 19600125193800023.700121.904.80030000 Ì¨Íå»¨Á«¶«ÄÏº£ÖÐ
 19600131215138033.800087.505.00000000 Î÷²ØÉ³Àï±±
 19600203075159033.800104.505.25000000 ¸ÊËàÖÛÇú£¬¢ö
 19600204182036035.900077.704.75000000 ÐÂ½®¿¦À®À¥ÂØÉ½¿Ú±±
 19600206090600021.700121.504.70030000 Ì¨ÍåÀ¼ÓìÄÏº£ÖÐ
 19600207010126031.500091.005.00000000 Î÷²Ø°ÍÄ¾´í
 19600219043249029.500097.405.00000000 Î÷²Ø×ó¹±Î÷ÄÏ
 19600221162248042.500103.005.75000000 ÄÚÃÉ¹Å¶î¼ÃÄÉÆì¶«±±
 19600223161035023.500121.605.75000000 Ì¨Íå´ó¸Û¿Ú¸½½üº£ÖÐ
 19600226090845023.800122.505.25060000 Ì¨Íå»¨Á«¶«ÄÏº£ÖÐ
 19600303221506040.800078.105.00000000 ÐÂ½®°¢ºÏÆæ¸½½ü
 19600307193417023.800122.205.25000000 Ì¨Íå»¨Á«¶«ÄÏº£ÖÐ
 19600321114552025.000097.505.25000000 ÔÆÄÏÓ¯½­Î÷±±
 19600324040348032.300103.705.00000000 ËÄ´¨ËÉÅËÄÏ
 19600410010325024.300121.705.00010000 Ì¨Íå»¨Á«±±
 19600413155749044.700127.005.80000000 ¼ªÁÖÓÜÊ÷¸½½ü£¬¢÷
 19600427041910024.200122.504.70040000 Ì¨Íå»¨Á«¶«±±º£ÖÐ
 19600427052721039.000101.405.00000000 ¸ÊËàÉ½µ¤¶«±±
 19600502090004043.700084.305.25000000 ÐÂ½®ÎÚËÕÄÏ
 19600503155516029.800099.605.40000000 ËÄ´¨°ÍÌÁ¶«ÄÏ
 19600515213026024.200122.005.25000000 Ì¨Íå»¨Á«¶«±±º£ÖÐ
 19600524162919038.500090.504.75060000 Çàº£Ã£ÑÂÕò¶«±±
 19600527040513026.700092.705.10050000 Î÷²Ø´íÄÇ¶«ÄÏ
 19600529162001025.500124.505.50000000 Ì¨Íå³àÎ²ÓìÄÏ
 19600821112905027.000088.505.00029000 Î÷²ØÑÇ¶«Î÷ÄÏ
 19600902214611028.900098.505.50033000 Î÷²ØÃ¢¿µ¶«ÄÏ
 19600903024057024.200122.105.00020000 Ì¨Íå»¨Á«¶«±±º£ÖÐ
 19600904033958029.000085.504.75000000 Î÷²Ø¼ªÂ¡¶«
 19600916022200025.100120.704.80040000 Ì¨ÍåÌÒÔ°Î÷º£ÖÐ
 19600919113940015.400119.306.00055000 ÄÏº£»ÆÑÒµº¶«
 19600922000819026.500124.905.80230000 ¶«º£
 19600928132934032.400095.805.20000000 Çàº£ÄÒÇ«Î÷±±
 19601105134349024.000108.505.00000000 ¹ãÎ÷¶¼°²Ò»´ø£¬¢ö
 19601109184342032.700103.706.75020000 ËÄ´¨ËÉÅË£¬¢ù
 19601109202703032.400103.204.75000000 ËÄ´¨ËÉÅËÎ÷ÄÏ
 19601109222556032.600103.804.75000000 ËÄ´¨ËÉÅË¶«
 19601117065949038.500089.405.20000000 ÐÂ½®ÈôÇ¼¶«ÄÏ
 19601125173300023.300122.004.70060000 Ì¨ÍåÐÂ¸Û¶«±±º£ÖÐ
 19601129220706026.700126.405.50148000 ¶«º£
 19601130211433042.800085.005.00000000 ÐÂ½®ºÍ¾²Î÷±±
 19601210142933019.100119.505.00061000 ÄÏº£¶«É³Èºµº¶«ÄÏ
 19601211090744036.300084.505.50000000 ÐÂ½®²©Ë¹Ì¹ÄÏ
 19610106163146040.200105.904.75000000 ÄÚÃÉ¹Åíã¿ÚÎ÷
 19610123111250032.800104.004.75000000 ËÄ´¨ËÉÅË¶«±±
 19610205030918024.200122.806.20045000 Ì¨Íå»¨Á«¶«±±º£ÖÐ
 19610215192855030.900084.405.00000000 Î÷²Ø´ëÇÚÎ÷ÄÏ
 19610224110423025.900125.706.00110000 Ì¨Íå³àÎ²Óì¶«º£ÖÐ
 19610226055121027.000103.004.75000000 ÔÆÄÏÇÉ¼Ò
 19610228015349038.500074.005.00130000 ÐÂ½®ÎÚ×Î±ðÀïÉ½¿Ú¸½½ü
 19610308030048030.500111.004.90000000 ºþ±±ÒË¶¼Î÷£¬¢÷
 19610316051053026.500100.504.80000000 ÔÆÄÏº×Çì¶«
 19610327071139030.600084.405.00024000 Î÷²Ø´ëÇÚÎ÷ÄÏ
 19610330200008032.800103.705.50000000 ËÄ´¨ËÉÅË¶«±±
 19610401231826039.900077.806.75020000 ÐÂ½®°Í³þÎ÷
 19610404091758039.800077.904.75000000 ÐÂ½®°Í³þÎ÷
 19610404174640039.900077.806.40000000 ÐÂ½®°Í³þÎ÷
 19610405144707039.800077.805.25000000 ÐÂ½®°Í³þÎ÷
 19610406021705039.800077.705.00000000 ÐÂ½®°Í³þÎ÷
 19610406093350039.800077.705.50000000 ÐÂ½®°Í³þÎ÷
 19610409233509024.100122.206.50000000 Ì¨Íå»¨Á«¶«º£ÖÐ
 19610410145714024.100122.305.00022000 Ì¨Íå»¨Á«¶«º£ÖÐ
 19610412234050037.000104.004.80000000 ¸ÊËà¾°Ì©Î÷ÄÏ
 19610414003439039.800077.706.80000000 ÐÂ½®°Í³þÎ÷£¬¢ù
 19610416230801033.000103.504.80000000 ËÄ´¨ËÉÅË±±
 19610418021306027.000100.505.00000000 ÔÆÄÏÀö½­¶«±±
 19610423030507040.100076.604.75000000 ÐÂ½®°¢Í¼Ê²¶«±±
 19610429184540042.100105.005.80020000 ÄÚÃÉ¹ÅÒø¸ù±±
 19610506033050040.600080.004.80000000 ÐÂ½®°¢ÍßÌá¸½½ü
 19610514090558025.500122.406.00250000 Ì¨Íå»ùÂ¡¶«±±º£ÖÐ
 19610516000726038.100103.905.25000000 ¸ÊËàÃñÇÚ¶«ÄÏ
 19610518082347033.700099.205.20000000 Çàº£´ïÈÕÎ÷
 19610521090558048.000086.005.50088000 ÐÂ½®¹þ°ÍºÓ¸½½ü
 19610523131900024.100122.405.00035000 Ì¨Íå»¨Á«¶«º£ÖÐ
 19610525213327039.800077.705.25000000 ÐÂ½®°Í³þÎ÷
 19610528063836015.800119.204.75092000 ÄÏº£»ÆÑÒµº¶«±±
 19610604153303034.150081.906.50000000 Î÷²Ø²éÂÞ¶û´í
 19610604215131034.100081.905.00000000 Î÷²Ø²éÂÞ¶û´í
 19610605101022034.300104.204.80000000 ¸ÊËàáºÏØ¸½½ü
 19610607045615039.900077.505.00000000 ÐÂ½®°Í³þÎ÷
 19610607210551043.000130.504.75300000 ¼ªÁÖçõ´º¸½½ü
 19610612011533024.970098.635.80027000 ÔÆÄÏÌÚ³å£¬¢ø
 19610615085823023.500121.705.00000000 Ì¨Íå´ó¸Û¿Ú¶«º£ÖÐ
 19610618113331034.000081.504.80000000 Î÷²Ø²éÂÞ¶û´í
 19610618142606034.000081.505.00000000 Î÷²Ø²éÂÞ¶û´íÄÏ
 19610627150341027.730099.756.00010000 ÔÆÄÏÖÐµé£¬¢ø
 19610627184555028.000099.905.40033000 ÔÆÄÏÖÐµé¶«±±
 19610628055602027.700099.605.00038000 ÔÆÄÏÖÐµé
 19610628122157031.600103.904.80038000 ËÄ´¨Ã¯ãë¶«ÄÏ
 19610705134804032.000103.504.80000000 ËÄ´¨Ã¯ãëÎ÷±±
 19610705143432039.900077.505.00000000 ÐÂ½®°Í³þÎ÷
 19610708010157024.800098.705.60000000 ÔÆÄÏÁúÁê±±
 19610714054433023.100122.705.20000000 Ì¨ÍåÐÂ¸Û¶«º£ÖÐ
 19610720233318024.800123.105.00070000 Ì¨ÍåÒËÀ¼¶«º£ÖÐ
 19610728083422027.100126.605.75169000 ¶«º£
 19610813140101024.400121.905.70000000 Ì¨Íå»¨Á«¶«±±º£ÖÐ
 19610830225134039.900077.804.75000000 ÐÂ½®°Í³þÎ÷
 19610905141300038.500073.206.00100000 ÐÂ½®ÎÚ×Î±ðÀïÉ½¿ÚÎ÷
 19610911132041028.200088.304.75023000 Î÷²Ø¸Ú°Í
 19610917164156024.100122.206.30030000 Ì¨Íå»¨Á«¶«º£ÖÐ
 19610928050712026.300124.705.75160000 Ì¨Íå³àÎ²Óì±±º£ÖÐ
 19610930063623028.300087.904.75000000 Î÷²Ø¶¨½á
 19611001081601034.330104.785.70000000 ¸ÊËàáºÏØ¶«£¬¢÷
 19611002035500032.800103.804.90000000 ËÄ´¨ËÉÅË¶«±±
 19611003030402027.800099.804.75000000 ÔÆÄÏÖÐµé¸½½ü
 19611006063500024.100121.705.50005000 Ì¨Íå»¨Á«¸½½üº£ÖÐ
 19611013030730022.400120.904.75010000 Ì¨Íåºã´º¶«±±
 19611016143538023.500104.804.75000000 ÔÆÄÏÎ÷³ë¸½½ü
 19611021014647038.300097.104.90025000 Çàº£¹þÀ­ºþÎ÷
 19611104210506032.500092.205.50000000 Î÷²Ø°²¶à¶«±±
 19611112070030028.300099.004.75000000 ÔÆÄÏµÂÇÕ¸½½ü
 19611114090601024.100121.804.70033000 Ì¨Íå»¨Á«¶«º£ÖÐ
 19611119060953023.900121.805.50050000 Ì¨Íå»¨Á«¶«º£ÖÐ
 19611126173528029.500097.004.75000000 Î÷²Ø°ËËÞÄÏ
 19611202051305026.400125.006.25210000 ¶«º£
 19611203164030025.000123.005.90145000 Ì¨Íå»ùÂ¡¶«ÄÏº£ÖÐ
 19611204203803033.000095.005.90000000 Çàº£ÔÓ¶àÒ»´ø£¬¢÷-¢ø
 19611208110610031.800104.504.70000000 ËÄ´¨±±´¨
 19611208181952030.900087.205.40000000 Î÷²Ø°ºÔò´í
 19611220013011024.100122.404.90000000 Ì¨Íå»¨Á«¶«º£ÖÐ
 19611226055107039.300077.105.25150000 ÐÂ½®ÔÀÆÕºþ¸½½ü
 19611230150830039.900077.605.50000000 ÐÂ½®°Í³þÎ÷
 19620105052455024.600121.905.00038000 Ì¨ÍåÒËÀ¼¶«ÄÏº£ÖÐ
 19620111110130028.000085.005.50000000 Î÷²Ø¼ªÂ¡ÄÏ
 19620123042217031.100080.504.75020000 Î÷²ØÃÅÊ¿Î÷
 19620124233950024.700121.905.30080000 Ì¨ÍåÒËÀ¼¶«ÄÏº£ÖÐ
 19620213154230033.800095.005.30040000 Çàº£ÖÎ¶àÎ÷ÄÏ
 19620227143453027.600101.905.50000000 ËÄ´¨Ã×Ò×¡¢µÂ²ýÒ»´ø£¬¢ö
 19620301125206025.600125.105.50116000 Ì¨Íå³àÎ²Óì¶«ÄÏº£ÖÐ
 19620303085417027.300101.005.10000000 ÔÆÄÏÄþÝõ¸½½ü
 19620310164400023.200120.605.20031000 Ì¨ÍåÌ¨ÄÏ¶«ÄÏ
 19620310202536023.100120.504.75000000 Ì¨ÍåÌ¨ÄÏ¶«ÄÏ
 19620319041853023.720114.676.10005000 ¹ã¶«ºÓÔ´£¬¢ø
 19620321071040031.900094.505.20031000 Î÷²ØË÷ÏØ¶«
 19620323141133027.500100.005.00000000 ÔÆÄÏÖÐµé¶«ÄÏ
 19620325213856028.200096.104.75025000 Î÷²Ø²ìÓçÎ÷ÄÏ
 19620326044907027.500100.005.10000000 ÔÆÄÏÖÐµé¶«ÄÏ
 19620326061150027.500099.804.75000000 ÔÆÄÏÖÐµéÄÏ
 19620328212623046.000082.704.75025000 ÐÂ½®Ô£Ãñ¸½½ü
 19620330051513020.700120.704.75034000 ÄÏº£¶«É³Èºµº¶«
 19620404185115027.300099.504.90000000 ÔÆÄÏÎ¬Î÷¶«±±
 19620405211017023.970114.474.90006000 ¹ã¶«ºÓÔ´Î÷±±
 19620413002051024.600122.405.10020000 Ì¨ÍåÒËÀ¼¶«ÄÏº£ÖÐ
 19620414023600049.400087.205.50000000 ÐÂ½®¹þ°ÍºÓ¶«±±
 19620417150623040.100077.404.75000000 ÐÂ½®°Í³þÎ÷
 19620420152812024.300106.005.00000000 ¹ãÎ÷ÌïÁÖÎ÷£¬¡Ý¢õ
 19620423121801023.600106.105.50000000 ÔÆÄÏ¸»Äþ¶«£¬¢÷
 19620424061010023.500116.804.75000000 ¹ã¶«³Îº£¸½½ü
 19620520045007039.600073.604.75000000 ÐÂ½®ÎÚÇ¡Î÷
 19620520052840026.700092.204.75015000 Î÷²Ø´íÄÇ¶«ÄÏ
 19620521200252037.100096.006.80025000 Çàº£±±»ô²¼Ñ·ºþ¸½½ü
 19620521203620037.000095.905.50025000 Çàº£±±»ô²¼Ñ·ºþ¸½½ü
 19620521211544037.200095.905.90000000 Çàº£±±»ô²¼Ñ·ºþ±±
 19620521234143037.100095.805.00040000 Çàº£±±»ô²¼Ñ·ºþ¸½½ü
 19620522050814037.100095.804.75025000 Çàº£±±»ô²¼Ñ·ºþ¸½½ü
 19620522052103037.100095.805.00000000 Çàº£±±»ô²¼Ñ·ºþ¸½½ü
 19620522123449037.100095.804.70040000 Çàº£±±»ô²¼Ñ·ºþ¸½½ü
 19620522141709022.800121.104.90005000 Ì¨ÍåÌ¨¶«¸½½ü
 19620522154035037.100095.804.75000000 Çàº£±±»ô²¼Ñ·ºþ¸½½ü
 19620523015658037.100095.804.70040000 Çàº£±±»ô²¼Ñ·ºþ¸½½ü
 19620523072911037.000096.305.00025000 Çàº£±±»ô²¼Ñ·ºþ¶«
 19620523085304037.000096.304.90000000 Çàº£±±»ô²¼Ñ·ºþ¶«
 19620523094215037.200095.905.20055000 Çàº£±±»ô²¼Ñ·ºþ±±
 19620615061415026.300126.106.00010000 ¶«º£
 19620616132109026.400126.005.50000000 ¶«º£
 19620624092118025.200101.206.20000000 ÔÆÄÏÄÏ»ª¸½½ü£¬¢÷+
 19620625191025024.100122.706.50000000 Ì¨Íå»¨Á«¶«º£ÖÐ
 19620701113740029.900103.205.10000000 ËÄ´¨ºéÑÅ¸½½ü
 19620702052346039.700075.305.30000000 ÐÂ½®ÎÚÇ¡¸½½ü
 19620707110023030.700084.404.75025000 Î÷²Ø´ëÇÚÎ÷ÄÏ
 19620713130106030.600079.504.75000000 Î÷²ØÔý´ïÄÏ
 19620714235850030.500079.305.00000000 Î÷²ØÔý´ïÄÏ
 19620724010300024.100121.904.80010000 Ì¨Íå»¨Á«¶«º£ÖÐ
 19620724175539030.000095.004.75000000 Î÷²Ø²¨ÃÜÎ÷
 19620726064055030.000095.004.75000000 Î÷²Ø²¨ÃÜÎ÷
 19620727004020036.500105.505.00000000 ÄþÏÄº£Ô­
 19620729034242030.000095.004.75000000 Î÷²Ø²¨ÃÜÎ÷
 19620729165741023.780114.655.30008000 ¹ã¶«ºÓÔ´
 19620801234746039.200098.605.40025000 Çàº£ÆîÁ¬É½
 19620811161544025.200123.306.50140000 Ì¨Íå»ùÂ¡¶«º£ÖÐ
 19620815180656045.300132.705.10000000 ºÚÁú½­»¢ÁÖÎ÷ÄÏ
 19620820022638044.680081.586.40000000 ÐÂ½®ÎÂÈª¶«ÄÏ£¬¢ø
 19620821122826023.900121.704.90025000 Ì¨Íå»¨Á«¶«º£ÖÐ
 19620823041411027.300127.304.75000000 ¶«º£
 19620823232948022.900120.905.20020000 Ì¨ÍåÌ¨¶«Î÷±±
 19620830214354023.720114.704.75056000 ¹ã¶«ºÓÔ´
 19620902133305027.500127.005.25026000 ¶«º£
 19620912055622023.800121.305.20033000 Ì¨Íå»¨Á«Î÷ÄÏ
 19620924112644044.200080.705.50000000 ÐÂ½®»ô³Ç¸½½ü
 19620928191630029.800095.004.75000000 Î÷²ØÁÖÖ¥¶«±±
 19621006093854025.500101.005.00000000 ÔÆÄÏÒ¦°²¸½½ü
 19621007075755024.400122.005.00040000 Ì¨Íå»¨Á«¶«±±º£ÖÐ
 19621009055619024.400121.906.50000000 Ì¨Íå»¨Á«¶«±±º£ÖÐ
 19621009062407024.100121.806.00039000 Ì¨Íå»¨Á«¶«º£ÖÐ
 19621009114051024.000122.004.70000000 Ì¨Íå»¨Á«¶«º£ÖÐ
 19621009164231024.200122.104.80030000 Ì¨Íå»¨Á«¶«±±º£ÖÐ
 19621009212225036.100105.704.70000000 ÄþÏÄÎ÷¼ª¸½½ü ¢ö
 19621012000236024.200121.805.10000000 Ì¨Íå»¨Á«¶«±±º£ÖÐ
 19621018100004028.500097.404.75070000 Î÷²Ø²ìÓç¸½½ü
 19621019171712030.600097.304.90029000 Î÷²Ø²ìÑÅÎ÷
 19621104072546029.000095.304.80000000 Î÷²ØÄ«ÍÑÄÏ
 19621106171435023.930114.654.80008000 ¹ã¶«ºÓÔ´±±
 19621119152500024.300122.605.00070000 Ì¨Íå»¨Á«¶«±±º£ÖÐ
 19621126132934039.900077.405.70000000 ÐÂ½®°Í³þÎ÷
 19621127145301025.100123.006.30175000 Ì¨Íå»ùÂ¡¶«º£ÖÐ
 19621202223855040.000093.804.75000000 ¸ÊËà¶Ø»ÍÎ÷
 19621205081939033.800097.004.90000000 Çàº£³Æ¶à±±
 19621207173601038.120106.275.50000000 ÄþÏÄÁéÎä¡¢ÎâÖÒ£¬¢÷
 19621211121250034.750105.055.00000000 ¸ÊËà¸Ê¹ÈÎ÷±±£¬¢ö+
 19621218012539038.030106.185.50000000 ÄþÏÄÁéÎä¡¢ÎâÖÒ£¬¢÷
 19630111090725037.400101.604.75000000 Çàº£ÃÅÔ´£¬¢÷
 19630115210902025.000122.314.80000000 Ì¨Íå»ùÂ¡¶«ÄÏº£ÖÐ
 19630118044112025.700125.405.40113000 ¶«º£
 19630122125517031.400089.605.10000000 Î÷²Ø°à¸êÎ÷ÄÏ
 19630131130644027.100126.806.30040000 ¶«º£
 19630213165007024.400122.207.00000000 Ì¨ÍåÒËÀ¼¶«ÄÏº£ÖÐ
 19630213170919024.400122.105.50045000 Ì¨ÍåÒËÀ¼¶«ÄÏº£ÖÐ
 19630213173035024.800121.705.40033000 Ì¨ÍåÒËÀ¼¸½½ü
 19630213201700024.900122.104.75000000 Ì¨Íå»ùÂ¡¶«ÄÏº£ÖÐ
 19630214030207024.500122.104.80020000 Ì¨ÍåÒËÀ¼¶«ÄÏº£ÖÐ
 19630217103151024.400122.504.80095000 Ì¨ÍåÒËÀ¼¶«ÄÏº£ÖÐ
 19630221034029024.600122.105.40000000 Ì¨ÍåÒËÀ¼¶«ÄÏº£ÖÐ
 19630222093227027.600087.704.75000000 Î÷²Ø¶¨½áÄÏ
 19630226011108024.200123.205.70084000 Ì¨Íå»¨Á«¶«±±º£ÖÐ
 19630301080700023.900121.604.80000000 Ì¨Íå»¨Á«¶«¸½½ü
 19630304213843024.500121.906.00000000 Ì¨ÍåÒËÀ¼¶«ÄÏº£ÖÐ
 19630310105329024.700122.206.10000000 Ì¨ÍåÒËÀ¼¶«º£ÖÐ
 19630314160012019.000120.205.50023000 ÄÏº£¶«É³Èºµº¶«ÄÏ
 19630407014856033.700082.505.00000000 Î÷²Ø°¢Èç´íÄÏ
 19630412084131031.900078.805.00035000 Î÷²ØÔý´ïÎ÷±±
 19630419021935024.400122.505.00000000 Ì¨ÍåÒËÀ¼¶«ÄÏº£ÖÐ
 19630419153521035.700097.007.00000000 Çàº£°¢À¼ºþ¸½½ü£¬¢ø+
 19630421123825024.220122.376.00040000 Ì¨Íå»¨Á«¶«±±º£ÖÐ
 19630423175507025.800099.506.00020000 ÔÆÄÏÔÆÁú¶«ÄÏ£¬¢÷
 19630427074505024.100122.705.10045000 Ì¨Íå»¨Á«¶«º£ÖÐ
 19630429130332024.300122.404.80045000 Ì¨Íå»¨Á«¶«±±º£ÖÐ
 19630512014944024.100122.405.60035000 Ì¨Íå»¨Á«¶«º£ÖÐ
 19630519004314016.100119.504.90060000 ÄÏº£»ÆÑÒµº¶«±±
 19630525093549024.000122.604.80000000 Ì¨Íå»¨Á«¶«º£ÖÐ
 19630606131856019.900120.506.00042000 ÄÏº£¶«É³Èºµº¶«ÄÏ
 19630606140719020.000120.605.00009000 ÄÏº£¶«É³Èºµº¶«ÄÏ
 19630610013400023.600122.205.40010000 Ì¨Íå´ó¸Û¿Ú¶«º£ÖÐ
 19630612020722031.000087.305.00000000 Î÷²Ø°ºÔò´í
 19630621214424047.900130.605.80000000 ºÚÁú½­ÂÜ±±±±£¬¢÷
 19630623045155053.100121.405.60000000 ÄÚÃÉ¹ÅÆæÑÅºÓ¶«±±
 19630626220921036.400076.706.00090000 ÐÂ½®ÂéÔúÎ÷
 19630702051034037.100096.105.00000000 Çàº£±±»ô²¼Ñ·ºþ¸½½ü
 19630710013433024.100122.705.00000000 Ì¨Íå»¨Á«¶«º£ÖÐ
 19630713220626024.200122.505.40000000 Ì¨Íå»¨Á«¶«±±º£ÖÐ
 19630724193221024.600122.106.20000000 Ì¨ÍåÒËÀ¼¶«ÄÏº£ÖÐ
 19630812110138038.100088.705.50000000 ÐÂ½®ÈôÇ¼¶«ÄÏ
 19630815001824023.900122.504.75045000 Ì¨Íå»¨Á«¶«º£ÖÐ
 19630829165350039.800074.206.50000000 ÐÂ½®ÎÚÇ¡Î÷£¬¢ø
 19630830124625044.900079.905.00000000 ÐÂ½®ÎÂÈªÎ÷
 19630914101343022.000121.205.60080000 Ì¨Íåºã´º¶«º£ÖÐ
 19630916080656022.200120.505.00000000 Ì¨Íåºã´ºÎ÷±±º£ÖÐ
 19630921084156036.900095.504.80000000 Çàº£±±»ô²¼Ñ·ºþÎ÷
 19631003133216022.500121.305.10000000 Ì¨ÍåÌ¨¶«ÄÏº£ÖÐ
 19631008073425042.900110.505.40000000 ÄÚÃÉ¹Å°×ÔÆ¶õ²©¶«±±
 19631008105111028.500095.004.90000000 Î÷²ØÀïê©
 19631016234259038.800073.306.60000000 ÐÂ½®ÎÚ×Î±ðÀïÉ½¿ÚÎ÷±±
 19631017043106038.800073.204.75000000 ÐÂ½®ÎÚ×Î±ðÀïÉ½¿ÚÎ÷±±
 19631017173320038.800073.204.75000000 ÐÂ½®ÎÚ×Î±ðÀïÉ½¿ÚÎ÷±±
 19631021224918038.600073.004.80105000 ÐÂ½®ÎÚ×Î±ðÀïÉ½¿ÚÎ÷
 19631026064157037.000095.604.80000000 Çàº£±±»ô²¼Ñ·ºþÎ÷
 19631026064942037.000095.605.00000000 Çàº£±±»ô²¼Ñ·ºþÎ÷
 19631103101427024.100122.905.00000000 Ì¨Íå»¨Á«¶«º£ÖÐ
 19631104174900023.900121.904.80005000 Ì¨Íå»¨Á«¶«º£ÖÐ
 19631116193938028.100095.104.70037000 Î÷²ØÀïê©ÄÏ
 19631126004641022.700121.605.20000000 Ì¨Íå»ðÉÕµº¸½½ü
 19631130002200023.400122.505.40020000 Ì¨Íå´ó¸Û¿Ú¶«º£ÖÐ
 19631215153320034.300088.804.70033000 Î÷²ØË«ºþ¶«
 19631218144018041.900082.605.10000000 ÐÂ½®ÐÂºÍ±±
 19631221210909016.100119.705.50049000 ÄÏº£»ÆÑÒµº¶«±±
 19631224002446024.500121.804.70130000 Ì¨ÍåÒËÀ¼¶«ÄÏ
 19631226001411036.800102.504.70000000 Çàº£»¥Öú¸½½ü
 19640104183856021.800121.805.00000000 Ì¨ÍåÀ¼Óì¶«ÄÏº£ÖÐ
 19640105004422021.700121.904.70000000 Ì¨ÍåÀ¼Óì¶«ÄÏº£ÖÐ
 19640107125041030.100098.804.80050000 Î÷²ØÃ¢¿µÎ÷±±
 19640118200441023.200120.607.00000000 Ì¨ÍåÌ¨ÄÏ¶«ÄÏ£¬¡Ý¢ù
 19640118203237023.500123.004.70033000 Ì¨Íå´ó¸Û¿Ú¶«º£ÖÐ
 19640119045234023.300120.504.80035000 Ì¨ÍåÌ¨ÄÏ¶«
 19640119164714021.800120.805.60042000 Ì¨ÍåÆßÐÇÑÒ¶«º£ÖÐ
 19640120001253023.400120.605.00050000 Ì¨Íå¼ÎÒå¶«ÄÏ
 19640120233946023.100120.704.80040000 Ì¨ÍåÌ¨ÄÏ¶«ÄÏ
 19640121023900023.400120.304.90030000 Ì¨ÍåÌ¨ÄÏ¸½½ü
 19640125151335028.300086.804.75000000 Î÷²Ø¶¨ÈÕÎ÷ÄÏ
 19640126180216023.100120.305.00042000 Ì¨ÍåÌ¨ÄÏÄÏ
 19640129060404023.400120.604.80052000 Ì¨ÍåÌ¨ÄÏ¶«ÄÏ
 19640131020254022.800100.504.80000000 ÔÆÄÏÆÕ¶ýÎ÷ÄÏ
 19640201192819027.300087.804.80033000 Î÷²Ø¶¨½áÄÏ
 19640202165455024.200122.485.80060000 Ì¨Íå»¨Á«¶«±±º£ÖÐ
 19640206101217023.000120.604.70015000 Ì¨ÍåÌ¨ÄÏ¶«ÄÏ
 19640213180353026.100101.005.40000000 ÔÆÄÏ±ö´¨¶«±±£¬¢÷
 19640217135044023.100120.605.00057000 Ì¨ÍåÌ¨ÄÏ¶«ÄÏ
 19640225213647036.100083.804.75042000 ÐÂ½®Ãñ·á¶«ÄÏ
 19640312115520023.500121.705.20070000 Ì¨Íå´ó¸Û¿Ú¶«º£ÖÐ
 19640316090516037.000095.605.80000000 Çàº£±±»ô²¼Ñ·ºþÎ÷
 19640323214027038.300073.705.20013000 ÐÂ½®ÎÚ×Î±ðÀïÉ½¿ÚÄÏ
 19640327155653024.400121.904.80020000 Ì¨ÍåÒËÀ¼¶«ÄÏº£ÖÐ
 19640328070341027.100089.404.90029000 Î÷²ØÑÇ¶«¶«ÄÏIX
 19640329041309022.300121.705.25057000 Ì¨Íå»ðÉÕµº¶«ÄÏº£ÖÐ
 19640430225409020.000120.805.00101000 ÄÏº£¶«É³Èºµº¶«
 19640524080049030.000082.205.00000000 Î÷²ØÄÇÄ¾ÔúÉ½¿ÚÎ÷
 19640528095656024.400122.005.60000000 Ì¨ÍåÒËÀ¼¶«ÄÏº£ÖÐ
 19640531211946035.300103.305.00000000 ¸ÊËàºÍÕþ£¬¢ö
 19640604094218024.500122.205.10000000 Ì¨ÍåÒËÀ¼¶«ÄÏº£ÖÐ
 19640605103615042.600084.605.00063000 ÐÂ½®ÂÖÌ¨¶«±±
 19640611015535031.800093.105.00000000 Î÷²ØË÷ÏØÎ÷
 19640619183432022.700121.205.60011000 Ì¨ÍåÌ¨¶«¸½½üº£ÖÐ
 19640627102857040.500077.404.80023000 ÐÂ½®°¢ºÏÆæÎ÷ÄÏ
 19640711162913022.400121.404.80120000 Ì¨Íå»ðÉÕµºÄÏ
 19640803154446022.600121.205.90044000 Ì¨ÍåÌ¨¶«ÄÏº£ÖÐ
 19640829021706023.600120.805.20000000 Ì¨Íå¼ÎÒå¶«±±
 19640829030544022.700121.104.70000000 Ì¨ÍåÌ¨¶«¸½½ü
 19640829053417023.500120.304.70000000 Ì¨Íå¼ÎÒå¸½½ü
 19640830103507027.500088.405.10000000 Î÷²ØÑÇ¶«Î÷
 19640901212235027.120092.335.80000000 Î÷²Ø´íÄÇÄÏ
 19640902062030035.100111.604.70000000 É½Î÷ÏÄÏØ¶«ÄÏ£¬¢÷
 19640905154903033.200110.704.90009000 ºþ±±ÔÇÎ÷£¬¢÷
 19640914002550021.800101.304.80000000 ÔÆÄÏÛÂÀ°Î÷±±
 19640921044315024.000121.705.20067000 Ì¨Íå»¨Á«¸½½üº£ÖÐ
 19640923080439023.730114.685.10004000 ¹ã¶«ºÓÔ´£¬¢ö
 19640926084601030.100080.505.70000000 Î÷²ØÆÕÀ¼Î÷ÄÏ
 19640926203111025.100123.304.80081000 Ì¨Íå»ùÂ¡¶«º£ÖÐ
 19641005182000022.900122.604.80060000 Ì¨ÍåÌ¨¶«¶«º£ÖÐ
 19641006141133018.600119.605.60031000 ÄÏº£¶«É³Èºµº¶«ÄÏ
 19641019101605031.800078.704.80072000 Î÷²ØÔý´ïÎ÷
 19641022070919028.000093.806.60037000 Î÷²ØÃ×ÁÖÎ÷ÄÏ
 19641024164629024.700122.004.80075000 Ì¨ÍåÒËÀ¼¶«º£ÖÐ
 19641025234007027.900088.604.75000000 Î÷²ØÑÇ¶«Î÷±±
 19641027040747024.300123.304.70056000 Ì¨Íå»¨Á«¶«±±º£ÖÐ
 19641110001251029.550086.055.00000000 Î÷²ØÈø¸Á¶«
 19641115235223024.000122.305.50056000 Ì¨Íå»¨Á«¶«º£ÖÐ
 19641120143432025.200101.405.00000000 ÔÆÄÏÄÏ»ª¸½½ü
 19641121212733024.100122.504.90000000 Ì¨Íå»¨Á«¶«º£ÖÐ
 19641126182106024.900122.006.30011000 Ì¨Íå»ùÂ¡¶«ÄÏ
 19641126201010024.800122.004.70000000 Ì¨ÍåÒËÀ¼¶«º£ÖÐ
 19641126221946024.900122.205.00000000 Ì¨ÍåÒËÀ¼¶«±±º£ÖÐ
 19641127032514025.200122.404.70000000 Ì¨Íå»ùÂ¡¶«º£ÖÐ
 19641202162142029.600081.104.75000000 Î÷²ØÆÕÀ¼ÄÏ
 19641217032854024.820122.084.75080000 Ì¨ÍåÒËÀ¼¶«º£ÖÐ
 19641219194011032.500090.304.75000000 Î÷²ØµÃ×Ú±±
 19641229220927038.400074.004.70122000 ÐÂ½®ÎÚ×Î±ðÀïÉ½¿Ú
 19650101204640023.600121.305.20006000 Ì¨Íå´ó¸Û¿ÚÎ÷
 19650110225359035.000111.505.20000000 É½Î÷Ô«ÇúÄÏ
 19650112213225027.500087.905.60000000 Î÷²Ø¶¨½áÄÏ
 19650112215518027.300087.705.20000000 Î÷²Ø¶¨½áÄÏ
 19650113001809035.000111.635.50000000 É½Î÷Ô«Çú£¬¢÷+
 19650115232554035.100111.605.10000000 É½Î÷Ô«Çú
 19650115232713035.100111.604.75000000 É½Î÷Ô«Çú
 19650116023411023.400121.805.10045000 Ì¨Íå´ó¸Û¿Ú¶«º£ÖÐ
 19650118040122023.600121.204.90010000 Ì¨Íå´ó¸Û¿ÚÎ÷
 19650121213135035.100087.005.50000000 Î÷²ØÒà»ùÌ¨´í
 19650211165322024.000122.504.80031000 Ì¨Íå»¨Á«¶«º£ÖÐ
 19650301161859021.100121.205.20059000 Ì¨ÍåÆßÐÇÑÒ¶«ÄÏº£ÖÐ
 19650301212059021.200121.205.00057000 Ì¨ÍåÆßÐÇÑÒ¶«ÄÏº£ÖÐ
 19650307042357020.100121.305.50061000 ÄÏº£¶«É³Èºµº¶«£¬IX
 19650308202527019.900121.204.70081000 ÄÏº£¶«É³Èºµº¶«ÄÏ£¬IX
 19650315100207022.600121.205.70010000 Ì¨ÍåÌ¨¶«ÄÏ
 19650415130950025.000122.805.25178000 Ì¨Íå»ùÂ¡¶«º£ÖÐ
 19650427061542021.000120.706.10029000 Ì¨ÍåÆßÐÇÑÒÄÏº£ÖÐ
 19650427062319022.200120.805.00071000 Ì¨Íåºã´º¸½½ü
 19650504163449041.800079.405.70000000 ÐÂ½®ÎÚÊ²¶«±±
 19650518011931022.500121.306.80050000 Ì¨ÍåÌ¨¶«ÄÏº£ÖÐ
 19650524000527024.000102.505.20000000 ÔÆÄÏ¶ëÉ½¶«ÄÏ£¬¢ö
 19650528131635020.900121.104.90021000 ÄÏº£¶«É³Èºµº¶«£¬IX
 19650531100442032.600078.005.10028000 Î÷²ØÔú´ïÎ÷±±£¬IX
 19650603042457020.500120.404.80097000 ÄÏº£¶«É³Èºµº¶«
 19650606192119022.800121.404.90048000 Ì¨ÍåÌ¨¶«¶«±±
 19650611211946024.800122.704.75125000 Ì¨ÍåÒËÀ¼¶«º£ÖÐ
 19650614211707032.100087.705.00052000 Î÷²Ø´ïÔò´í¸½½ü
 19650615155920029.700095.505.00030000 Î÷²ØÄ«ÍÑ¶«±±
 19650617184337024.100123.205.00050000 Ì¨Íå»¨Á«¶«º£ÖÐ
 19650618041451032.200087.805.80000000 Î÷²Ø´ïÔò´í¸½½ü
 19650618091842032.100087.605.00047000 Î÷²Ø´ïÔò´í¸½½ü
 19650622134929036.300077.505.00090000 ÐÂ½®ÂéÔú¶«ÄÏ
 19650625070841020.200120.605.30028000 ÄÏº£¶«É³Èºµº¶«
 19650627193610023.700121.706.00000000 Ì¨Íå»¨Á«¶«ÄÏº£ÖÐ
 19650628080735023.700121.704.70058000 Ì¨Íå»¨Á«¶«ÄÏº£ÖÐ
 19650628234455023.700121.605.30042000 Ì¨Íå»¨Á«ÄÏº£ÖÐ
 19650703192612022.400101.606.10000000 ÔÆÄÏ¾°ºé¶«±±£¬¢÷
 19650703195118022.500101.505.00000000 ÔÆÄÏ¾°ºé¶«±±
 19650703221458022.500101.504.75000000 ÔÆÄÏ¾°ºé¶«±±
 19650707125124038.200074.405.30155000 ÐÂ½®ËþÊ²¿â¶û¸ÉÎ÷±±
 19650725114333023.700121.704.70049000 Ì¨Íå»¨Á«¶«ÄÏº£ÖÐ
 19650728001747023.900121.804.70066000 Ì¨Íå»¨Á«¶«º£ÖÐ
 19650801003659033.000093.304.70042000 Çàº£ÔÓ¶àÎ÷
 19650801010754032.900093.205.30027000 Çàº£ÔÓ¶àÎ÷
 19650801030112032.800093.204.90040000 Çàº£ÔÓ¶àÎ÷
 19650801054450032.900093.205.00000000 Çàº£ÔÓ¶àÎ÷
 19650802092200032.900093.205.20035000 Çàº£ÔÓ¶àÎ÷
 19650803014948032.800093.304.70047000 Çàº£ÔÓ¶àÎ÷
 19650803153522033.300091.104.75043000 Çàº£ÎÂÈªÎ÷
 19650813195801024.000122.305.10063000 Ì¨Íå»¨Á«¶«º£ÖÐ
 19650821060926024.100122.305.00060000 Ì¨Íå»¨Á«¶«º£ÖÐ
 19650906105618021.100121.204.80057000 Ì¨ÍåÆßÐÇÑÒ¶«ÄÏº£ÖÐ
 19650906111841021.300121.205.60045000 Ì¨ÍåÆßÐÇÑÒ¶«ÄÏº£ÖÐ
 19650907133754023.700102.704.70000000 ÔÆÄÏ½¨Ë®¡¢Ê¯ÆÁ¼ä£¬¢ö
 19650915064821025.500124.805.00130000 Ì¨Íå³àÎ²Óì¶«ÄÏº£ÖÐ
 19650921093830029.000128.206.00195000 ¶«º£
 19651004092601023.500121.505.30041000 Ì¨Íå´ó¸Û¿Ú¸½½ü
 19651006160305029.100096.204.90041000 Î÷²ØÄ«ÍÑ¶«ÄÏ
 19651007113601012.500114.505.70026000 ÄÏº£ÄÏÉ³Èºµº±±
 19651021235634043.900087.004.70035000 ÐÂ½®²ý¼ª¸½½ü
 19651022024748040.100109.904.80000000 ÄÚÃÉ¹Å´ïÀ­ÌØÆìÄÏ
 19651113123355043.900087.806.60060000 ÐÂ½®ÎÚÂ³Ä¾Æë¶«£¬¢ø
 19651114131316034.500080.204.80033000 Î÷²ØÈÕÍÁ¶«±±
 19651120063122023.600122.005.60021000 Ì¨Íå´ó¸Û¿Ú¶«º£ÖÐ
 19651120165600044.100087.805.00000000 ÐÂ½®ÎÚÂ³Ä¾Æë¶«±±
 19651126145529031.300100.205.10000000 ËÄ´¨ÐÂÁú±±	
 19651206003059024.000121.805.10039000 Ì¨Íå»¨Á«¶«º£ÖÐ
 19651207225044039.200073.305.00000000 ÐÂ½®ÎÚ×Î±ðÀïÉ½¿Ú±±
 19651210042612027.500092.705.10070000 Î÷²Ø´íÄÇ¶«ÄÏ
 19660107223225016.600119.504.70047000 ÄÏº£ÖÐÉ³Èºµº¶«
 19660121073701022.900121.405.00055000 Ì¨ÍåÌ¨¶«¶«±±º£ÖÐ
 19660123084630039.800075.604.90068000 ÐÂ½®ÎÚÇ¡
 19660128165205039.300073.004.90041000 ÐÂ½®ÎÚ×Î±ðÀïÉ½¿ÚÎ÷±±
 19660131103503027.900099.705.10000000 ÔÆÄÏÖÐµéÎ÷±±£¬¢÷+
 19660204011120024.100121.905.20036000 Ì¨Íå»¨Á«¶«º£ÖÐ
 19660204012110024.300121.705.50047000 Ì¨Íå»¨Á«¶«±±º£ÖÐ
 19660204015744024.200121.905.40045000 Ì¨Íå»¨Á«¶«±±º£ÖÐ
 19660205045331012.400114.304.90000000 ÄÏº£ÄÏÉ³Èºµº±±
 19660205231227026.100103.106.50000000 ÔÆÄÏ¶«´¨£¬¢ù
 19660206000756026.000103.105.00000000 ÔÆÄÏ¶«´¨
 19660206025525026.500103.005.30000000 ÔÆÄÏ»áÔóÎ÷
 19660206171324026.000103.185.20000000 ÔÆÄÏ¶«´¨
 19660213184436026.100103.106.20000000 ÔÆÄÏ¶«´¨£¬¢÷-¢ø
 19660218114512026.100103.205.20000000 ÔÆÄÏ¶«´¨£¬¢ö
 19660221211850026.200125.705.50132000 ¶«º£	
 19660302090200024.400122.605.00106000 Ì¨Íå»¨Á«¶«±±º£ÖÐ
 19660306081219037.470115.035.20000000 ºÓ±±Äþ½úÄÏ£¬¢÷
 19660306101052031.500080.605.00000000 Î÷²ØÔý´ï¶«
 19660306101557031.500080.506.60050000 Î÷²ØÔý´ï¶«
 19660307030925031.500080.304.80014000 Î÷²ØÔý´ï¶«
 19660308052914037.350114.926.80000000 ºÓ±±Â¡Ò¢¶«£¬¢ù+
 19660308063604029.200098.604.75000000 Î÷²ØÃ¢¿µ¶«ÄÏ
 19660308114642037.300114.905.10000000 ºÓ±±Â¡Ò¢
 19660308142514037.800115.005.00033000 ºÓ±±ÊøÂ¹Î÷ÄÏ
 19660308153641037.300114.905.20000000 ºÓ±±Â¡Ò¢¶«
 19660311142043037.300114.905.00000000 ºÓ±±Â¡Ò¢¶«
 19660313003120024.200122.707.80042000 Ì¨Íå»¨Á«¶«±±º£ÖÐ
 19660313015935024.200122.605.50051000 Ì¨Íå»¨Á«¶«±±º£ÖÐ
 19660313021340023.800122.904.70051000 Ì¨Íå»¨Á«¶«ÄÏº£ÖÐ
 19660313031358023.700123.004.75060000 Ì¨Íå»¨Á«¶«ÄÏº£ÖÐ
 19660313031707024.900122.704.70043000 Ì¨ÍåÒËÀ¼¶«±±º£ÖÐ
 19660313032301023.900122.905.10051000 Ì¨Íå»¨Á«¶«º£ÖÐ
 19660313045152024.200122.405.00052000 Ì¨Íå»¨Á«¶«±±º£ÖÐ
 19660313060426024.500122.304.70101000 Ì¨ÍåÒËÀ¼¶«ÄÏº£ÖÐ
 19660313061834023.700122.404.70041000 Ì¨Íå»¨Á«¶«ÄÏº£ÖÐ
 19660313084915024.200122.504.90067000 Ì¨Íå»¨Á«¶«±±º£ÖÐ
 19660313110539024.300122.604.80084000 Ì¨Íå»¨Á«¶«±±º£ÖÐ
 19660313123055023.900122.304.80058000 Ì¨Íå»¨Á«¶«ÄÏº£ÖÐ
 19660313125532023.800122.904.70081000 Ì¨Íå»¨Á«¶«ÄÏº£ÖÐ
 19660313225348023.800122.804.90047000 Ì¨Íå»¨Á«¶«ÄÏº£ÖÐ
 19660314061840023.900122.704.80064000 Ì¨Íå»¨Á«¶«º£ÖÐ
 19660314124249032.500097.505.10000000 Î÷²Ø½­´ïÎ÷±±
 19660314172151023.800122.404.80056000 Ì¨Íå»¨Á«¶«ÄÏº£ÖÐ
 19660315184324037.370114.874.80020000 ºÓ±±Â¡Ò¢¶«
 19660315191402024.200122.704.75079000 Ì¨Íå»¨Á«¶«±±º£ÖÐ
 19660316073149024.200122.705.30048000 Ì¨Íå»¨Á«¶«±±º£ÖÐ
 19660319225938023.700122.505.80050000 Ì¨Íå»¨Á«¶«ÄÏº£ÖÐ
 19660320005931037.270114.975.60020000 ºÓ±±¾ÞÂ¹Î÷±±£¬¢ö
 19660320014522037.280115.005.10015000 ºÓ±±¾ÞÂ¹±±
 19660322011700037.450114.985.00000000 
 19660322043738021.700121.104.80055000 Ì¨ÍåÆßÐÇÑÒ¶«º£ÖÐ
 19660322082000037.570115.085.00020000 
 19660322091800037.450115.034.80051000 
 19660322161136037.500115.086.70009000 ºÓ±±Äþ½ú¶«ÄÏ
 19660322161927037.500115.107.20009000 ºÓ±±Äþ½ú¶«ÄÏ£¬¢ú
 19660322163600037.570114.935.00020000 ºÓ±±Äþ½ú
 19660322163700037.500115.105.00020000 ºÓ±±Äþ½ú¶«ÄÏ
 19660322164552037.520115.035.30011000 ºÓ±±Äþ½ú¶«ÄÏ
 19660322164700037.520115.035.00008000 ºÓ±±Äþ½ú¶«ÄÏ
 19660322170100037.450114.985.00000000 ºÓ±±Â¡Ò¢¶«±±
 19660322180900037.450115.034.75013000 ºÓ±±Â¡Ò¢¶«±±
 19660322190827037.570114.985.20015000 ºÓ±±Äþ½ú
 19660322193725037.420115.085.10020000 ºÓ±±ÐÂºÓÎ÷ÄÏ
 19660322200754037.400114.984.90020000 ºÓ±±Â¡Ò¢¶«±±
 19660322222958037.420115.154.75021000 ºÓ±±ÐÂºÓÎ÷ÄÏ
 19660323065712037.420115.085.00010000 ºÓ±±ÐÂºÓÎ÷ÄÏ
 19660323080433023.900123.006.20040000 Ì¨Íå»¨Á«¶«º£ÖÐ
 19660324012756037.420114.905.20010000 ºÓ±±Â¡Ò¢¶«±±
 19660325143317037.470115.205.00015000 ºÓ±±ÐÂºÓ
 19660326220908019.800120.705.25017000 ÄÏº£¶«É³Èºµº¶«ÄÏ
 19660326231427037.680115.275.20019000 ºÓ±±ÊøÂ¹ÄÏ
 19660326231904037.680115.276.20015000 ºÓ±±ÊøÂ¹ÄÏ£¬¢÷+
 19660327021414037.550115.275.80020000 ºÓ±±ÐÂºÓ¸½½ü
 19660327070715037.600115.374.80017000 ºÓ±±ÐÂºÓ¶«±±
 19660328045708037.630115.384.90022000 ºÓ±±ÐÂºÓ¶«±±
 19660328112627037.420114.954.90023000 ºÓ±±Â¡Ò¢¶«±±
 19660329141159037.350115.036.00025000 ºÓ±±¾ÞÂ¹±±
 19660329234452037.680115.204.80025000 ºÓ±±ÊøÂ¹ÄÏ
 19660331013132024.100122.704.70058000 Ì¨Íå»¨Á«¶«º£ÖÐ
 19660331135458037.720115.284.80022000 ºÓ±±ÊøÂ¹¶«ÄÏ
 19660406002937037.730115.274.80010000 ºÓ±±ÊøÂ¹ÄÏ
 19660406121300037.300114.935.30030000 ºÓ±±Â¡Ò¢¶«
 19660410145303037.620115.074.90015000 ºÓ±±Äþ½ú¶«
 19660411173727037.630115.274.70015000 ºÓ±±ÐÂºÓ±±
 19660417220157043.900087.904.80033000 ÐÂ½®ÎÚÂ³Ä¾Æë¶«±±
 19660420212803037.250114.874.90022000 ºÓ±±¾ÞÂ¹¶«
 19660420223115037.250114.785.30014000 ºÓ±±Â¡Ò¢ÄÏ
 19660422003747024.100122.304.70054000 Ì¨Íå»¨Á«¶«º£ÖÐ
 19660505222122024.300122.506.30053000 Ì¨Íå»¨Á«¶«±±º£ÖÐ
 19660506043941024.300122.704.70052000 Ì¨Íå»¨Á«¶«±±º£ÖÐ
 19660506082555037.320114.924.90025000 ºÓ±±Â¡Ò¢¶«
 19660506115253023.700122.905.10045000 Ì¨Íå»¨Á«¶«ÄÏº£ÖÐ
 19660510193748037.580115.284.90024000 ºÓ±±ÐÂºÓ±±
 19660512143114024.300122.405.00070000 Ì¨Íå»¨Á«¶«±±º£ÖÐ
 19660512194251040.200078.005.00040000 ÐÂ½®°Í³þÎ÷±±
 19660514172316024.000122.604.70062000 Ì¨Íå»¨Á«¶«º£ÖÐ
 19660518094148024.200122.704.70068000 Ì¨Íå»¨Á«¶«±±º£ÖÐ
 19660519135840039.800077.904.75027000 ÐÂ½®°Í³þÎ÷
 19660528080359024.300122.605.80055000 Ì¨Íå»¨Á«¶«±±º£ÖÐ
 19660605020343023.100120.504.70052000 Ì¨ÍåÌ¨ÄÏ¶«ÄÏ
 19660605124952024.700122.405.10020000 Ì¨ÍåÒËÀ¼¶«º£ÖÐ
 19660607171859025.500122.304.70246000 Ì¨Íå»ùÂ¡¶«±±º£ÖÐ
 19660607194453024.300122.605.20057000 Ì¨Íå»¨Á«¶«±±º£ÖÐ
 19660608184606022.800120.705.20000000 Ì¨ÍåÌ¨¶«Î÷±±
 19660611110107023.600120.105.90010000 Ì¨Íå¼ÎÒåÎ÷
 19660625200504030.500082.204.80045000 Î÷²Ø¹«Öé´í¸½½ü
 19660627073055031.600104.204.80046000 ËÄ´¨°²ÏØ¸½½ü£¬¢ö
 19660627184108029.600080.806.30033000 Î÷²ØÆÕÀ¼Î÷ÄÏ
 19660627184745029.600081.005.30043000 Î÷²ØÆÕÀ¼ÄÏ
 19660627184951029.500080.905.75000000 Î÷²ØÆÕÀ¼ÄÏ
 19660627185918029.700080.906.50036000 Î÷²ØÆÕÀ¼ÄÏ
 19660627192142029.600080.805.20000000 Î÷²ØÆÕÀ¼Î÷ÄÏ
 19660627215552029.600080.805.00015000 Î÷²ØÆÕÀ¼Î÷ÄÏ
 19660628234338029.500081.004.90000000 Î÷²ØÆÕÀ¼ÄÏ
 19660629004748026.700126.105.00087000 ¶«º£ M5.0b
 19660629065702024.700121.604.80020000 Ì¨ÍåÒËÀ¼¸½½ü
 19660629084210029.700080.905.20000000 Î÷²ØÆÕÀ¼ÄÏ
 19660630065126024.200122.605.00062000 Ì¨Íå»¨Á«¶«±±º£ÖÐ
 19660630234528024.300122.205.30059000 Ì¨Íå»¨Á«¶«±±º£ÖÐ
 19660701135038024.900122.606.10102000 Ì¨ÍåÒËÀ¼¶«±±º£ÖÐ
 19660705180118027.800092.604.80033000 Î÷²Ø´íÄÇ¶«ÄÏ
 19660706215911044.100083.404.90000000 ÐÂ½®ÐÂÔ´±±
 19660708095943024.700122.604.70058000 Ì¨ÍåÒËÀ¼¶«º£ÖÐ
 19660718071358033.800094.704.70000000 Çàº£ÖÎ¶àÎ÷ÄÏ
 19660719085622037.280114.825.10015000 ºÓ±±Â¡Ò¢
 19660722114004042.900084.505.00057000 ÐÂ½®ÂÖÌ¨±±
 19660805090300032.700079.605.10000000 Î÷²Ø¸Á¶ûÎ÷±±
 19660814005841024.400123.004.80049000 Ì¨Íå»¨Á«¶«±±º£ÖÐ
 19660814130835038.300073.704.70144000 ÐÂ½®ÎÚ×Î±ðÀïÉ½¿ÚÄÏ
 19660823075306024.000122.804.80057000 Ì¨Íå»¨Á«¶«º£ÖÐ
 19660826074253037.650115.224.80025000 ºÓ±±Äþ½ú¶«±±
 19660916011048022.900121.406.00053000 Ì¨ÍåÌ¨¶«¶«±±º£ÖÐ
 19660916201937022.800121.404.80053000 Ì¨ÍåÌ¨¶«¶«±±º£ÖÐ
 19660916221555022.800121.305.00050000 Ì¨ÍåÌ¨¶«¶«±±º£ÖÐ
 19660918201937022.700101.904.70000000 ÔÆÄÏ½­³Ç
 19660918221555022.600102.305.60000000 ÔÆÄÏ½­³Ç¶«
 19660919130353024.000097.705.40000000 ÔÆÄÏÈðÀö£¬¢÷
 19660921073722024.100097.705.20000000 ÔÆÄÏÈðÀö
 19660921192438024.000097.804.75000000 ÔÆÄÏÈðÀö
 19660923055413026.200104.505.00000000 ÔÆÄÏÐûÍþ¶«£¬¢ö
 19660926122257022.300117.905.30051000 ÄÏº£¶«É³Èºµº¶«±±
 19660926131101027.500092.705.70045000 Î÷²Ø´íÄÇ¶«ÄÏ
 19660928220019027.500100.106.40000000 ÔÆÄÏÖÐµé¶«£¬¢ù
 19661002102457043.830125.125.20010000 ¼ªÁÖ»³µÂ¶«±±£¬¢÷
 19661010184412024.000122.904.70057000 Ì¨Íå»¨Á«¶«º£ÖÐ
 19661011030517040.800105.504.75000000 ÄÚÃÉ¹Åíã¿ÚÎ÷±±
 19661011180620027.900103.815.20000000 ÔÆÄÏÓÀÉÆÄÏ£¬¢ö
 19661013204246031.400080.104.80035000 Î÷²ØÔý´ï¸½½ü
 19661014090443036.500087.406.00014000 ÐÂ½®ÇÒÄ©¶«ÄÏ
 19661020085341033.600078.504.90025000 Î÷²ØÈÕÍÁÎ÷
 19661107084257032.900104.304.80000000 ËÄ´¨ÄÏÆºÄÏ
 19661107120811033.900080.904.70000000 Î÷²Ø´ïÑÅ¶û¸½½ü
 19661109192625026.800125.605.20045000 ¶«º£
 19661121064113024.400122.605.00097000 Ì¨Íå»¨Á«¶«±±º£ÖÐ
 19661217045216029.600080.806.10019000 Î÷²ØÆÕÀ¼Î÷ÄÏ
 19661217061250029.600080.904.90007000 Î÷²ØÆÕÀ¼ÄÏ
 19661219064237029.500080.904.70000000 Î÷²ØÆÕÀ¼ÄÏ
 19661222061059029.700080.805.20021000 Î÷²ØÆÕÀ¼Î÷ÄÏ
 19670104114130020.100120.105.30000000 ÄÏº£¶«É³Èºµº¶«
 19670116061810038.100074.204.75164000 ÐÂ½®ËþÊ²¿â¶û¸ÉÎ÷±±
 19670124224512030.200104.105.50000000 ËÄ´¨ÈÊÊÙ¸½½ü£¬¢÷
 19670128094030024.700121.905.00095000 Ì¨ÍåÒËÀ¼¶«º£ÖÐ
 19670202153800039.800075.305.00045000 ÐÂ½®ÎÚÇ¡¸½½ü
 19670211050014027.600096.504.70033000 Î÷²Ø²ìÓçÎ÷ÄÏ
 19670223222548024.300122.605.20065000 Ì¨Íå»¨Á«¶«±±º£ÖÐ
 19670225144837024.900122.504.70000000 Ì¨ÍåÒËÀ¼¶«±±º£ÖÐ
 19670304130926021.400121.906.10125000 Ì¨ÍåÀ¼Óì¶«ÄÏº£ÖÐ
 19670312005651028.500094.405.20015000 Î÷²ØÃ×ÁÖÄÏ
 19670314145806028.400094.406.20019000 Î÷²ØÃ×ÁÖÄÏ
 19670325153517025.000122.304.70126000 Ì¨Íå»ùÂ¡¶«ÄÏº£ÖÐ
 19670327165820038.510116.506.30000000 ºÓ±±ºÓ¼ä¡¢´ó³Ç£¬¢÷
 19670411193118024.000122.204.70090000 Ì¨Íå»¨Á«¶«º£ÖÐ
 19670417190716025.000122.105.20000000 Ì¨Íå»ùÂ¡¶«ÄÏº£ÖÐ
 19670424231248042.400131.104.75527000 ¼ªÁÖçõ´º¶«ÄÏ
 19670425183039043.400087.105.00020000 ÐÂ½®ÎÚÂ³Ä¾ÆëÎ÷ÄÏ
 19670428071519042.000082.004.90000000 ÐÂ½®°Ý³Ç¸½½ü
 19670505080811029.300103.704.80030000 ËÄ´¨¶ë±ß¶«
 19670511014008023.700121.604.70060000 Ì¨Íå´ó¸Û¿Ú¶«±±
 19670511225059039.300073.805.90033000 ÐÂ½®ÎÚ×Î±ðÀïÉ½¿Ú±±
 19670514170057039.300073.705.20033000 ÐÂ½®ÎÚ×Î±ðÀïÉ½¿Ú±±
 19670517175007024.400122.205.10000000 Ì¨Íå»¨Á«¶«±±º£ÖÐ
 19670527094252040.100077.304.80035000 ÐÂ½®°¢Í¼Ê²¶«±±
 19670528030548036.100077.705.90010000 ÐÂ½®¿¦À®À¥ÂØÉ½¿ÚÎ÷±±
 19670608040133039.000123.704.75000000 »Æº£
 19670618092021035.400087.905.00000000 Î÷²ØÒà»ùÌ¨´í¶«
 19670621134000048.700122.004.80030000 ÄÚÃÉ¹Å²¼ÌØ¹þÆì(ÔúÀ¼ÍÍ)±±£¬¢õ
 19670625050600023.900121.704.70015000 Ì¨Íå»¨Á«¸½½ü
 19670625125230023.900121.705.00040000 Ì¨Íå»¨Á«¸½½ü
 19670630172636022.400121.004.75071000 Ì¨Íåºã´º¶«±±
 19670708065631027.900092.104.80033000 Î÷²Ø´íÄÇ¸½½ü
 19670708074920035.600087.904.90000000 Î÷²ØÒà»ùÌ¨´í¶«±±
 19670718011751022.800120.804.70035000 Ì¨ÍåÌ¨¶«Î÷
 19670728135558040.550115.555.40010000 ºÓ±±»³À´¶«±±£¬¢ö
 19670730221346040.300104.904.70000000 ÄÚÃÉ¹Åíã¿ÚÎ÷
 19670802143421023.500121.605.20050000 Ì¨Íå´ó¸Û¿Ú¸½½ü
 19670812203400028.000090.005.00000000 Î÷²Ø¿µÂíÄÏ
 19670815172104031.100093.605.50025000 Î÷²Ø±ÈÈçÄÏ
 19670815233608044.700132.405.20048000 ºÚÁú½­ÐË¿­ºþ
 19670820073141032.700106.804.80000000 ÉÂÎ÷ÄÏÖ£Î÷ÄÏ£¬¢ö
 19670820100206045.500080.405.30010000 ÐÂ½®ÎÂÈªÎ÷±±
 19670824091709035.500087.804.80000000 Î÷²ØÒà»ùÌ¨´í¶«
 19670830122203031.600100.306.80000000 ËÄ´¨Â¯»ôÎ÷±±£¬¢ù
 19670830125740031.700100.304.90013000 ËÄ´¨Â¯»ôÎ÷±±
 19670830190851031.700100.336.00000000 ËÄ´¨Â¯»ôÎ÷±±
 19670903081801024.300122.104.70000000 Ì¨Íå»¨Á«¶«±±º£ÖÐ
 19670915183245027.300091.905.50010000 Î÷²Ø´íÄÇÄÏ
 19670916075730024.100120.705.00047000 Ì¨ÍåÕÃ»¯¶«
 19670923040913031.900095.104.70000000 Î÷²Ø¶¡ÇàÎ÷±±
 19670928105349042.300079.605.10015000 ÐÂ½®ÎÚÊ²¶«±±
 19671010090742037.150114.854.70020000 ºÓ±±¾ÞÂ¹
 19671012115004028.300126.804.70233000 ¶«º£
 19671013112452039.800074.204.75049000 ÐÂ½®ÎÚÇ¡Î÷
 19671016054359036.800105.004.80000000 ¸ÊËà¾¸Ô¶¶«±±£¬¢ö
 19671018071500023.800123.005.20064000 Ì¨Íå»¨Á«¶«ÄÏº£ÖÐ
 19671025085923024.400122.306.70073000 Ì¨Íå»¨Á«¶«±±º£ÖÐ
 19671025095724024.300122.205.40077000 Ì¨Íå»¨Á«¶«±±º£ÖÐ
 19671025165440024.300122.104.80033000 Ì¨Íå»¨Á«¶«±±º£ÖÐ
 19671026082221024.200122.505.90060000 Ì¨Íå»¨Á«¶«±±º£ÖÐ
 19671028044130024.300122.204.90000000 Ì¨Íå»¨Á«¶«±±º£ÖÐ
 19671104102119023.400098.704.90000000 ÔÆÄÏ²×Ô´Î÷±±
 19671104130718024.400122.305.10077000 Ì¨Íå»¨Á«¶«±±º£ÖÐ
 19671117215835024.000122.205.10035000 Ì¨Íå»¨Á«¶«º£ÖÐ
 19671129022148037.770115.204.90020000 ºÓ±±ÊøÂ¹ÄÏ
 19671203040548037.720115.225.70025000 ºÓ±±ÊøÂ¹ÄÏ£¬¢÷
 19671209213839023.500121.504.70068000 Ì¨Íå´ó¸Û¿Ú¸½½ü
 19671210233450046.100083.104.75000000 ÐÂ½®Ô£Ãñ¸½½ü
 19671215031525038.200091.404.90044000 Çàº£¸ñ×Îºþ¶«
 19671218220745036.470111.225.40030000 É½Î÷ÆÑÏØ£¬¢ö+
 19671219110700024.000121.904.80020000 Ì¨Íå»¨Á«¶«º£ÖÐ
 19671220093713036.400111.205.00000000 É½Î÷ÆÑÏØ
 19671230132403020.400118.205.00033000 ÄÏº£¶«É³Èºµº¶«
 19680107120532037.580115.054.70020000 ºÓ±±Äþ½ú¶«
 19680113150345024.000122.406.20030000 Ì¨Íå»¨Á«¶«º£ÖÐ
 19680116033355037.770115.225.30020000 ºÓ±±ÊøÂ¹ÄÏ
 19680117100000024.100121.504.70050000 Ì¨Íå»¨Á«¸½½ü
 19680122183540038.200075.705.00100000 ÐÂ½®°¢¿ËÌÕÄÏ
 19680127215620023.100121.605.80008000 Ì¨ÍåÐÂ¸Û¶«º£ÖÐ
 19680131194519029.800092.205.20011000 Î÷²ØÉ£ÈÕ±±
 19680212043830034.400078.604.90050000 ÐÂ½®¿¦À®À¥ÂØÉ½¿Ú¶«ÄÏ
 19680216133755033.900094.704.80033000 Çàº£ÖÎ¶àÎ÷
 19680226185015022.800121.506.80008000 Ì¨Íå»ðÉÕµº¸½½ü
 19680303001716029.900100.305.70010000 ËÄ´¨ÀíÌÁ
 19680307163400026.700125.304.80033000 ¶«º£
 19680316202635025.300101.105.10013000 ÔÆÄÏÄÏ»ªÎ÷±±
 19680328210121019.300119.904.70023000 ÄÏº£¶«É³Èºµº¶«ÄÏ
 19680401170505025.100117.605.20000000 ¸£½¨»ª°²£¬¢ö+
 19680403155700022.800121.404.70040000 Ì¨ÍåÌ¨¶«¶«º£ÖÐ
 19680410212438022.800121.404.70045000 Ì¨ÍåÌ¨¶«¶«º£ÖÐ
 19680411144629042.400131.004.90535000 ¼ªÁÖçõ´º¶«ÄÏ
 19680502172559024.400121.704.70025000 Ì¨Íå»¨Á«Î÷±±
 19680510172332024.200121.705.90011000 Ì¨Íå»¨Á«¶«±±º£ÖÐ
 19680510230921024.300121.905.80040000 Ì¨Íå»¨Á«¶«±±º£ÖÐ
 19680511043316024.300121.905.80040000 Ì¨Íå»¨Á«¶«±±º£ÖÐ
 19680515031414037.220114.284.70020000 ºÓ±±ÐÏÌ¨Î÷
 19680515034654037.180114.785.00015000 ºÓ±±ÈÎÏØ¸½½ü
 19680515082715037.250114.824.70025000 ºÓ±±Â¡Ò¢¶«ÄÏ
 19680604031051035.600082.404.70000000 Î÷²ØÂé¿¦Ä¾´íÎ÷±±
 19680605011509022.400121.505.00035000 Ì¨ÍåÌ¨¶«¶«ÄÏº£ÖÐ
 19680609044848026.100124.504.90204000 Ì¨Íå³àÎ²Óì¸½½ü
 19680613143331023.200105.205.20000000 ÔÆÄÏÂéÀõÆÂ¶«
 19680617122632022.400121.404.80040000 Ì¨ÍåÌ¨¶«¶«ÄÏº£ÖÐ
 19680630130411030.200094.804.70048000 Î÷²Ø±ß°ÓÄÏ M4.7b
 19680706234834024.300122.605.00047000 Ì¨Íå»¨Á«¶«±±º£ÖÐ
 19680721205013024.900123.304.80135000 Ì¨ÍåÒËÀ¼¶«±±º£ÖÐ
 19680725070715037.630115.134.70015000 ºÓ±±Äþ½ú¶«
 19680826233808023.100120.604.80000000 Ì¨ÍåÌ¨ÄÏ¶«ÄÏ
 19680912054722024.100122.504.80046000 Ì¨Íå»¨Á«¶«±±º£ÖÐ
 19680912233651039.800077.704.70000000 ÐÂ½®°Í³þÎ÷
 19681004134539024.700122.505.40040000 Ì¨ÍåÒËÀ¼¶«º£ÖÐ
 19681011075654024.300122.805.10000000 Ì¨Íå»¨Á«¶«±±º£ÖÐ
 19681015013238024.100121.605.10000000 Ì¨Íå»¨Á«¸½½ü
 19681018135408024.900122.405.00062000 Ì¨ÍåÒËÀ¼¶«±±º£ÖÐ
 19681020150820024.900122.506.10022000 Ì¨ÍåÒËÀ¼¶«±±º£ÖÐ
 19681220152550024.300122.704.80048000 Ì¨Íå»¨Á«¶«±±º£ÖÐ
 19681222170636036.200101.905.40007000 Çàº£»¯Â¡Î÷
 19681230140430022.400119.604.70005000 ÄÏº£¶«É³Èºµº¶«±±
 19681231061138023.200121.605.50000000 Ì¨ÍåÐÂ¸Û¶«º£ÖÐ
 19690102094501031.500111.204.80000000 ºþ±±±£¿µ£¬¢ö
 19690109154503038.300074.004.80131000 ÐÂ½®ÎÚ×Î±ðÀïÉ½¿Ú¶«ÄÏ
 19690126175910038.400073.905.10109000 ÐÂ½®ÎÚ×È±ðÀïÉ½¿ÚÄÏ
 19690126234000025.100122.504.90154000 Ì¨Íå»ùÂ¡¶«º£ÖÐ
 19690131173100023.700100.804.70000000 ÔÆÄÏÕòãäÎ÷ÄÏ
 19690209233445022.000101.405.40009000 ÔÆÄÏ¾°ºé¶«
 19690212060854041.500079.306.30010000 ÐÂ½®ÎÚÊ²¶«±±£¬¢ø
 19690212064407042.100078.905.20033000 ÐÂ½®ÎÚÊ²±±
 19690212082238041.400079.504.75033000 ÐÂ½®ÎÚÊ²¶«±±
 19690212121719041.500079.504.70033000 ÐÂ½®ÎÚÊ²¶«±±
 19690310133508022.400121.605.20033000 Ì¨ÍåÌ¨¶«¶«ÄÏº£ÖÐ
 19690311233350025.700123.804.80190000 Ì¨ÍåµöÓãµº¸½½ü
 19690318182918024.000122.904.70073000 Ì¨Íå»¨Á«¶«º£ÖÐ
 19690404215557022.200120.205.30007000 Ì¨Íåºã´ºÎ÷±±º£ÖÐ
 19690410225404042.100131.105.50547000 ¼ªÁÖçõ´º¶«ÄÏ
 19690411055738025.800124.805.30120000 Ì¨Íå³àÎ²ÓìÒÔ¶«º£ÖÐ
 19690418232655026.200125.504.90092000 ¶«º£
 19690604083955041.400079.504.80015000 ÐÂ½®ÎÚÊ²¶«±±
 19690609095458023.600121.104.80000000 Ì¨Íå´ó¸Û¿ÚÎ÷
 19690613025910024.100122.505.50045000 Ì¨Íå»¨Á«¶«º£ÖÐ
 19690614112830031.800094.604.80033000 Î÷²Ø¶¡ÇàÎ÷±±
 19690622093323030.500079.405.10015000 Î÷²ØÔý´ïÎ÷ÄÏ
 19690715090101034.500087.504.70000000 Î÷²ØË«ºþ¸½½ü
 19690718132450038.200119.407.40035000 ²³º£
 19690718143955038.100119.304.75000000 ²³º£
 19690718154112038.100119.304.90025000 ²³º£
 19690718211030042.700096.704.70000000 ¸ÊËàÃ÷Ë®¶«±±
 19690718213347038.000119.005.10033000 ²³º£
 19690719095201038.200119.404.70030000 ²³º£
 19690720123417039.800077.804.70000000 ÐÂ½®°Í³þÎ÷
 19690725205802018.800119.604.80030000 ÄÏº£¶«É³Èºµº¶«ÄÏ
 19690726064943022.320111.806.40005000 ¹ã¶«Ñô½­£¬¢ø+
 19690728062655024.900122.605.20110000 Ì¨ÍåÒËÀ¼¶«±±º£ÖÐ
 19690828115836039.000073.505.60009000 ÐÂ½®ÎÚ×Î±ðÀïÉ½¿ÚÎ÷±±
 19690828120627039.000073.704.90073000 ÐÂ½®ÎÚ×Î±ðÀïÉ½¿Ú±±
 19690905194213022.900121.805.80000000 Ì¨ÍåÌ¨¶«¶«±±º£ÖÐ
 19690914224623039.700074.805.50043000 ÐÂ½®ÎÚÇ¡Î÷£¬¢÷
 19690915001526039.700074.805.50038000 ÐÂ½®ÎÚÇ¡Î÷
 19690917051931039.700075.004.80062000 ÐÂ½®ÎÚÇ¡
 19690926071037032.500101.805.10000000 ËÄ´¨°¢°Ó¶«ÄÏ
 19690928005623038.800075.204.90000000 ÐÂ½®°¢¿ËÌÕÎ÷ÄÏ
 19690929025326039.500073.405.00000000 ÐÂ½®ÎÚÇ¡Î÷
 19691018181440024.800122.304.70078000 Ì¨ÍåÒËÀ¼¶«º£ÖÐ
 19691026201504037.300103.604.70000000 ¸ÊËà¾°Ì©Î÷±±
 19691030084758022.400121.504.70036000 Ì¨ÍåÌ¨¶«¶«ÄÏº£ÖÐ
 19691103211926020.400120.404.70000000 ÄÏº£¶«É³Èºµº¶«
 19691106045840032.700101.805.30000000 ËÄ´¨°¢°Ó¶«ÄÏ
 19691116095650024.000121.704.70040000 Ì¨Íå»¨Á«¶«º£ÖÐ
 19691207135239023.700121.904.70033000 Ì¨Íå»¨Á«¶«ÄÏº£ÖÐ
 19691217160004018.500110.605.10000000 º£ÄÏÍòÄþÄÏ
 19691220100915018.200110.305.20024000 º£ÄÏÍòÄþÄÏ
 19691224002041024.800122.504.70059000 Ì¨ÍåÒËÀ¼¶«º£ÖÐ
 19700105010037024.200102.687.80013000 ÔÆÄÏÍ¨º££¬¢ú+
 19700105013240024.200102.505.20033000 ÔÆÄÏÍ¨º£Î÷
 19700105054433024.250102.535.50032000 ÔÆÄÏÍ¨º£Î÷
 19700105092104023.700122.004.80042000 Ì¨Íå·ïÁÖ¶«º£ÖÐ
 19700105121959024.300102.504.80000000 ÔÆÄÏÓñÏª
 19700105194908024.070103.085.90020000 ÔÆÄÏÍ¨º£¶«
 19700105222130024.080102.685.30015000 ÔÆÄÏÍ¨º£
 19700106015849023.800103.104.70015000 ÔÆÄÏ¿ªÔ¶¸½½ü
 19700107104309023.900102.904.80015000 ÔÆÄÏÍ¨º£¶«ÄÏ
 19700108190712023.900102.904.80015000 ÔÆÄÏÍ¨º£¶«ÄÏ
 19700109183142024.120102.985.00015000 ÔÆÄÏÍ¨º£¶«
 19700110111800024.100122.504.70042000 Ì¨Íå»¨Á«¶«º£ÖÐ
 19700110125029038.200073.604.90155000 ÐÂ½®ÎÚ×Î±ðÀïÉ½¿ÚÄÏ
 19700112173302023.920102.854.80010000 ÔÆÄÏÍ¨º£¶«ÄÏ
 19700114102314024.000122.405.00026000 Ì¨Íå»¨Á«¶«º£ÖÐ
 19700114181417024.300102.755.40014000 ÔÆÄÏ½­´¨
 19700127184927034.680101.274.80010000 Çàº£ºÓÄÏÎ÷
 19700127221913024.450102.824.80016000 ÔÆÄÏ½­´¨¶«±±
 19700205113959024.280102.375.70015000 ÔÆÄÏÓñÏªÎ÷
 19700207061039023.080101.036.20015000 ÔÆÄÏÆÕ¶ýÎ÷ÄÏ£¬¢÷+
 19700207063238022.800100.575.50015000 ÔÆÄÏÆÕ¶ýÎ÷ÄÏ
 19700208181243039.830073.584.90051000 ÐÂ½®ÎÚÇ¡Î÷
 19700213201518021.200121.104.80071000 Ì¨ÍåÆßÐÇÑÒ¶«ÄÏº£ÖÐ
 19700219151002027.580094.136.10012000 Î÷²ØÃ×ÁÖÄÏ
 19700224100734030.650103.286.20015000 ËÄ´¨´óÒØÎ÷£¬¢÷
 19700225182058024.230122.335.80032000 Ì¨Íå»¨Á«¶«±±º£ÖÐ
 19700227033004027.480085.985.10018000 Î÷²ØÄôÀ­Ä¾ÄÏ
 19700305122327030.600103.404.70000000 ËÄ´¨´óÒØ
 19700311093719023.930103.085.20033000 ÔÆÄÏÍ¨º£¡¢¿ªÔ¶¼ä
 19700313020953024.020102.955.90000000 ÔÆÄÏÍ¨º£¶«ÄÏ
 19700315060620030.600103.004.80000000 ËÄ´¨´óÒØÎ÷
 19700316114707033.900086.304.70057000 Î÷²Ø°ÂÍÞÇÕÎ÷ÄÏ
 19700322184206031.630104.034.80016000 ËÄ´¨Ã¯ãë¶«ÄÏ£¬¢ö-
 19700325074659026.070105.124.80008000 ¹óÖÝ¾¦Â¡Î÷±±£¬¢õ+
 19700329114848039.680075.285.00034000 ÐÂ½®ÎÚÇ¡
 19700419164942038.900075.404.90075000 ÐÂ½®°¢¿ËÌÕÎ÷ÄÏ
 19700430224034027.000125.405.10236000 ¶«º£
 19700501021006024.030121.825.20043000 Ì¨Íå»¨Á«¶«º£ÖÐ
 19700516111705014.300119.304.90018000 ÄÏº£»ÆÑÒµº¶«ÄÏ
 19700617195005024.200102.204.70011000 ÔÆÄÏ¶ëÉ½
 19700619204400024.800121.604.80084000 Ì¨ÍåÒËÀ¼Î÷±±
 19700624002246018.900119.904.70059000 ÄÏº£¶«É³Èºµº¶«ÄÏ
 19700624084257029.000095.504.90033000 Î÷²ØÄ«ÍÑ¶«ÄÏ
 19700630114538022.700121.404.70105000 Ì¨Íå»ðÉÕµº¸½½ü
 19700721233744027.900084.804.80040000 Î÷²Ø¼ªÂ¡Î÷ÄÏ
 19700729135057040.050077.775.90013000 ÐÂ½®°Í³þÎ÷£¬¢÷
 19700731211049028.630103.735.40044000 ËÄ´¨À×²¨¶«±±£¬¢÷-
 19700807223004035.400111.604.70010000 É½Î÷ç­ÏØ¸½½ü
 19700808194634044.150081.374.80049000 ÐÂ½®ÒÁÄþ±±
 19700903040149038.300073.904.80135000 ÐÂ½®ÎÚ×Î±ðÀïÉ½¿ÚÄÏ
 19700905114315024.000121.104.90039000 Ì¨ÍåÆÒÀï¸½½ü
 19700905213733032.150101.335.50020000 ËÄ´¨ÈÀÌÁ¶«ÄÏ
 19700914174333039.900077.204.70020000 ÐÂ½®°¢Í¼Ê²¶«±±
 19700916110509022.320121.125.10062000 Ì¨Íå´óÎä¶«ÄÏº£ÖÐ
 19700919090724048.420089.535.20031000 ÐÂ½®°¢ÀÕÌ©¶«±±
 19700930175221020.420121.875.60033000 ÄÏº£¶«É³Èºµº¶«
 19701011070755051.000123.604.70015000 ÄÚÃÉ¹Å¶õÂ×´ºÆì±±
 19701012173335042.800131.005.10542000 ¼ªÁÖçõ´º¶«ÄÏ
 19701015115518039.800077.204.70047000 ÐÂ½®°¢Í¼Ê²¶«±±
 19701017133317041.500079.304.70047000 ÐÂ½®ÎÚÊ²±±
 19701025154908016.100119.204.70053000 ÄÏº£»ÆÑÒµº¶«±±
 19701108171555032.150101.405.50000000 ËÄ´¨ÈÀÌÁ¶«ÄÏ£¬¢÷
 19701110201225040.750109.424.80010000 ÄÚÃÉ¹Å°üÍ·Î÷±±
 19701114155821022.880121.236.50038000 Ì¨ÍåÌ¨¶«±±
 19701116125730043.400081.235.40004000 ÐÂ½®ÕÑËÕ¶«±±
 19701127173919024.150122.455.50035000 Ì¨Íå»¨Á«¶«±±º£ÖÐ
 19701129100337041.600081.805.00015000 ÐÂ½®°Ý³ÇÄÏ
 19701129233127041.600081.804.80000000 ÐÂ½®°Ý³ÇÄÏ
 19701203031250035.930105.585.10015000 ÄþÏÄÎ÷¼ª£¬¢÷+
 19701220112016025.600124.505.00033000 Ì¨Íå³àÎ²Óì¶«ÄÏº£ÖÐ
 19701230081420027.200126.604.80094000 ¶«º£
 19710112030650023.700121.605.00058000 Ì¨Íå·ïÁÖ¶«
 19710124123301029.000095.204.80027000 Î÷²ØÄ«ÍÑÄÏ
 19710205171032025.100099.405.80014000 ÔÆÄÏ±£É½¶«£¬¢÷+
 19710216222609024.000122.305.80038000 Ì¨Íå»¨Á«¶«º£ÖÐ
 19710313063250018.900119.805.60044000 ÄÏº£¶«É³Èºµº¶«ÄÏ
 19710317005613024.400122.904.70055000 Ì¨ÍåËÕ°Ä¶«ÄÏº£ÖÐ
 19710319031242038.300073.704.90138000 ÐÂ½®ÎÚ×Î±ðÀïÉ½¿ÚÄÏ
 19710323175210041.400079.306.00020000 ÐÂ½®ÎÚÊ²±±£¬¢ø
 19710324044715041.300079.406.10020000 ÐÂ½®ÎÚÊ²¶«±±
 19710324215417035.500098.106.30013000 Çàº£Âê¶à±±£¬¢ø
 19710325045430041.400079.405.00033000 ÐÂ½®ÎÚÊ²¶«±±
 19710325050158041.400079.405.00058000 ÐÂ½®ÎÚÊ²¶«±±
 19710403124900032.200095.106.30020000 Çàº£ÔÓ¶àÄÏ£¬¢ù-
 19710403125043032.200095.406.50020000 Çàº£ÔÓ¶à¶«ÄÏ£¬¢ù
 19710420114827038.400073.504.90126000 ÐÂ½®ÎÚ×Î±ðÀïÉ½¿ÚÎ÷ÄÏ
 19710428233201023.000101.106.70015000 ÔÆÄÏÆÕ¶ý£¬¢ø
 19710503083323030.800084.305.40020000 Î÷²Ø´ëÇÚÎ÷ÄÏ
 19710505135928014.600119.104.70039000 ÄÏº£»ÆÑÒµº¶«ÄÏ
 19710511080935022.300121.005.30052000 Ì¨Íå´óÎä¶«º£ÖÐ
 19710511103412022.200120.904.70056000 Ì¨Íå´óÎäÄÏ
 19710513165807022.300121.004.80053000 Ì¨Íå´óÎä¶«ÄÏº£ÖÐ
 19710523040329032.400092.206.50020000 Î÷²ØÄôÈÙ±±
 19710604231412028.800128.605.00155000 ¶«º£
 19710605044954032.300092.104.70000000 Î÷²ØÄôÈÙÎ÷±±
 19710605182122037.500113.404.70010000 É½Î÷ºÍË³Î÷±±£¬¢ö
 19710606183449028.100085.604.90034000 Î÷²ØÄôÀ­Ä¾Î÷
 19710615132734017.900119.204.80052000 ÄÏº£ÖÐÉ³Èºµº¶«±±
 19710615153938041.400079.305.20042000 ÐÂ½®ÎÚÊ²±±
 19710616060410041.520079.285.80012000 ÐÂ½®ÎÚÊ²±±£¬¢÷
 19710616061550041.400079.305.00000000 ÐÂ½®ÎÚÊ²±±
 19710616071732041.400079.304.90027000 ÐÂ½®ÎÚÊ²±±
 19710616085836041.520079.235.60029000 ÐÂ½®ÎÚÊ²±±
 19710616091925041.300079.304.70000000 ÐÂ½®ÎÚÊ²
 19710616185638041.400079.504.70033000 ÐÂ½®ÎÚÊ²¶«±±
 19710616214653041.300079.204.70049000 ÐÂ½®ÎÚÊ²±±
 19710620012300041.620079.235.30012000 ÐÂ½®ÎÚÊ²±±
 19710627030037025.220106.134.90033000 ¹óÖÝÍûÚÓ£¬¢ö
 19710628130146037.900106.325.10023000 ÄþÏÄÎâÖÒ£¬¢÷
 19710717230055026.400093.305.30050000 Î÷²Ø´íÄÇ¶«ÄÏ
 19710720005808024.280122.504.70059000 Ì¨Íå»¨Á«¶«±±º£ÖÐ
 19710724194339039.500073.205.10036000 ÐÂ½®ÎÚÇ¡Î÷
 19710726094835039.900077.105.70045000 ÐÂ½®Ù¤Ê¦Î÷¿Ë¶û£¬¢÷+
 19710727204832039.700077.404.70021000 ÐÂ½®Ù¤Ê¦¶«±±
 19710801030150044.200084.404.80022000 ÐÂ½®ÎÚËÕÎ÷ÄÏ£¬¢ö
 19710807232149036.000077.904.80010000 ÐÂ½®¿¦À®À¥ÂØÉ½¿Ú±±
 19710812003050014.700119.504.80024000 ÄÏº£»ÆÑÒµº¶«
 19710812050030032.100092.204.70033000 Î÷²ØÄôÈÙ¸½½ü
 19710815201430021.900121.705.10028000 Ì¨ÍåÀ¼Óì¶«ÄÏº£ÖÐ
 19710816125759028.880103.785.90024000 ËÄ´¨Âí±ß£¬¢÷+
 19710816132643021.600121.805.00033000 Ì¨ÍåÀ¼Óì¶«ÄÏº£ÖÐ
 19710817025350028.900103.785.70007000 ËÄ´¨Âí±ß¶«
 19710817030000028.820103.824.90000000 ËÄ´¨Âí±ß
 19710817033300028.820103.674.70000000 ËÄ´¨Âí±ß
 19710817035256028.820103.604.80010000 ËÄ´¨Âí±ß
 19710817063732028.830103.625.40019000 ËÄ´¨Âí±ß
 19710817064000028.820103.604.80000000 ËÄ´¨Âí±ß
 19710817173613028.770103.735.20035000 ËÄ´¨ãå´¨
 19710818010739028.800103.625.00017000 ËÄ´¨Âí±ß¶«
 19710819162854024.050121.935.90025000 Ì¨Íå»¨Á«¶«±±º£ÖÐ
 19710819191240021.870121.635.10015000 Ì¨ÍåÀ¼ÓìÄÏº£ÖÐ
 19710823133604028.730103.735.40005000 ËÄ´¨Âí±ß¶«
 19710823134627028.800103.704.80000000 ËÄ´¨Âí±ß
 19710914111106023.000100.806.20000000 ÔÆÄÏÆÕ¶ýÎ÷
 19710921171352032.400091.805.10034000 Î÷²Ø°²¶à¸½½ü
 19711009211537024.900122.035.30050000 Ì¨ÍåÒËÀ¼¶«±±º£ÖÐ
 19711020164019021.930121.335.60036000 Ì¨ÍåÀ¼ÓìÎ÷ÄÏº£ÖÐ
 19711024165906028.300087.205.00057000 Î÷²Ø¶¨ÈÕ¶«ÄÏ
 19711027172719017.500120.105.00056000 ÄÏº£ÖÐÉ³Èºµº¶«±±
 19711030011648034.100086.404.70000000 Î÷²Ø°ÂÍÞÇÕÎ÷±±
 19711031044848022.970121.356.00039000 Ì¨ÍåÐÂ¸ÛÄÏ
 19711101132959044.000084.905.00000000 ÐÂ½®ÎÚËÕÄÏ
 19711105041218028.820103.584.90011000 ËÄ´¨Âí±ßÄÏ
 19711204163800027.900087.905.40029000 Î÷²Ø¶¨½áÄÏ
 19711210063933025.600124.504.80136000 Ì¨Íå³àÎ²ÓìÄÏº£ÖÐ
 19711225051207021.580121.104.80015000 Ì¨ÍåÆßÐÇÑÒ¶«º£ÖÐ
 19711230184659031.300122.304.90010000 ÉÏº£ÊÐ¶«º£ÖÐ
 19720104111655022.500122.107.20000000 Ì¨Íå»ðÉÕµº¶«ÄÏº£ÖÐ
 19720104130851022.500121.904.80034000 Ì¨Íå»ðÉÕµº¶«ÄÏº£ÖÐ
 19720104201518022.500122.205.10040000 Ì¨Íå»ðÉÕµº¶«ÄÏº£ÖÐ
 19720108132752020.900120.106.70025000 ÄÏº£¶«É³Èºµº¶«
 19720108133534021.600120.105.20017000 Ì¨ÍåÆßÐÇÑÒÎ÷º£ÖÐ
 19720108135333020.800120.004.70033000 ÄÏº£¶«É³Èºµº¶«
 19720108140949020.900120.304.90037000 ÄÏº£¶«É³Èºµº¶«
 19720108161417020.900120.305.50012000 ÄÏº£¶«É³Èºµº¶«
 19720108223214020.900120.305.20027000 ÄÏº£¶«É³Èºµº¶«
 19720110132352020.900120.405.10025000 ÄÏº£¶«É³Èºµº¶«
 19720113023721037.700075.005.40084000 ÐÂ½®ËþÊ²¿â¶û¸É
 19720116042150040.300079.006.20000000 ÐÂ½®¿ÂÆºÄÏ£¬¢÷
 19720123100556023.500102.605.60006000 ÔÆÄÏÊ¯ÆÁ¡¢ºìºÓ¼ä£¬¢÷
 19720125100622022.600122.308.00000000 Ì¨Íå»ðÉÕµº¶«º£ÖÐ
 19720125114123023.100122.007.60000000 Ì¨ÍåÐÂ¸Û¶«º£ÖÐ
 19720129001825021.000120.105.20000000 Ì¨ÍåÆßÐÇÑÒÎ÷ÄÏº£ÖÐ
 19720203152242023.350102.274.90003000 ÔÆÄÏºìºÓ
 19720204220821030.300084.504.80018000 Î÷²Ø´ëÇÚÎ÷ÄÏ
 19720212090648024.500120.405.00014000 Ì¨ÍåÌ¨ÖÐÎ÷±±
 19720220110215034.500080.404.90044000 Î÷²ØÀ­³þÎ÷±±
 19720220123042020.800120.004.80009000 ÄÏº£¶«É³Èºµº¶«
 19720221174240024.600122.004.70080000 Ì¨ÍåËÕ°Ä¶«º£ÖÐ
 19720224193155018.900119.804.90004000 ÄÏº£¶«É³Èºµº¶«ÄÏ
 19720227025549024.000102.504.70015000 ÔÆÄÏÍ¨º£Î÷ÄÏ
 19720302175427020.400120.504.90014000 ÄÏº£¶«É³Èºµº¶«
 19720305022411038.300074.004.90134000 ÐÂ½®ÎÚ×Î±ðÀïÉ½¿Ú¶«ÄÏ
 19720307141949022.300122.205.50028000 Ì¨ÍåÀ¼Óì¶«±±º£ÖÐ
 19720315140030030.500084.404.70012000 Î÷²Ø´ëÇÚÎ÷ÄÏ
 19720406015301023.000118.305.10000000 Ì¨ÍåÌ¨ÄÏÎ÷º£ÖÐ
 19720406063836038.400073.504.80116000 ÐÂ½®ÎÚ×Î±ðÀïÉ½¿ÚÎ÷ÄÏ
 19720408144213029.700089.504.80033000 Î÷²ØÄÏÄ¾ÁÖ¶«
 19720408173339029.600101.805.20028000 ËÄ´¨¿µ¶¨Î÷ÄÏ£¬¢ö
 19720409121050042.300084.805.60030000 ÐÂ½®ÂÖÌ¨¶«±±£¬¢÷
 19720409184352042.100084.604.70000000 ÐÂ½®ÂÖÌ¨¶«±±
 19720414151657039.800122.404.80000000 ÁÉÄþ¸ÇÏØ¶«ÄÏ£¬¢õ+
 19720417184942024.100122.606.10022000 Ì¨Íå»¨Á«¶«º£ÖÐ
 19720417190140024.000122.605.20048000 Ì¨Íå»¨Á«¶«º£ÖÐ
 19720421212042024.100122.404.90000000 Ì¨Íå»¨Á«¶«±±º£ÖÐ
 19720424175718023.700121.507.30009000 Ì¨Íå·ïÁÖ¸½½ü
 19720424193210023.500121.405.20025000 Ì¨Íå´ó¸Û¿Ú¸½½ü
 19720424200031023.500121.405.20039000 Ì¨Íå´ó¸Û¿Ú¸½½ü
 19720424202242023.700121.404.80038000 Ì¨Íå·ïÁÖ
 19720425015828023.800121.605.80010000 Ì¨Íå»¨Á«ÄÏº£ÖÐ
 19720427074825023.900121.104.70006000 Ì¨ÍåÆÒÀï¸½½ü
 19720428032054024.100122.505.20000000 Ì¨Íå»¨Á«¶«º£ÖÐ
 19720428061126024.100122.504.80050000 Ì¨Íå»¨Á«¶«º£ÖÐ
 19720428085257031.300084.904.80032000 Î÷²Ø´ëÇÚÎ÷
 19720502040117023.900121.505.20013000 Ì¨Íå»¨Á«¸½½ü
 19720505181606023.100121.505.60020000 Ì¨ÍåÐÂ¸Û¶«
 19720507060522027.900102.404.80000000 ËÄ´¨Î÷²ý¶«£¬¢ö
 19720512092126024.700121.705.70037000 Ì¨ÍåÒËÀ¼¸½½ü
 19720608171407021.100120.105.90025000 Ì¨ÍåÆßÐÇÑÒÎ÷ÄÏº£ÖÐ
 19720608181741021.000120.105.00013000 Ì¨ÍåÆßÐÇÑÒÎ÷ÄÏº£ÖÐ
 19720626160821021.000120.305.20015000 Ì¨ÍåÆßÐÇÑÒÎ÷ÄÏº£ÖÐ
 19720701025744024.300121.105.20025000 Ì¨ÍåÆÒÀï¶«±±
 19720716102024032.600095.904.90000000 Çàº£ÄÒÇ«Î÷±±
 19720723004101031.500091.706.00015000 Î÷²ØÄÇÇúÎ÷£¬¢÷
 19720728150309024.100122.504.90057000 Ì¨Íå»¨Á«¶«º£ÖÐ
 19720811050636032.600093.504.90000000 Î÷²Ø°ÍÇàÎ÷±±
 19720825232525024.500122.004.80000000 Ì¨ÍåËÕ°Ä¶«ÄÏº£ÖÐ
 19720827224243022.400100.604.80025000 ÔÆÄÏÆÕ¶ýÎ÷ÄÏ
 19720827224931022.800100.505.40025000 ÔÆÄÏÆÕ¶ýÎ÷ÄÏ£¬¢ö
 19720830231406036.700096.405.50015000 Çàº£ÄÏ»ô²¼Ñ·ºþ¶«
 19720831024739036.700096.405.20015000 Çàº£ÄÏ»ô²¼Ñ·ºþ¶«
 19720831025131036.600096.505.30015000 Çàº£ÄÏ»ô²¼Ñ·ºþ¶«
 19720902100746024.700122.405.10124000 Ì¨ÍåÒËÀ¼¶«ÄÏº£ÖÐ
 19720906105128032.500078.504.80000000 Î÷²ØÊ¨ÈªºÓÎ÷
 19720911045802039.200081.304.70025000 ÐÂ½®°¢ÍßÌá¶«ÄÏ
 19720919115557026.100125.304.80157000 Ì¨Íå³àÎ²Óì¶«º£ÖÐ
 19720923035723022.300121.106.60026000 Ì¨Íå´óÎä¶«ÄÏº£ÖÐ
 19720923101424022.400121.306.40022000 Ì¨Íå´óÎä¶«º£ÖÐ
 19720924210928022.400121.105.00000000 Ì¨Íå´óÎä¶«º£ÖÐ
 19720927080830030.400101.705.60013000 ËÄ´¨¿µ¶¨Î÷±±£¬¢÷
 19720928015445022.200121.105.70020000 Ì¨Íå´óÎä¶«ÄÏº£ÖÐ
 19720929122826024.500121.804.80075000 Ì¨ÍåËÕ°ÄÄÏ
 19720930002135030.500101.705.60016000 ËÄ´¨¿µ¶¨Î÷±±
 19720930042440030.400101.905.70020000 ËÄ´¨¿µ¶¨±±
 19721006235214022.400121.004.70025000 Ì¨Íå´óÎä¶«º£ÖÐ
 19721021121603022.400121.205.20022000 Ì¨Íå´óÎä¶«º£ÖÐ
 19721107144042023.000120.504.90048000 Ì¨ÍåÌ¨ÄÏ¶«
 19721108222543023.900121.605.90031000 Ì¨Íå»¨Á«¸½½ü
 19721110024113023.800121.606.30026000 Ì¨Íå»¨Á«ÄÏº£ÖÐ
 19721121104715024.000121.606.20020000 Ì¨Íå»¨Á«¸½½ü
 19721203165445039.400075.204.80020000 ÐÂ½®ÎÚÇ¡
 19721211232334019.600120.504.80174000 ÄÏº£¶«É³Èºµº¶«ÄÏ
 19721222090454023.400120.505.40014000 Ì¨Íå¼ÎÒå¶«ÄÏ
 19721231075405033.700087.605.20000000 Î÷²ØÉ³Àï¶«±±
 19730103062558031.200088.104.80043000 Î÷²ØÉêÔúÎ÷±±
 19730115205543040.400091.104.80000000 ÐÂ½®ÂÞ²¼²´¶«
 19730124112019041.200082.104.90020000 ÐÂ½®É³ÑÅÎ÷
 19730130052340023.800123.204.80063000 Ì¨Íå»¨Á«¶«ÄÏº£ÖÐ
 19730206183707031.300100.707.60011000 ËÄ´¨Â¯»ô¸½½ü£¬¢ú
 19730206184700031.300100.705.00000000 ËÄ´¨Â¯»ôÓàÕð£¨ÓÃ7.6ÕðÖÐ£©
 19730207172057031.400100.905.00000000 ËÄ´¨Â¯»ô¶«
 19730208000627031.600100.506.00000000 ËÄ´¨Â¯»ôÎ÷±±
 19730210113226024.200121.705.10000000 Ì¨Íå»¨Á«¶«±±
 19730214084916022.200121.405.70000000 Ì¨ÍåÀ¼ÓìÎ÷±±º£ÖÐ
 19730216152946031.900100.004.80020000 ËÄ´¨¸Ê×Î±±
 19730311225308021.000120.204.90040000 Ì¨ÍåÆßÐÇÑÒÎ÷ÄÏº£ÖÐ
 19730322090657028.100087.205.30033000 Î÷²Ø¶¨ÈÕÄÏ£¬¢ö+
 19730322141024022.000100.905.50010000 ÔÆÄÏ¾°ºé£¬¢÷
 19730324031453031.900100.005.50000000 ËÄ´¨¸Ê×Î±±
 19730326155841038.400073.805.50106000 ÐÂ½®ÎÚ×Î±ðÀïÉ½¿ÚÄÏ
 19730326163330038.300073.804.80112000 ÐÂ½®ÎÚ×Î±ðÀïÉ½¿ÚÄÏ
 19730407005731038.200074.104.70151000 ÐÂ½®ÎÚ×Î±ðÀïÉ½¿Ú¶«ÄÏ
 19730409163246026.600125.404.90232000 ¶«º£
 19730422134621027.700104.205.10000000 ÔÆÄÏÒÍÁ¼¸½½ü£¬¢ö
 19730423212917024.100121.505.10038000 Ì¨Íå»¨Á«¸½½ü
 19730428124311025.800125.105.20104000 Ì¨Íå³àÎ²Óì¶«ÄÏº£ÖÐ
 19730508180135033.000104.205.10012000 ËÄ´¨ÄÏÆºÄÏ
 19730517173809041.300082.205.10020000 ÐÂ½®É³ÑÅÎ÷
 19730524095254020.200121.304.80096000 ÄÏº£¶«É³Èºµº¶«
 19730601204607041.200082.204.70014000 ÐÂ½®É³ÑÅÎ÷
 19730601210301024.900098.704.90000000 ÔÆÄÏÌÚ³å¸½½ü£¬¢õ
 19730602003948024.900098.505.00000000 ÔÆÄÏÌÚ³å¸½½ü£¬¢ö-
 19730603075706044.200083.606.00000000 ÐÂ½®¾«ºÓ¶«ÄÏ£¬¢÷
 19730607142201022.700121.005.00009000 Ì¨ÍåÌ¨¶«Î÷ÄÏ
 19730609121912041.300082.304.90013000 ÐÂ½®É³ÑÅÎ÷
 19730611000843039.400074.805.00052000 ÐÂ½®ÎÚÇ¡Î÷ÄÏ
 19730616152249037.600095.805.10000000 Çàº£±±»ô²¼Ñ·ºþ±±
 19730627211108040.700079.304.80010000 ÐÂ½®¿ÂÆº
 19730629055802028.900103.904.80000000 ËÄ´¨Âí±ß¶«
 19730629055927028.900103.705.40010000 ËÄ´¨Âí±ß¶«£¬¢ö
 19730629060443028.900103.704.90000000 ËÄ´¨Âí±ß¶«
 19730630015201028.900103.805.20000000 ËÄ´¨Âí±ß¶«
 19730701014327022.900121.405.20016000 Ì¨ÍåÌ¨¶«¶«±±º£ÖÐ
 19730705004414027.500092.604.90029000 Î÷²Ø´íÄÇ¶«ÄÏ
 19730714125120035.100086.507.30000000 Î÷²ØÒà»ùÌ¨´í
 19730714161351035.000086.504.80033000 Î÷²ØÒà»ùÌ¨´í
 19730714171245035.200086.205.20000000 Î÷²ØÒà»ùÌ¨´íÎ÷
 19730714213929035.200086.606.00030000 Î÷²ØÒà»ùÌ¨´í
 19730717034538035.100086.505.10015000 Î÷²ØÒà»ùÌ¨´í
 19730721132526035.600096.004.80000000 Çàº£¸ñ¶ûÄ¾¶«ÄÏ
 19730722035003035.200086.505.10009000 Î÷²ØÒà»ùÌ¨´í
 19730723180206024.100122.205.50048000 Ì¨Íå»¨Á«¶«±±º£ÖÐ
 19730723223404021.800121.204.80065000 Ì¨ÍåÆßÐÇÑÒ¶«º£ÖÐ
 19730729015331022.100121.405.70023000 Ì¨ÍåÀ¼ÓìÎ÷º£ÖÐ
 19730801220515029.600089.204.90063000 Î÷²ØÄÏÄ¾ÁÖ¸½½ü
 19730802053311030.900101.204.70013000 ËÄ´¨µÀæÚ¸½½ü
 19730802165815027.900104.605.40000000 ÔÆÄÏÒÍÁ¼¶«±±£¬¢÷-
 19730811151536032.900104.106.50019000 ËÄ´¨ËÉÅË¶«±±£¬¢÷
 19730816115811023.100101.206.30007000 ÔÆÄÏÆÕ¶ý£¬¢ø
 19730816124846032.900104.004.70015000 ËÄ´¨ËÉÅË¶«±±
 19730816140529023.100101.205.20000000 ÔÆÄÏÆÕ¶ý
 19730816160250033.200086.905.50010000 Î÷²ØÉ³ÀïÎ÷
 19730908152542033.100086.906.00000000 Î÷²ØÉ³ÀïÎ÷ÄÏ
 19730908155932033.000086.805.30000000 Î÷²ØÉ³ÀïÎ÷ÄÏ
 19730909101341031.600100.105.80000000 ËÄ´¨¸Ê×Î¸½½ü£¬¢ö+
 19730909104229031.700100.005.00000000 ËÄ´¨¸Ê×Î
 19730910154334042.500130.906.40586000 ¼ªÁÖçõ´º¶«ÄÏº£ÖÐ
 19730910175301014.800119.704.80050000 ÄÏº£»ÆÑÒµº¶«
 19730911235600027.100092.604.80054000 Î÷²Ø´íÄÇ¶«ÄÏ
 19730912071850025.500124.806.10153000 Ì¨Íå³àÎ²Óì¶«ÄÏº£ÖÐ
 19730918060917024.900122.004.70093000 Ì¨ÍåÒËÀ¼¶«±±º£ÖÐ
 19730929084401041.900131.007.70595000 ¼ªÁÖçõ´º¶«ÄÏº£ÖÐ
 19731002105939023.700121.705.10024000 Ì¨Íå·ïÁÖ¶«º£ÖÐ
 19731009120146027.700093.604.90033000 Î÷²Ø´íÄÇ¶«ÄÏ
 19731118163830016.100119.405.00051000 ÄÏº£»ÆÑÒµº¶«±±
 19731122034756034.600081.105.10025000 Î÷²Ø¼ªÀûÑÅÉ½¿ÚÎ÷ÄÏ
 19731124075805038.900077.104.70000000 ÐÂ½®Âó¸ÇÌáÎ÷
 19731127173111033.200086.804.70033000 Î÷²ØÉ³ÀïÎ÷
 19731128235518037.900081.505.00000000 ÐÂ½®ÓÚÌï±±
 19731205193531023.000121.804.80051000 Ì¨ÍåÐÂ¸Û¶«ÄÏº£ÖÐ
 19731221100848030.300094.904.70040000 Î÷²Ø²¨ÃÜÎ÷±±
 19731225045008024.500120.905.00020000 Ì¨ÍåÃçÀõ¶«ÄÏ
 19731230012450029.800103.304.70000000 ËÄ´¨ºéÑÅÎ÷ÄÏ
 19731230175553033.100086.904.70029000 Î÷²ØÉ³ÀïÎ÷ÄÏ
 19731231190054038.400116.805.30019000 ºÓ±±ºÓ¼ä¶«£¬¢ö
 19740102224142026.100124.405.70191000 ¶«º£
 19740104172758040.900077.604.80024000 ÐÂ½®°¢ºÏÆæÎ÷
 19740116065026032.900104.105.70018000 ËÄ´¨ÄÏÆºÎ÷ÄÏ
 19740116125226023.400121.505.30022000 Ì¨Íå´ó¸Û¿Ú
 19740127161648023.900121.605.10000000 Ì¨Íå»¨Á«¸½½ü
 19740203180848019.000120.105.90030000 ÄÏº£¶«É³Èºµº¶«ÄÏ
 19740206181753022.700121.205.20015000 Ì¨ÍåÌ¨¶«ÄÏ
 19740210010428022.800121.204.80024000 Ì¨ÍåÌ¨¶«¸½½ü
 19740215162401028.800128.504.90048000 ¶«º£
 19740217000928021.700121.404.70021000 Ì¨ÍåÀ¼ÓìÄÏº£ÖÐ
 19740303125315030.900086.505.70000000 Î÷²Ø´ëÇÚ¶«ÄÏ
 19740319073918027.200126.605.10165000 ¶«º£
 19740319203243022.200121.404.90000000 Ì¨ÍåÀ¼ÓìÎ÷º£ÖÐ
 19740323180802039.000077.004.80000000 ÐÂ½®ÔÀÆÕºþ¶«ÄÏ
 19740324221600027.900086.106.10018000 Î÷²ØÄôÀ­Ä¾¶«ÄÏ
 19740325001735027.600086.004.70003000 Î÷²ØÄôÀ­Ä¾ÄÏ
 19740411065950022.800121.405.10035000 Ì¨Íå»ðÉÕµºÎ÷±±º£ÖÐ
 19740421230719025.300122.305.40205000 Ì¨Íå»ùÂ¡¶«±±º£ÖÐ
 19740422082917031.600119.105.50016000 ½­ËÕäàÑô¸½½ü£¬¢÷+
 19740505135736022.300121.305.20000000 Ì¨ÍåÀ¼ÓìÎ÷±±º£ÖÐ
 19740511032518028.200104.107.10014000 ÔÆÄÏ´ó¹Ø±±£¬¢ù
 19740511033414028.100104.004.90033000 ÔÆÄÏ´ó¹Ø±±
 19740512105024028.300104.004.80019000 ÔÆÄÏ´ó¹Ø±±
 19740601112529028.300104.204.70013000 ÔÆÄÏ´ó¹Ø±±
 19740605080208029.400099.605.20010000 ËÄ´¨°ÍÌÁ¶«ÄÏ
 19740605203021028.300104.205.00000000 ÔÆÄÏ´ó¹Ø±±
 19740606203055037.500115.004.70024000 ºÓ±±Äþ½ú¶«ÄÏ£¬¢ö-
 19740615150257028.400104.205.70018000 ÔÆÄÏ´ó¹Ø±±
 19740615151555028.500104.104.80000000 ÔÆÄÏ´ó¹Ø±±
 19740615181927031.600099.905.00013000 ËÄ´¨¸Ê×Î¸½½ü
 19740615222733028.300104.105.20015000 ÔÆÄÏ´ó¹Ø±±
 19740705033039045.000094.207.10000000 ÐÂ½®°ÍÀïÀ¤¶«±±
 19740705033907045.100093.605.30033000 ÐÂ½®°ÍÀïÀ¤¶«±±
 19740705034427044.900093.705.00033000 ÐÂ½®°ÍÀïÀ¤¶«±±
 19740708045655030.600078.504.70096000 Î÷²ØÔý´ïÎ÷ÄÏ
 19740710002028028.300104.005.20022000 ÔÆÄÏ´ó¹Ø±±
 19740710204525028.200103.904.70000000 ÔÆÄÏ´ó¹Ø±±
 19740713111403028.300104.004.70000000 ÔÆÄÏ´ó¹Ø±±
 19740713183813026.500125.804.90149000 ¶«º£
 19740727180312030.500094.904.70000000 Î÷²Ø²¨ÃÜÎ÷±±
 19740728121005039.000075.004.70000000 ÐÂ½®°¢¿ËÌÕÎ÷
 19740803120817035.700080.605.00024000 ÐÂ½®ºÍÌïÄÏ
 19740809031646024.600122.506.40000000 Ì¨ÍåËÕ°Ä¶«º£ÖÐ
 19740811091400039.400073.807.30030000 ÐÂ½®ÎÚÇ¡Î÷ÄÏ
 19740811103714039.300073.404.90063000 ÐÂ½®ÎÚÇ¡Î÷ÄÏ
 19740811122848039.300073.704.90034000 ÐÂ½®ÎÚÇ¡Î÷ÄÏ
 19740811131234039.300073.605.40033000 ÐÂ½®ÎÚÇ¡Î÷ÄÏ
 19740811131936039.300073.705.00055000 ÐÂ½®ÎÚÇ¡Î÷ÄÏ
 19740811132357039.300073.805.50072000 ÐÂ½®ÎÚÇ¡Î÷ÄÏ
 19740811150209039.300073.505.40030000 ÐÂ½®ÎÚÇ¡Î÷ÄÏ
 19740811160254039.400073.804.80012000 ÐÂ½®ÎÚÇ¡Î÷ÄÏ
 19740811170859039.300073.805.10029000 ÐÂ½®ÎÚÇ¡Î÷ÄÏ
 19740811204507039.300073.704.80065000 ÐÂ½®ÎÚÇ¡Î÷ÄÏ
 19740812040530039.500073.605.90033000 ÐÂ½®ÎÚÇ¡Î÷ÄÏ
 19740812052137039.400073.506.40033000 ÐÂ½®ÎÚÇ¡Î÷ÄÏ
 19740812071859039.500073.604.90047000 ÐÂ½®ÎÚÇ¡Î÷ÄÏ
 19740812221500039.500074.104.80039000 ÐÂ½®ÎÚÇ¡Î÷ÄÏ
 19740813051747039.200074.005.10014000 ÐÂ½®ÎÚÇ¡Î÷ÄÏ
 19740813055719039.500073.705.00000000 ÐÂ½®ÎÚÇ¡Î÷ÄÏ
 19740815060651039.300073.704.80000000 ÐÂ½®ÎÚÇ¡Î÷ÄÏ
 19740818075100039.400073.605.00032000 ÐÂ½®ÎÚÇ¡Î÷ÄÏ
 19740820142302027.100127.005.00052000 ¶«º£
 19740822024518039.300074.004.70047000 ÐÂ½®ÎÚÇ¡Î÷ÄÏ
 19740823115849024.100121.605.30010000 Ì¨Íå»¨Á«¸½½ü
 19740824192148039.400073.704.70050000 ÐÂ½®ÎÚÇ¡Î÷ÄÏ
 19740824201439039.300073.804.80051000 ÐÂ½®ÎÚÇ¡Î÷ÄÏ
 19740827205601039.900073.906.00033000 ÐÂ½®ÎÚÇ¡Î÷±±
 19740828013359039.400073.805.30046000 ÐÂ½®ÎÚÇ¡Î÷ÄÏ
 19740828172208039.400073.704.70059000 ÐÂ½®ÎÚÇ¡Î÷ÄÏ
 19740903135509018.300119.205.70034000 ÄÏº£¶«É³Èºµº¶«ÄÏ
 19740903135942018.300119.305.50034000 ÄÏº£¶«É³Èºµº¶«ÄÏ
 19740904034115039.400073.705.10000000 ÐÂ½®ÎÚÇ¡Î÷ÄÏ
 19740906232359039.400073.704.90044000 ÐÂ½®ÎÚÇ¡Î÷ÄÏ
 19740907234633039.400073.804.70038000 ÐÂ½®ÎÚÇ¡Î÷ÄÏ
 19740912140301039.200074.104.90037000 ÐÂ½®ÎÚÇ¡Î÷ÄÏ
 19740917004554039.500073.504.90037000 ÐÂ½®ÎÚÇ¡Î÷ÄÏ
 19740923225105033.800102.605.60012000 ËÄ´¨Èô¶û¸ÇÎ÷±±£¬¢÷
 19740927132635029.000085.805.50020000 Î÷²Ø¼ªÂ¡¶«
 19740929235150040.500077.905.50018000 ÐÂ½®°¢ºÏÆæÎ÷ÄÏ
 19741011221154023.300121.505.60023000 Ì¨Íå´ó¸Û¿ÚÄÏ
 19741014052950034.900087.305.30000000 Î÷²ØÒà»ùÌ¨´í¶«ÄÏ
 19741016130115039.200074.104.80051000 ÐÂ½®ÎÚÇ¡Î÷ÄÏ
 19741024222151023.900122.704.70000000 Ì¨Íå»¨Á«¶«º£ÖÐ
 19741103182734043.700081.904.90000000 ÐÂ½®ÒÁÄþ¶«ÄÏ
 19741110123147039.400073.704.70045000 ÐÂ½®ÎÚÇ¡Î÷ÄÏ
 19741116063125037.500076.804.70000000 ÐÂ½®Ò¶³ÇÎ÷ÄÏ
 19741117002552033.000104.115.70000000 ËÄ´¨ÄÏÆºÄÏ
 19741119020303020.500121.215.20037000 ÄÏº£¶«É³Èºµº¶«
 19741222043959025.500097.404.70010000 ÔÆÄÏÌÚ³åÎ÷±±
 19750104202841038.800097.615.30025000 Çàº£¹þÀ­ºþ±±
 19750112052228024.900101.615.40000000 ÔÆÄÏ³þÐÛ£¬¢ö+
 19750114221349043.700087.004.80031000 ÐÂ½®ÎÚÂ³Ä¾ÆëÎ÷ÄÏ
 19750115193441029.400101.906.20025000 ËÄ´¨¾ÅÁú¶«±±
 19750115195350029.300101.714.80000000 ËÄ´¨¾ÅÁú¶«±±
 19750116025133029.000101.214.80025000 ËÄ´¨¾ÅÁúÎ÷
 19750119160022032.400078.615.30040000 Î÷²Ø¸Á¶ûÎ÷
 19750119160202032.600078.616.90000000 Î÷²ØÊ¨ÈªºÓÎ÷
 19750119161210031.900078.505.80049000 Î÷²Ø¸Á¶ûÎ÷ÄÏ
 19750119161823032.000078.504.80033000 Î÷²Ø¸Á¶ûÎ÷ÄÏ
 19750119210436032.100078.704.90033000 Î÷²Ø¸Á¶ûÎ÷
 19750120190653032.500078.505.00048000 Î÷²ØÊ¨ÈªºÓÎ÷
 19750122205938026.500103.004.70000000 ÔÆÄÏÇÉ¼ÒÄÏ£¬¢ö
 19750127161014032.300078.704.90002000 Î÷²Ø¸Á¶ûÎ÷
 19750127172336032.000078.704.70019000 Î÷²Ø¸Á¶ûÎ÷
 19750127214135032.500078.604.80001000 Î÷²ØÊ¨ÈªºÓÎ÷
 19750129234925032.000078.604.80033000 Î÷²Ø¸Á¶ûÎ÷
 19750131203850028.100084.805.00019000 Î÷²Ø¼ªÂ¡Î÷ÄÏ
 19750203031409032.600078.504.90021000 Î÷²ØÊ¨ÈªºÓÎ÷
 19750204193605040.730122.727.30016000 ÁÉÄþº£³Ç£¬¢ù+
 19750204194808040.600122.905.10033000 ÁÉÄþº£³Ç¶«ÄÏ
 19750204213235040.700122.705.50000000 ÁÉÄþº£³Ç
 19750205042031025.200123.205.00181000 Ì¨Íå»ùÂ¡¶«º£ÖÐ
 19750205235254040.700122.704.90000000 ÁÉÄþÓª¿Ú¸½½ü
 19750206054339040.600122.905.20000000 ÁÉÄþº£³Ç¶«ÄÏ
 19750206122453040.900122.405.40016000 ÁÉÄþº£³ÇÎ÷
 19750212043019038.600075.205.10000000 ÐÂ½®°¢¿ËÌÕÎ÷ÄÏ
 19750212060413038.500075.304.70000000 ÐÂ½®°¢¿ËÌÕÎ÷ÄÏ
 19750215210804040.650122.785.40012000 ÁÉÄþº£³ÇÄÏ
 19750216220120040.680122.805.40011000 ÁÉÄþº£³Ç
 19750305171532024.000122.704.70059000 Ì¨Íå»¨Á«¶«º£ÖÐ
 19750308013608028.400104.205.30030000 ÔÆÄÏÑÎ½ò±±£¬¢ö
 19750310110701032.200078.804.90035000 Î÷²Ø¸Á¶ûÎ÷
 19750310145531024.400122.604.90078000 Ì¨ÍåËÕ°Ä¶«ÄÏº£ÖÐ
 19750315024842034.000095.604.80000000 Çàº£ÖÎ¶à±±
 19750316132650029.300101.904.90019000 ËÄ´¨¾ÅÁú¶«±±
 19750319024415035.200086.506.00028000 Î÷²ØÒà»ùÌ¨´í
 19750323153236022.800122.707.00000000 Ì¨Íå»ðÉÕµº¶«±±º£ÖÐ
 19750323212608022.700122.804.80041000 Ì¨Íå»ðÉÕµº¶«º£ÖÐ
 19750326211454022.700122.804.70000000 Ì¨Íå»ðÉÕµº¶«º£ÖÐ
 19750327022154022.600122.904.90037000 Ì¨Íå»ðÉÕµº¶«º£ÖÐ
 19750328015902022.800122.805.00000000 Ì¨Íå»ðÉÕµº¶«±±º£ÖÐ
 19750331093743027.000126.405.10148000 ¶«º£
 19750331105156022.900122.905.40000000 Ì¨Íå»ðÉÕµº¶«±±º£ÖÐ
 19750331180524046.700091.205.90000000 ÐÂ½®ÇàºÓ¶«
 19750402114417023.000122.905.00000000 Ì¨Íå»ðÉÕµº¶«±±º£ÖÐ
 19750409112830030.800084.904.70031000 Î÷²Ø´ëÇÚÎ÷ÄÏ
 19750410035536040.700122.484.80010000 ÁÉÄþÓª¿Ú
 19750413011054014.600119.104.90006000 ÄÏº£»ÆÑÒµº¶«ÄÏ
 19750414193119022.800121.305.00034000 Ì¨ÍåÌ¨¶«¶«±±º£ÖÐ
 19750423131214045.500082.104.90000000 ÐÂ½®²©ÀÖ±±
 19750424093551027.400087.004.90026000 Î÷²Ø¶¨½áÎ÷ÄÏ
 19750428183928024.100122.404.90031000 Ì¨Íå»¨Á«¶«º£ÖÐ
 19750428190643036.000079.906.10000000 ÐÂ½®ºÍÌïÄÏ
 19750428195833036.000079.805.10000000 ÐÂ½®ºÍÌïÄÏ
 19750428210558035.800080.004.90032000 ÐÂ½®ºÍÌïÄÏ
 19750429110759036.100079.804.90000000 ÐÂ½®ºÍÌïÄÏ
 19750430225333024.100121.604.90000000 Ì¨Íå»¨Á«¸½½ü
 19750505131845033.200092.906.40012000 Çàº£¿¨Èü¶É¿Ú¸½½ü
 19750506032744036.000080.004.70021000 ÐÂ½®ºÍÌïÄÏ
 19750508195606032.500078.604.70000000 Î÷²ØÊ¨ÈªºÓÎ÷
 19750511144837031.900078.704.70000000 Î÷²Ø¸Á¶ûÎ÷ÄÏ
 19750513202427033.100092.905.10000000 Çàº£¿¨Èü¶É¿Ú¸½½ü
 19750520034743035.200080.805.40011000 ÐÂ½®²ßÀÕÄÏ
 19750523234355022.800122.505.20025000 Ì¨Íå»ðÉÕµº¶«±±º£ÖÐ
 19750524000153022.900122.506.40000000 Ì¨Íå»ðÉÕµº¶«±±º£ÖÐ
 19750527020133040.300078.105.00039000 ÐÂ½®°Í³þÎ÷±±
 19750530213657022.800122.704.70000000 Ì¨Íå»ðÉÕµº¶«±±º£ÖÐ
 19750530221440022.900122.705.30000000 Ì¨Íå»ðÉÕµº¶«±±º£ÖÐ
 19750604102429035.900079.706.10000000 ÐÂ½®ºÍÌïÄÏ£¬¢÷
 19750604103749035.900079.704.80050000 ÐÂ½®ºÍÌïÄÏ
 19750610113053022.700122.705.00000000 Ì¨Íå»ðÉÕµº¶«±±º£ÖÐ
 19750610174414032.500078.704.90005000 Î÷²ØÊ¨ÈªºÓÎ÷
 19750610195010028.300095.904.90033000 Î÷²ØÄ«ÍÑ¶«ÄÏ
 19750624233828027.700087.504.80033000 Î÷²Ø¶¨½áÄÏ
 19750625072839023.000123.105.10000000 Ì¨ÍåÐÂ¸Û¶«ÄÏº£ÖÐ
 19750626232532024.000121.605.40043000 Ì¨Íå»¨Á«¶«ÄÏº£ÖÐ
 19750628140752029.100095.604.70048000 Î÷²ØÄ«ÍÑ¸½½ü
 19750702190628032.300078.304.70033000 Î÷²ØÊ¨ÈªºÓÎ÷
 19750708015002023.200120.004.80023000 Ì¨ÍåÌ¨ÄÏ¸½½ü
 19750708225128035.400087.805.10007000 Î÷²ØÒà»ùÌ¨´í¶«±±
 19750709215541023.900103.305.30018000 ÔÆÄÏ¿ªÔ¶¶«±±£¬¢ö
 19750719141053032.000078.605.30031000 Î÷²Ø¸Á¶ûÎ÷
 19750720233820024.200121.805.50011000 Ì¨Íå»¨Á«¸½½ü
 19750729104057032.700078.405.20047000 Î÷²ØÊ¨ÈªºÓÎ÷
 19750804162353039.500074.004.70054000 ÐÂ½®ÎÚÇ¡Î÷ÄÏ
 19750809010743022.800122.405.40025000 Ì¨Íå»ðÉÕµº¶«±±º£ÖÐ
 19750818232034023.100105.304.80000000 ÔÆÄÏÂéÀõÆÂ¶«ÄÏ
 19750828220502040.730122.554.70004000 ÁÉÄþº£³Ç¡¢Óª¿Ú¼ä
 19750902064529043.700083.604.70064000 ÐÂ½®ÐÂÔ´¶«±±
 19750902201003032.800121.805.30000000 »Æº£
 19750902232133032.900121.804.70000000 »Æº£
 19750904055029025.900099.905.00005000 ÔÆÄÏÑúå¨±±£¬¢ö
 19750909060622031.600084.704.90047000 Î÷²Ø´ëÇÚÎ÷±±
 19750910023231040.200078.505.30019000 ÐÂ½®°Í³þ±±
 19750920015934032.000078.404.80038000 Î÷²Ø¸Á¶ûÎ÷ÄÏ
 19750929201411039.300073.804.80039000 ÐÂ½®ÎÚÇ¡Î÷ÄÏ
 19751021165106021.400101.904.70000000 ÔÆÄÏÛÂÀ°¶«ÄÏ
 19751027222711037.400078.105.20017000 ÐÂ½®Æ¤É½Î÷ÄÏ
 19751028071853021.500101.805.70039000 ÔÆÄÏÛÂÀ°£¬¢÷
 19751105083557032.100078.705.00021000 Î÷²Ø¸Á¶ûÎ÷
 19751107134233033.300095.204.90000000 Çàº£ÔÓ¶à¶«±±
 19751113223540034.600082.704.80036000 Î÷²ØÂé¿¦Ä¾´íÎ÷ÄÏ
 19751114002456024.200121.605.20017000 Ì¨Íå»¨Á«±±
 19751126230231028.200087.805.00033000 Î÷²Ø¶¨½á¸½½ü
 19751127113606042.200090.504.80049000 ÐÂ½®Û·ÉÆ¶«ÄÏ
 19751201022222027.200100.304.90018000 ÔÆÄÏÀö½­±±£¬¢ö
 19751206131314017.500119.705.60039000 ÄÏº£ÖÐÉ³Èºµº¶«±±
 19751206131834017.400119.805.10060000 ÄÏº£ÖÐÉ³Èºµº¶«±±
 19751206145836017.600119.805.00038000 ÄÏº£ÖÐÉ³Èºµº¶«±±
 19751210142312040.500077.404.70041000 ÐÂ½®°¢ºÏÆæÎ÷ÄÏ
 19751218162709035.300080.205.20000000 ÐÂ½®ÂåÆÖÄÏ
 19751228214907032.200087.704.90019000 Î÷²ØÄáÂê±±
 19760102214646039.300073.504.80043000 ÐÂ½®ÎÚÇ¡Î÷ÄÏ
 19760105203824024.000122.504.80052000 Ì¨Íå»¨Á«¶«º£ÖÐ
 19760107073514033.900094.304.70049000 Çàº£ÖÎ¶àÎ÷
 19760110205128042.200083.305.80000000 ÐÂ½®¿â³µ¶«±±£¬¢÷
 19760123000518018.900120.005.20045000 ÄÏº£¶«É³Èºµº¶«ÄÏ
 19760205072720027.400128.405.10054000 ¶«º£
 19760215095216019.600120.205.00032000 ÄÏº£¶«É³Èºµº¶«ÄÏ
 19760216173348023.900122.404.90036000 Ì¨Íå»¨Á«¶«º£ÖÐ
 19760216224538022.800100.705.80010000 ÔÆÄÏÆÕ¶ýÎ÷ÄÏ£¬¢ö+
 19760219173832022.700100.605.50017000 ÔÆÄÏÆÕ¶ýÎ÷ÄÏ
 19760221070544038.500073.304.70110000 ÐÂ½®ÎÚ×Î±ðÀïÉ½¿ÚÎ÷ÄÏ
 19760221071237038.400073.304.80117000 ÐÂ½®ÎÚ×È±ðÀïÉ½¿ÚÎ÷ÄÏ
 19760223170229023.000121.706.20019000 Ì¨ÍåÐÂ¸Û¶«ÄÏº£ÖÐ
 19760225055801035.300080.904.70022000 ÐÂ½®²ßÀÕÄÏ
 19760302203553039.400073.504.70053000 ÐÂ½®ÎÚÇ¡Î÷ÄÏ
 19760312025130036.800074.305.10000000 ÐÂ½®ËþÊ²¿â¶û¸ÉÎ÷ÄÏ
 19760316141905040.600077.604.70046000 ÐÂ½®°¢ºÏÆæÎ÷ÄÏ
 19760320090657024.300121.806.00000000 Ì¨Íå»¨Á«¶«±±º£ÖÐ
 19760320123405041.700088.704.70055000 ÐÂ½®ÍÐ¿ËÑ·ÄÏ
 19760322071042024.800122.604.80124000 Ì¨ÍåÒËÀ¼¶«º£ÖÐ
 19760328164847041.100082.004.80035000 ÐÂ½®É³ÑÅÎ÷ÄÏ
 19760406005437040.200112.106.20018000 ÄÚÃÉ¹ÅºÍÁÖ¸ñ¶û¶«ÄÏ£¬¢÷
 19760411210336042.800131.105.00542000 ¼ªÁÖçõ´º¶«ÄÏ
 19760414220044023.300120.605.80000000 Ì¨Íå¼ÎÒå¶«ÄÏ
 19760422034118024.000122.304.80000000 Ì¨Íå»¨Á«¶«º£ÖÐ
 19760529195815024.500098.905.20020000 ÔÆÄÏÁúÁê¶«£¬¢ö
 19760529202315024.370098.655.25020000 ÔÆÄÏÁúÁê
 19760529202320024.500099.007.30024000 ÔÆÄÏÁúÁê¶«£¬¢ù
 19760529215519024.500098.805.10020000 ÔÆÄÏÁúÁê¶«ÄÏ
 19760529220019024.600098.707.40021000 ÔÆÄÏÁúÁê£¬¢ù
 19760529223146024.500098.705.20020000 ÔÆÄÏÁúÁê
 19760530010857024.600098.804.80020000 ÔÆÄÏÁúÁê
 19760530033655024.600098.805.70022000 ÔÆÄÏÁúÁê
 19760530121839024.400098.805.60000000 ÔÆÄÏÁúÁê
 19760531063132024.600098.805.20018000 ÔÆÄÏÁúÁê
 19760531130829024.300098.706.50017000 ÔÆÄÏÂºÎ÷¶«ÄÏ£¬¢ø
 19760601023504024.200098.706.00018000 ÔÆÄÏÂºÎ÷ÄÏ
 19760601095836024.250098.634.70000000 ÔÆÄÏÂºÎ÷
 19760602182432025.300122.205.00223000 Ì¨Íå»ùÂ¡¶«±±º£ÖÐ
 19760604020511024.300098.604.80015000 ÔÆÄÏÂºÎ÷
 19760609071428024.200098.705.00010000 ÔÆÄÏÂºÎ÷ÄÏ
 19760609082035024.800098.706.20010000 ÔÆÄÏÌÚ³å£¬¢÷
 19760610014027024.820098.784.80005000 ÔÆÄÏÁúÁê¶«±±
 19760610064054022.700120.904.70015000 Ì¨ÍåÌ¨¶«Î÷ÄÏ
 19760611130844039.900077.204.90038000 ÐÂ½®°¢Í¼Ê²¶«±±
 19760616021641018.700120.205.00057000 ÄÏº£¶«É³Èºµº¶«ÄÏ
 19760620103305024.500098.635.10005000 ÔÆÄÏÁúÁê
 19760704003321024.300098.806.00022000 ÔÆÄÏÂºÎ÷¶«ÄÏ
 19760706105549032.400078.405.10025000 Î÷²Ø¸Á¶ûÎ÷±±
 19760710172416024.550098.724.70005000 ÔÆÄÏÁúÁê
 19760712111249034.300085.604.80033000 Î÷²Ø¹ÅÂÞ¹«°Í¶«
 19760716230352035.800079.704.80000000 ÐÂ½®ºÍÌïÄÏ
 19760719070733021.700121.704.80009000 Ì¨ÍåÀ¼Óì¶«ÄÏº£ÖÐ
 19760721231046024.800098.706.60016000 ÔÆÄÏÌÚ³å
 19760721233034024.600098.704.70000000 ÔÆÄÏÁúÁêÓàÕð£¨ÓÃ7.4ÕðÖÐ£©
 19760722122618024.900098.624.80013000 ÔÆÄÏÌÚ³å¸½½ü
 19760723094400024.900098.705.50000000 ÔÆÄÏÌÚ³å¸½½ü
 19760723095607031.700083.704.80029000 Î÷²Ø¸ÄÔòÎ÷ÄÏ
 19760728034254039.400118.007.80022000 ºÓ±±ÌÆÉ½£¬¢û
 19760728040715039.300117.604.80033000 ºÓ±±ÄþºÓÎ÷
 19760728041300039.400118.004.90000000 ºÓ±±ÌÆÉ½ÓàÕð£¨ÓÃ7.8ÕðÖÐ£©
 19760728043440039.400118.004.70000000 ºÓ±±ÌÆÉ½ÓàÕð£¨ÓÃ7.8ÕðÖÐ£©
 19760728050400039.800117.805.00000000 ºÓ±±ÓñÌï¸½½ü
 19760728050700039.700118.404.80000000 ºÓ±±ÌÆÉ½¶«±±
 19760728051105039.400118.204.90000000 ºÓ±±ÌÆÉ½ÄÏ
 19760728051300039.400118.004.80000000 ºÓ±±ÌÆÉ½ÓàÕð£¨ÓÃ7.8ÕðÖÐ£©
 19760728063128039.280118.024.70000000 ºÓ±±ÄþºÓ¸½½ü
 19760728063922039.850118.454.70000000 ºÓ±±Ç¨°²Î÷ÄÏ
 19760728070318039.420117.785.20025000 ºÓ±±ÄþºÓ
 19760728071729039.200117.806.20019000 Ìì½òºº¹Á
 19760728074021039.680118.174.80000000 ºÓ±±ÌÆÉ½
 19760728085846039.270117.735.20012000 ºÓ±±ÄþºÓÎ÷ÄÏ
 19760728092137039.620118.455.00011000 ºÓ±±ÌÆÉ½¶«
 19760728094536039.000117.905.50021000 ºÓ±±ÌÁ¹Á¶«
 19760728120653039.430118.104.90000000 ºÓ±±·áÄÏÄÏ
 19760728151454039.530118.205.00016000 ºÓ±±ÌÆÉ½ÄÏ
 19760728155859039.830118.534.90023000 ºÓ±±ÌÆÉ½¶«±±
 19760728174220039.300117.904.80000000 ºÓ±±ÄþºÓ
 19760728174820039.500118.105.00000000 ºÓ±±·áÄÏ¸½½ü
 19760728184534039.700118.507.10022000 ºÓ±±ÂÐÏØ£¬¢ù
 19760728184600039.700118.505.10000000 ºÓ±±ÂÐÏØÓàÕð£¨ÓÃ7.1ÕðÖÐ£©
 19760728185100039.700118.505.00000000 ºÓ±±ÂÐÏØÓàÕð£¨ÓÃ7.1ÕðÖÐ£©
 19760728185835039.700118.605.50000000 ºÓ±±ÂÐÏØ
 19760728191600039.600118.374.80000000 ºÓ±±ÌÆÉ½¶«
 19760728194700039.600118.604.80000000 ºÓ±±ÂÐÄÏ
 19760728233557039.700118.805.50024000 ºÓ±±ÂÐÏØ
 19760729072442039.600118.104.70000000 ºÓ±±ÌÆÉ½
 19760729090100039.830118.804.90019000 ºÓ±±Â¬Áú
 19760729133039039.700118.304.80000000 ºÓ±±ÌÆÉ½¶«
 19760729134353039.470118.204.70000000 ºÓ±±ÌÆÉ½ÄÏ
 19760729204706039.630118.424.70010000 ºÓ±±ÌÆÉ½¶«
 19760730023424039.700118.754.70010000 ºÓ±±ÂÐÏØ
 19760730172300039.920118.854.70005000 ºÓ±±Â¬Áúh
 19760731052314039.700118.405.00000000 ºÓ±±ÌÆÉ½¶«
 19760801062636039.420118.054.70000000 ºÓ±±·áÄÏÄÏ
 19760802020216024.820098.605.00000000 ÔÆÄÏÁúÁê±±
 19760803155019040.900077.905.20023000 ÐÂ½®°¢ºÏÆæÎ÷
 19760805182413028.100092.404.80056000 Î÷²Ø´íÄÇ¶«±±
 19760808190910039.800118.534.80000000 ºÓ±±ÌÆÉ½¶«±±
 19760809064133039.950118.825.30014000 ºÓ±±Â¬Áú
 19760816220645032.600104.107.20015000 ËÄ´¨ËÉÅË¡¢Æ½Îä¼ä£¬¢ù
 19760816225637032.500104.605.00000000 ËÄ´¨Æ½Îä¸½½ü
 19760816230053032.700104.004.70000000 ËÄ´¨Æ½ÎäÎ÷±±
 19760816232610032.700104.304.90015000 ËÄ´¨Æ½ÎäÎ÷±±
 19760817231536024.300099.104.70000000 ÔÆÄÏÂºÎ÷¶«ÄÏ
 19760818112610032.800104.304.80000000 ËÄ´¨ÄÏÆº¶«ÄÏ
 19760819204945032.900104.305.90015000 ËÄ´¨ÄÏÆº¶«ÄÏ
 19760822054952032.600104.406.70021000 ËÄ´¨Æ½Îä±±
 19760822211952032.700104.204.70000000 ËÄ´¨Æ½ÎäÎ÷±±
 19760823113005032.500104.307.20023000 ËÄ´¨ËÉÅË¡¢Æ½Îä¼ä£¬¢ø+
 19760830000451024.900122.205.00129000 Ì¨ÍåÒËÀ¼¶«±±º£ÖÐ
 19760831112527039.800118.705.60000000 ºÓ±±ÂÐÏØ
 19760831112720039.880118.885.30010000 ºÓ±±Â¬Áú
 19760901090651032.500104.105.10022000 ËÄ´¨ËÉÅË¡¢Æ½Îä¼ä
 19760903175727028.100100.205.20000000 ËÄ´¨µ¾³ÇÄÏ
 19760904101012024.900122.304.80000000 Ì¨ÍåÒËÀ¼¶«±±º£ÖÐ
 19760909041301032.000078.805.00009000 Î÷²Ø¸Á¶ûÎ÷
 19760909173936024.400121.905.30000000 Ì¨ÍåËÕ°Ä¶«ÄÏº£ÖÐ
 19760910223723024.000122.504.80000000 Ì¨Íå»¨Á«¶«º£ÖÐ
 19760914144351029.800089.605.30107000 Î÷²ØÄÏÄ¾ÁÖ¶«
 19760918003938043.800085.204.80000000 ÐÂ½®É³ÍåÎ÷ÄÏ
 19760919031459039.720118.804.90011000 ºÓ±±ÂÐÏØ
 19760919215611022.480101.075.20000000 ÔÆÄÏ¾°ºé¶«±±£¬¢ö
 19760921064525032.800104.205.20017000 ËÄ´¨ÄÏÆºÄÏ
 19760923040701039.900106.406.20020000 ÄÚÃÉ¹Å°¢À­ÉÆ×óÆì±±£¬¢÷
 19760925195025039.720118.405.00070000 ºÓ±±ÌÆÉ½¶«±±
 19760929154717031.800078.405.10020000 Î÷²ØÔý´ïÎ÷±±
 19761001192724036.000077.505.10082000 ÐÂ½®¿¦À®À¥ÂØÉ½¿ÚÎ÷±±
 19761003230343031.900078.804.70016000 Î÷²Ø¸Á¶ûÎ÷ÄÏ
 19761006090106035.300124.405.40000000 »Æº£
 19761009141135024.100102.305.30000000 ÔÆÄÏ¶ëÉ½£¬¢ö
 19761012231929024.500098.705.70010000 ÔÆÄÏÁúÁê
 19761016004755026.900125.606.10018000 ¶«º£
 19761016151222021.300100.005.40000000 ÔÆÄÏÛÂº£Î÷ÄÏ
 19761017072449032.900094.405.10030000 Çàº£ÔÓ¶àÎ÷ÄÏ
 19761020183710038.600073.505.10093000 ÐÂ½®ÎÚ×Î±ðÀïÉ½¿ÚÎ÷
 19761022191051019.000120.604.70033000 ÄÏº£¶«É³Èºµº¶«ÄÏ
 19761026055121025.800125.505.10125000 Ì¨Íå³àÎ²Óì¶«ÄÏº£ÖÐ
 19761101032206025.600124.505.10137000 Ì¨Íå³àÎ²ÓìÄÏº£ÖÐ
 19761103032931026.700125.206.20236000 ¶«º£
 19761103134102025.000099.205.20010000 ÔÆÄÏ±£É½¶«
 19761107020405027.600101.106.70021000 ËÄ´¨ÑÎÔ´Î÷±±£¬¢ù
 19761107023000027.600101.104.70000000 ËÄ´¨ÑÎÔ´ÓàÕð£¨ÓÃ6.7ÕðÖÐ£©
 19761107025012027.500101.105.60000000 ËÄ´¨ÑÎÔ´Î÷±±
 19761107025200027.600101.104.70000000 ËÄ´¨ÑÎÔ´ÓàÕð£¨ÓÃ6.7ÕðÖÐ£©
 19761107042436027.400101.204.70000000 ËÄ´¨ÑÎÔ´Î÷
 19761107095743027.400101.205.10000000 ËÄ´¨ÑÎÔ´Î÷
 19761109072739027.600101.304.70020000 ËÄ´¨ÑÎÔ´Î÷±±
 19761111102008039.500073.705.00048000 ÐÂ½®ÎÚÇ¡Î÷ÄÏ
 19761112211339039.900118.825.00005000 ºÓ±±Â¬Áú
 19761114120633029.300129.105.00061000 ¶«º£
 19761115215300039.400117.706.90017000 Ìì½òÄþºÓÎ÷£¬¢ø
 19761116191919027.500101.104.90020000 ËÄ´¨ÑÎÔ´Î÷
 19761201170148039.700073.204.80037000 ÐÂ½®ÎÚÇ¡Î÷
 19761202084253039.600117.504.70000000 Ìì½ò±¦Ûæ¶«ÄÏ
 19761211015649038.200073.804.80155000 ÐÂ½®ÎÚ×Î±ðÀïÉ½¿ÚÄÏ
 19761211090624021.000120.305.00000000 Ì¨ÍåÆßÐÇÑÒÎ÷ÄÏº£ÖÐ
 19761213143657027.400101.006.40021000 ËÄ´¨ÑÎÔ´Î÷ÄÏ£¬¢ø
 19761213144420027.400101.304.70000000 ËÄ´¨ÑÎÔ´Î÷
 19761213152344027.300101.005.00020000 ËÄ´¨ÑÎÔ´Î÷ÄÏ
 19761215082727048.500085.004.70055000 ÐÂ½®¹þ°ÍºÓÎ÷±±
 19761217180210033.400094.004.80030000 Çàº£ÔÓ¶àÎ÷±±
 19761222023710027.300101.104.90020000 ËÄ´¨ÑÎÔ´Î÷ÄÏ
 19761227092050038.600073.504.90087000 ÐÂ½®ÎÚ×Î±ðÀïÉ½¿ÚÎ÷
 19770102053940038.200091.206.40016000 Çàº£Ã£ÑÂÎ÷±±£¬¢ø
 19770102085305038.200091.204.70033000 Çàº£Ã£ÑÂÎ÷±±
 19770107055007031.300088.005.00025000 Î÷²ØÉêÔúÎ÷±±
 19770108033647021.100120.005.70030000 Ì¨ÍåÆßÐÇÑÒÎ÷ÄÏº£ÖÐ
 19770108050252024.430098.825.20000000 ÔÆÄÏÁúÁê
 19770108053128018.800120.704.90052000 ÄÏº£¶«É³Èºµº¶«ÄÏ
 19770113014332028.200102.504.80018000 ËÄ´¨ÃáÄþÄÏ£¬¢õ+
 19770114200933034.700082.805.20033000 Î÷²ØÂé¿¦Ä¾´íÎ÷ÄÏ
 19770119084616037.100095.806.30018000 Çàº£±±»ô²¼Ñ·ºþ
 19770121041011021.200120.105.00030000 Ì¨ÍåÆßÐÇÑÒÎ÷ÄÏº£ÖÐ
 19770121102007023.800122.005.20046000 Ì¨Íå»¨Á«¶«ÄÏº£ÖÐ
 19770130121156039.500118.204.70025000 ºÓ±±ÌÆÉ½ÄÏ
 19770130183606039.600073.304.80029000 ÐÂ½®ÎÚÇ¡Î÷
 19770204053150042.900131.104.90520000 ¼ªÁÖçõ´º¶«
 19770206130726020.900120.005.30020000 ÄÏº£¶«É³Èºµº¶«
 19770207085730027.300101.105.10000000 ËÄ´¨ÑÎÔ´Î÷ÄÏ
 19770213120646015.700119.205.70038000 ÄÏº£»ÆÑÒµº¶«±±
 19770213120714015.700119.205.80033000 ÄÏº£»ÆÑÒµº¶«±±
 19770214212517015.700119.204.90050000 ÄÏº£»ÆÑÒµº¶«±±
 19770219141523031.900078.405.00000000 Î÷²Ø¸Á¶ûÎ÷ÄÏ
 19770220074327034.600081.205.60024000 Î÷²Ø¼ªÀûÑÅÉ½¿ÚÎ÷ÄÏ
 19770225140253027.330100.904.70000000 ËÄ´¨ÑÎÔ´Î÷
 19770307082841039.900118.875.70018000 ºÓ±±Â¬Áú
 19770315090138031.400089.405.20000000 Î÷²Ø°à¸êÎ÷ÄÏ
 19770316205652031.300089.405.20033000 Î÷²Ø°à¸êÎ÷ÄÏ
 19770317060851032.900104.204.80031000 ËÄ´¨ÄÏÆºÄÏ
 19770317075453025.850099.685.40000000 ÔÆÄÏÑúå¨Î÷±±£¬¢ö
 19770317075728025.850099.685.20000000 ÔÆÄÏÑúå¨Î÷±±
 19770327133648032.700078.705.00026000 Î÷²ØÊ¨ÈªºÓÎ÷
 19770404121335027.500100.954.90000000 ËÄ´¨ÑÎÔ´Î÷±±
 19770416111525025.300123.104.80182000 Ì¨Íå»ùÂ¡¶«º£ÖÐ
 19770420122109030.500079.504.90036000 Î÷²ØÔý´ïÄÏ
 19770422220724027.200126.705.10010000 ¶«º£
 19770427062445040.700074.404.80000000 ÐÂ½®ÎÚÇ¡Î÷±±
 19770501104714027.300101.004.90000000 ËÄ´¨ÑÎÔ´Î÷ÄÏ
 19770503202631027.300101.105.10023000 ËÄ´¨ÑÎÔ´Î÷ÄÏ
 19770509230246027.200126.904.80120000 ¶«º£
 19770512191752039.200117.706.20019000 Ìì½òºº¹Á¸½½ü£¬¢÷
 19770606021928042.100085.704.70000000 ÐÂ½®¿â¶ûÀÕÎ÷±±
 19770609191442026.980100.274.70000000 ÔÆÄÏÀö½­
 19770610084054039.400118.214.70015000 ºÓ±±ÌÆÉ½ÄÏ
 19770624210055039.400073.104.70048000 ÐÂ½®ÎÚÇ¡Î÷ÄÏ
 19770626060210042.000089.804.70015000 ÐÂ½®ÍÂÂ³·¬¶«ÄÏ
 19770709061316028.800127.805.50048000 ¶«º£
 19770709225409028.900127.905.20056000 ¶«º£
 19770710101254040.020118.734.70000000 ºÓ±±Ç¨°²
 19770715101254024.100122.305.80030000 Ì¨Íå»¨Á«¶«±±º£ÖÐ
 19770722073210030.300094.904.80015000 Î÷²Ø²¨ÃÜÎ÷±±
 19770723145702042.300083.505.40030000 ÐÂ½®¿â³µ¶«±±£¬¢ö
 19770729171409038.200075.205.30114000 ÐÂ½®ËþÊ²¿â¶û¸É±±
 19770803091309030.300094.904.70060000 Î÷²Ø²¨ÃÜÎ÷±±
 19770803231816030.300094.904.80021000 Î÷²Ø²¨ÃÜÎ÷±±
 19770805010332030.300094.804.80010000 Î÷²Ø²¨ÃÜÎ÷±±
 19770813205442030.400094.804.70025000 Î÷²Ø²¨ÃÜÎ÷±±
 19770814235158023.800121.704.80055000 Ì¨Íå»¨Á«¶«ÄÏº£ÖÐ
 19770815074718024.300122.304.70025000 Ì¨Íå»¨Á«¶«±±º£ÖÐ
 19770816221407030.300094.804.90047000 Î÷²Ø²¨ÃÜÎ÷±±
 19770818153601030.300094.804.90033000 Î÷²Ø²¨ÃÜÎ÷±±
 19770819052110030.400094.804.80062000 Î÷²Ø²¨ÃÜÎ÷±±
 19770821105723030.300094.804.90038000 Î÷²Ø²¨ÃÜÎ÷±±
 19770823223727030.300094.804.80036000 Î÷²Ø²¨ÃÜÎ÷±±
 19770826065016030.300094.904.90035000 Î÷²Ø²¨ÃÜÎ÷±±
 19770828094059030.300094.904.90046000 Î÷²Ø²¨ÃÜÎ÷±±
 19770902134145026.400126.405.60092000 Ì¨Íå³àÎ²Óì¶«±±º£ÖÐ
 19770909103502042.900131.404.80530000 ¼ªÁÖçõ´º¶«
 19770914135520037.000079.704.90008000 ÐÂ½®ºÍÌï¸½½ü
 19770918090227028.100127.104.70217000 ¶«º£
 19771001031708039.400073.404.70021000 ÐÂ½®ÎÚÇ¡Î÷ÄÏ
 19771003094246032.200093.704.70066000 Î÷²Ø°ÍÇà¸½½ü
 19771008070605028.800128.305.20041000 ¶«º£
 19771014194742016.400119.504.70046000 ÄÏº£»ÆÑÒµº¶«±±
 19771017114647026.000098.904.90016000 ÔÆÄÏãòË®
 19771019104447023.400107.605.00016000 ¹ãÎ÷Æ½¹û£¬¢ö
 19771020012921039.200091.205.10016000 ÐÂ½®ÂÞ²¼²´¶«ÄÏ
 19771020063932022.600121.605.50143000 Ì¨Íå»ðÉÕµº¸½½ü
 19771026020034040.800079.204.70019000 ÐÂ½®ÎÚÊ²ÄÏ
 19771105075445029.500081.304.80016000 Î÷²ØÆÕÀ¼ÄÏ
 19771114050231026.500093.005.10052000 Î÷²Ø´íÄÇ¶«ÄÏ
 19771116042046038.200074.204.70157000 ÐÂ½®ÎÚ×Î±ðÀïÉ½¿Ú¶«ÄÏ
 19771117025719024.900123.205.00128000 Ì¨ÍåÒËÀ¼¶«±±º£ÖÐ
 19771118132010032.700088.406.60024000 Î÷²ØÄáÂê¶«±±
 19771119012323032.600088.405.20030000 Î÷²ØÄáÂê¶«±±
 19771120235715026.700126.304.80142000 ¶«º£
 19771122193411044.200084.304.80052000 ÐÂ½®ÎÚËÕÎ÷ÄÏ
 19771127064648039.400118.005.10016000 ºÓ±±·áÄÏÎ÷ÄÏ
 19771206141900023.100121.404.70044000 Ì¨ÍåÐÂ¸Û
 19771208001935035.700094.504.70046000 Çàº£¸ñ¶ûÄ¾ÄÏ
 19771212104402023.000121.305.70018000 Ì¨ÍåÐÂ¸ÛÄÏ
 19771216181521033.300097.305.30018000 Çàº£ÓñÊ÷¶«±±
 19771219004715039.900077.306.20021000 ÐÂ½®Ù¤Ê¦¶«±±Î÷¿Ë¶û£¬¢÷+
 19771222124516029.600127.906.50046000 ¶«º£
 19771223014959028.500096.104.70033000 Î÷²Ø²ìÓçÎ÷
 19771226063348024.200121.605.40040000 Ì¨Íå»¨Á«±±
 19771231112437039.000091.104.90000000 ÐÂ½®ÈôÇ¼¶«
 19780131151852023.600121.805.00066000 Ì¨Íå´ó¸Û¿Ú¶«±±º£ÖÐ
 19780208081540024.100122.605.80052000 Ì¨Íå»¨Á«¶«º£ÖÐ
 19780221204313034.000101.105.10000000 Çàº£¾ÃÖÎ±±
 19780312162918041.900080.005.50019000 ÐÂ½®ÎÂËÞÎ÷±±
 19780315043216024.000122.605.60058000 Ì¨Íå»¨Á«¶«º£ÖÐ
 19780404084028033.000082.306.40017000 Î÷²Ø¿²Äá
 19780408182609022.700121.105.70027000 Ì¨ÍåÌ¨¶«Î÷ÄÏ
 19780414141130041.100075.304.90056000 ÐÂ½®ÎÚÇ¡±±
 19780420010145027.700092.704.90051000 Î÷²Ø´íÄÇ¶«ÄÏ
 19780422230419041.900085.905.40024000 ÐÂ½®¿â¶ûÀÕÎ÷±±
 19780430032524024.600122.706.50038000 Ì¨ÍåËÕ°Ä¶«º£ÖÐ
 19780505071653023.400099.804.70000000 ÔÆÄÏË«½­
 19780506180248024.800122.905.00037000 Ì¨ÍåÒËÀ¼¶«º£ÖÐ
 19780518203331040.720122.625.90013000 ÁÉÄþÓª¿Ú¡¢º£³Ç¼ä£¬¢÷+
 19780519205856025.530100.305.10000000 ÔÆÄÏÏÂ¹Ø£¬¢ö
 19780520094052025.550100.304.80000000 ÔÆÄÏÏÂ¹Ø
 19780520140144040.720122.485.20015000 ÁÉÄþÓª¿Ú
 19780527214408023.900121.805.00015000 Ì¨Íå»¨Á«¶«ÄÏº£ÖÐ
 19780530115733032.800104.174.70000000 ËÄ´¨ÄÏÆºÄÏ
 19780530230906024.200121.805.20000000 Ì¨Íå»¨Á«¶«±±º£ÖÐ
 19780531020517030.400101.604.90000000 ËÄ´¨Ç¬Äþ¸½½ü
 19780622012754041.500079.404.70030000 ÐÂ½®ÎÚÊ²¶«±±
 19780703164635032.800094.005.30033000 Çàº£ÔÓ¶àÎ÷ÄÏ
 19780713054955031.930102.955.40000000 ËÄ´¨ºÚË®Î÷ÄÏ
 19780716110501015.600119.204.80063000 ÄÏº£»ÆÑÒµº¶«±±
 19780723224239022.200121.407.30034000 Ì¨ÍåÀ¼ÓìÎ÷±±º£ÖÐ
 19780723235203022.300121.405.00031000 Ì¨ÍåÀ¼ÓìÎ÷±±º£ÖÐ
 19780724005612021.900121.505.10022000 Ì¨ÍåÀ¼ÓìÄÏº£ÖÐ
 19780724103700021.900121.405.20000000 Ì¨ÍåÀ¼ÓìÎ÷ÄÏº£ÖÐ
 19780724194154022.200121.605.00038000 Ì¨ÍåÀ¼Óì±±º£ÖÐ
 19780725075443022.000121.405.40000000 Ì¨ÍåÀ¼ÓìÎ÷º£ÖÐ
 19780726015628022.400121.405.30000000 Ì¨Íå»ðÉÕµºÎ÷ÄÏº£ÖÐ
 19780731082040024.300122.005.20016000 Ì¨Íå»¨Á«¶«±±º£ÖÐ
 19780731195540035.400081.805.50040000 Î÷²Ø¼ªÀûÑÅÉ½¿Ú¶«±±
 19780804080529015.700119.605.00033000 ÄÏº£»ÆÑÒµº¶«±±
 19780804110329015.700119.604.90046000 ÄÏº£»ÆÑÒµº¶«±±
 19780804165459020.000120.405.00033000 ÄÏº£¶«É³Èºµº¶«
 19780808181229032.300083.105.30003000 Î÷²Ø¸ÄÔòÎ÷
 19780810010430032.300083.204.80033000 Î÷²Ø¸ÄÔòÎ÷
 19780810023504023.600121.505.70025000 Ì¨Íå·ïÁÖ¶«ÄÏ
 19780810033604025.300120.705.20033000 Ì¨ÍåÐÂÖñÎ÷±±º£ÖÐ
 19780813114134022.300121.505.30039000 Ì¨ÍåÀ¼Óì±±º£ÖÐ
 19780816225645038.600101.304.80033000 ¸ÊËàÃñÀÖ£¬¢ö
 19780823091537023.700121.704.70000000 Ì¨Íå·ïÁÖ¶«º£ÖÐ
 19780826125310021.900121.504.90035000 Ì¨ÍåÀ¼ÓìÄÏº£ÖÐ
 19780831112643027.620101.005.60000000 ËÄ´¨ÑÎÔ´Î÷±±
 19780902024545027.500101.104.70033000 ËÄ´¨ÑÎÔ´Î÷
 19780902095731024.800122.006.20084000 Ì¨ÍåÒËÀ¼¶«±±º£ÖÐ
 19780904092843023.900121.804.70020000 Ì¨Íå»¨Á«¶«ÄÏº£ÖÐ
 19780905114233024.000121.806.00023000 Ì¨Íå»¨Á«¶«º£ÖÐ
 19780908201905024.200121.904.80019000 Ì¨Íå»¨Á«¶«±±º£ÖÐ
 19780910071107022.950101.175.80000000 ÔÆÄÏÆÕ¶ý£¬¢÷+
 19780910235035024.200121.805.30025000 Ì¨Íå»¨Á«¶«±±º£ÖÐ
 19780911001055024.300121.805.00024000 Ì¨Íå»¨Á«¶«±±º£ÖÐ
 19780911001349024.200121.804.70025000 Ì¨Íå»¨Á«¶«±±º£ÖÐ
 19780911003402024.200121.805.80014000 Ì¨Íå»¨Á«¶«±±º£ÖÐ
 19780912062537024.200121.805.50022000 Ì¨Íå»¨Á«¶«±±º£ÖÐ
 19780913003928022.920101.204.70000000 ÔÆÄÏÆÕ¶ý
 19780913085332024.100121.704.90017000 Ì¨Íå»¨Á«¶«±±º£ÖÐ
 19781004215350027.800085.905.60019000 Î÷²ØÄôÀ­Ä¾ÄÏ
 19781007082047025.500124.504.90144000 Ì¨Íå³àÎ²ÓìÄÏº£ÖÐ
 19781008222004039.400074.806.00050000 ÐÂ½®ÎÚÇ¡Î÷ÄÏ
 19781015024849027.700087.304.80027000 Î÷²Ø¶¨½áÎ÷ÄÏ
 19781017003026045.100093.705.20037000 ÐÂ½®°ÍÀïÀ¤¶«±±
 19781020000833039.900077.104.80039000 ÐÂ½®°¢Í¼Ê²¶«±±
 19781027051758032.600085.704.80033000 Î÷²ØÔúÎ÷²¼´í¶«±±
 19781107023805024.700123.404.70100000 Ì¨ÍåÒËÀ¼¶«º£ÖÐ
 19781108020157024.000122.804.90027000 Ì¨Íå»¨Á«¶«º£ÖÐ
 19781110170550020.500121.404.70053000 ÄÏº£¶«É³Èºµº¶«
 19781118054430037.000097.204.80000000 Çàº£µÂÁî¹þÎ÷ÄÏ£¬¢ö
 19781130113059039.500074.204.80074000 ÐÂ½®ÎÚÇ¡Î÷ÄÏ
 19781130120608039.600073.904.80061000 ÐÂ½®ÎÚÇ¡Î÷
 19781130144916032.700085.704.70033000 Î÷²ØÔúÎ÷²¼´í¶«±±
 19781202032244032.800085.804.80033000 Î÷²ØÔúÎ÷²¼´í¶«±±
 19781215113423039.700074.204.80038000 ÐÂ½®ÎÚÇ¡Î÷
 19781223192311023.400122.107.00033000 Ì¨Íå´ó¸Û¿Ú¶«º£ÖÐ
 19781223210836023.300122.105.00000000 Ì¨Íå´ó¸Û¿Ú¶«º£ÖÐ
 19781223230355023.100121.904.80033000 Ì¨ÍåÐÂ¸Û¶«º£ÖÐ
 19781226154909022.900121.605.00010000 Ì¨ÍåÐÂ¸Û¶«º£ÖÐ
 19781227224636023.300122.104.90046000 Ì¨Íå´ó¸Û¿Ú¶«ÄÏº£ÖÐ
 19781229015150037.200073.804.70080000 ÐÂ½®ËþÊ²¿â¶û¸ÉÎ÷ÄÏ
 19790103143849022.000120.505.00020000 Ì¨Íåºã´ºÎ÷º£ÖÐ
 19790108104136038.500073.204.70100000 ÐÂ½®ÎÚ×Î±ðÀïÉ½¿ÚÎ÷
 19790110072838020.900102.105.10000000 ÔÆÄÏÛÂÀ°¶«ÄÏ
 19790110073344020.900102.005.30000000 ÔÆÄÏÛÂÀ°¶«ÄÏ
 19790131203624042.800131.205.50536000 ¼ªÁÖçõ´º¶«ÄÏ
 19790206224512048.900116.804.90020000 ÄÚÃÉ¹ÅÐÂ°Í¶û»¢ÓÒÆì¸½½ü£¬¢ö
 19790214053505015.400119.104.80022000 ÄÏº£»ÆÑÒµº¶«
 19790302152013033.180117.424.90011000 °²»Õ¹ÌÕò£¬¢ö
 19790307205450027.500101.104.90000000 ËÄ´¨Ä¾ÀïÎ÷ÄÏ£¬¢ö
 19790315205226023.200101.106.80010000 ÔÆÄÏÆÕ¶ý£¬¢ù
 19790315232600023.200101.104.70000000 ÔÆÄÏÆÕ¶ý
 19790318144123020.900102.005.00033000 ÔÆÄÏÛÂÀ°¶«ÄÏ
 19790322054544024.300122.204.80015000 Ì¨Íå»¨Á«¶«±±º£ÖÐ
 19790329100131042.000083.406.00020000 ÐÂ½®¿â³µ¶«±±
 19790329150722032.400097.306.20045000 Çàº£ÓñÊ÷¶«ÄÏ
 19790331235815032.700089.304.80033000 Î÷²ØÅÁ¶¡¶«ÄÏ
 19790403225425027.300126.305.10062000 ¶«º£
 19790418010157038.600073.405.00096000 ÐÂ½®ÎÚ×Î±ðÀïÉ½¿Ú
 19790420060037032.900083.404.70015000 Î÷²Ø¸ÄÔòÎ÷±±
 19790425102152027.400096.805.00050000 Î÷²Ø²ìÓçÎ÷ÄÏ
 19790429043218038.300073.804.80120000 ÐÂ½®ÎÚ×Î±ðÀïÉ½¿ÚÄÏ
 19790508075058028.400128.304.80061000 ¶«º£
 19790510024101042.200079.204.80010000 ÐÂ½®ÎÚÊ²±±
 19790513144238037.000079.704.70057000 ÐÂ½®ºÍÌïÎ÷ÄÏ
 19790521065912030.000080.305.60023000 Î÷²ØÆÕÀ¼Î÷ÄÏ
 19790522064658031.080110.505.10016000 ºþ±±ïö¹é£¬¢÷
 19790525073927036.300077.904.70079000 ÐÂ½®Æ¤É½Î÷ÄÏ
 19790602080859022.400121.504.80037000 Ì¨ÍåÀ¼Óì±±º£ÖÐ
 19790611234651035.000080.904.80000000 Î÷²Ø¼ªÀûÑÅÉ½¿ÚÎ÷ÄÏ
 19790613171144032.600092.204.90000000 Î÷²ØÄôÈÙ±±
 19790619121514037.100111.875.20000000 É½Î÷½éÐÝ£¬¢÷
 19790709185723031.450119.256.00012000 ½­ËÕäàÑôÎ÷ÄÏ£¬¢ø
 19790720231231023.200121.604.70049000 Ì¨ÍåÐÂ¸Û¶«
 19790805070516030.300094.904.80039000 Î÷²Ø²¨ÃÜÎ÷±±
 19790808044646030.400094.904.70037000 Î÷²Ø²¨ÃÜÎ÷±±
 19790808172604016.100119.505.20067000 ÄÏº£»ÆÑÒµº¶«±±
 19790809010048025.000098.805.00010000 ÔÆÄÏ±£É½Î÷ÄÏ£¬¢÷
 19790825005928041.200108.106.00018000 ÄÚÃÉ¹ÅÎåÔ­¸½½ü£¬¢÷
 19790825010312041.050108.205.20018000 ÄÚÃÉ¹ÅÎåÔ­
 19790826125813032.900095.404.90020000 Çàº£ÔÓ¶à
 19790902112232039.700118.305.00000000 ºÓ±±ÌÆÉ½
 19790906105304032.800085.605.40025000 Î÷²ØÔúÎ÷²¼´í¶«±±
 19790914045451022.600120.005.20037000 Ì¨Íå¸ßÐÛÎ÷ÄÏ
 19791008130310024.100121.604.70025000 Ì¨Íå»¨Á«±±
 19791106031612030.570099.335.00000000 ËÄ´¨°ÍÌÁ¶«±±
 19791106143823032.800085.804.70033000 Î÷²ØÔúÎ÷²¼´í¶«±±
 19791202093710038.500090.305.70024000 Çàº£¸ñ×ÎºþÎ÷±±
 19791202132517022.900121.406.10038000 Ì¨ÍåÌ¨¶«¶«±±
 19791203030942023.100121.405.00015000 Ì¨ÍåÐÂ¸Û¸½½ü
 19791206174855030.100095.605.10010000 Î÷²Ø²¨ÃÜÎ÷±±£¬¢ö
 19791209181040028.800128.305.00035000 ¶«º£
 19791215154713038.700073.404.70040000 ÐÂ½®ÎÚ×Î±ðÀïÉ½¿ÚÎ÷
 19791223174631023.000121.805.00036000 Ì¨ÍåÌ¨¶«¶«±±º£ÖÐ
 19791225113636042.900131.005.50510000 ¼ªÁÖçõ´º¶«
 19800106062835021.730121.424.70033000 Ì¨ÍåÄÏ²¿º£ÖÐ
 19800108074424040.260125.115.30010000 ÁÉÄþÖÐ³¯±ß¾³
 19800113115919028.960097.864.70015000 Î÷²Ø²ìÓç¶«±±
 19800117024214035.430091.634.80025000 Çàº£Î÷½ÝÎ÷±±
 19800127112925033.760082.204.70033000 Î÷²ØÂ×¶àÄÏ
 19800202202914027.850101.295.80016000 ËÄ´¨Ä¾Àï¸½½ü£¬¢ö
 19800206133209039.160089.465.00010000 ÐÂ½®ÈôÇ¼¶«
 19800210124600048.880122.225.60005000 ÄÚÃÉ¹ÅÏ²¹ðÍ¼Æì²©¿ËÍ¼£¬¢ö
 19800214060934036.390076.955.80108000 ÐÂ½®Ò¶³ÇÄÏ£¬¢÷
 19800214114935036.400076.764.80093000 ÐÂ½®Ò¶³ÇÎ÷ÄÏ
 19800222110244030.570088.596.60015000 Î÷²ØÉêÔúÄÏ£¬¢ø
 19800303072037027.020126.655.60015000 ¶«º£
 19800303072854026.920126.646.40015000 ¶«º£
 19800305170606026.720126.715.00025000 ¶«º£
 19800305174045027.030126.674.90033000 ¶«º£
 19800305194714026.950126.505.10025000 ¶«º£
 19800307050016036.140091.885.60015000 Çàº£²®¿¦Àï¿Ë¶«ÄÏ
 19800307060640026.730126.704.80033000 ¶«º£
 19800309074418027.170126.466.70033000 ¶«º£
 19800309164108027.160126.515.60033000 ¶«º£
 19800313212439034.280087.835.10015000 Î÷²ØÂêÄáÄÏ
 19800321165945022.980121.345.50033000 Ì¨ÍåÌ¨¶«¶«±±
 19800418032532037.860099.135.20015000 Çàº£Ìì¿¡±±£¬¢ö
 19800529234147024.660122.594.70033000 Ì¨ÍåÒËÀ¼¶«ÄÏº£ÖÐ
 19800601141857039.070095.575.60020000 ¸ÊËàËà±±¶«ÄÏ
 19800604043210030.950088.835.60033000 Î÷²ØÉêÔú¸½½ü
 19800618054553023.530103.875.80020000 ÔÆÄÏÃÉ×Ô¶«±±£¬¢ö
 19800618173213021.870121.565.50015000 Ì¨ÍåÀ¼ÓìÄÏº£ÖÐ
 19800622223851030.150081.754.90020000 Î÷²ØÆÕÀ¼¶«
 19800624153545032.980088.586.10015000 Î÷²ØÍ»ÈÕ°¢É£Î÷
 19800625105356032.910088.485.20014000 Î÷²ØÍ»ÈÕ°¢É£Î÷
 19800713043934036.870093.785.10025000 Çàº£¸ñ¶ûÄ¾Î÷±±
 19800801030305039.570074.845.30036000 ÐÂ½®ÎÚÇ¡Î÷ÄÏ
 19800811153321035.630077.484.90075000 ÐÂ½®¿¦À®À¥ÂØÉ½¿ÚÎ÷
 19800815054502033.120088.635.20020000 Î÷²ØÍ»ÈÕ°¢É£Î÷
 19800822145137044.180084.934.80025000 ÐÂ½®ÎÚËÕ¶«ÄÏ
 19800908145701035.150076.905.00020000 ÐÂ½®¿¦À®À¥ÂØÉ½¿ÚÎ÷ÄÏ
 19800908151443035.040077.044.80030000 ÐÂ½®¿¦À®À¥ÂØÉ½¿ÚÎ÷ÄÏ
 19800925185650023.590120.655.30020000 Ì¨ÍåÔÆÁÖÄÏ
 19801007173208035.660082.075.80033000 ÐÂ½®ÓÚÌï¶«ÄÏ
 19801009001957031.560087.734.90033000 Î÷²ØÄáÂêÎ÷ÄÏ
 19801018080821024.360121.805.60015000 Ì¨Íå»¨Á«±±
 19801019221705034.470093.554.90015000 Çàº£¸ñ¶ûÄ¾Î÷ÄÏ
 19801106093425043.810086.145.70015000 ÐÂ½®ÂêÄÉË¹ÄÏ£¬¢÷
 19801107155237023.980122.254.70015000 Ì¨Íå»¨Á«¶«º£ÖÐ
 19801107203649024.080122.315.70015000 Ì¨Íå»¨Á«¶«º£ÖÐ
 19801114213701024.660121.795.20076000 Ì¨ÍåÒËÀ¼¸½½ü
 19801120030046027.430088.776.60017000 Î÷²ØÑÇ¶«Î÷²»µ¤¾³ÄÚ
 19801202054824023.680122.044.80010000 Ì¨Íå»¨Á«¶«ÄÏº£ÖÐ
 19801206104529040.060078.405.30033000 ÐÂ½®°Í³þ±±
 19801216061149046.030090.405.80033000 ÐÂ½®ÇàºÓÄÏ
 19810124051348031.010101.116.90012000 ËÄ´¨µÀæÚ¸½½ü£¬¢ø+
 19810124221031024.060121.634.70055000 Ì¨Íå»¨Á«¸½½ü
 19810129125134024.490121.796.40025000 Ì¨ÍåÒËÀ¼¸½½ü
 19810210071307036.310086.995.30033000 ÐÂ½®ÇÒÄ©¶«ÄÏ
 19810221040909022.960121.455.20025000 Ì¨ÍåÌ¨¶«¶«±±º£ÖÐ
 19810302201344022.890121.386.20023000 Ì¨ÍåÌ¨¶«¶«±±º£ÖÐ
 19810306135849029.870080.714.70025000 Î÷²ØÆÕÀ¼ÄÏÖÐÄá±ß¾³
 19810330032116038.160079.344.70033000 ÐÂ½®Æ¤É½¶«±±
 19810331062246023.100120.514.90025000 Ì¨ÍåÌ¨ÄÏ¶«±±
 19810420035632027.760126.504.70065000 ¶«º£
 19810426070609048.890122.025.10020000 ÄÚÃÉ¹ÅÏ²¹ðÍ¼Æì²©¿ËÍ¼£¬¢ö+
 19810513100753032.620082.515.40033000 Î÷²Ø¸ï¼ª¶«±±
 19810522193620027.330101.185.00010000 ÔÆÄÏÄþÝõ¶«ÄÏ£¬¢õ
 19810529071409031.920078.404.90033000 Î÷²Ø¸Á¶ûÎ÷ÖÐÓ¡±ß¾³
 19810610060818034.450091.436.50015000 Çàº£Î÷½ÝÎ÷ÄÏ
 19810613085656031.790078.474.80033000 Î÷²Ø¸Á¶ûÎ÷ÖÐÓ¡±ß¾³
 19810623061418020.600108.704.70015000 ±±²¿Íå
 19810707040347043.820085.484.70015000 ÐÂ½®É³ÍåÄÏ
 19810707102908025.420097.675.10025000 ÔÆÄÏÓ¯½­Î÷±±£¬¢ö
 19810812090620037.280078.644.80033000 ÐÂ½®Æ¤É½¶«ÄÏ
 19810813110134040.580113.415.60018000 ÄÚÃÉ¹Å·áÕò¶«£¬¢÷
 19810814140936025.320097.815.10033000 ÔÆÄÏÓ¯½­Î÷±±
 19810912161645042.820096.244.90031000 ÐÂ½®¹þÃÜ¶«
 19810919145059023.020101.466.00033000 ÔÆÄÏÆÕ¶ý£¬¢÷
 19811011073201030.960101.094.70010000 ËÄ´¨µÀæÚ¸½½ü
 19811018045727024.710122.664.80100000 Ì¨ÍåÒËÀ¼¶«º£ÖÐ
 19811024074449030.030095.025.40033000 Î÷²Ø²¨ÃÜÎ÷±±
 19811024093927029.920095.165.00033000 Î÷²Ø²¨ÃÜÎ÷
 19811107185436031.250104.004.70015000 ËÄ´¨ÅíÏØ
 19811109020102037.400114.995.80020000 ºÓ±±Â¡Ò¢¶«£¬¢ö
 19811109021538037.370115.154.70005000 ºÓ±±Â¡Ò¢¶«
 19811128012145042.920131.156.20540000 ¼ªÁÖçõ´º¶«±±
 19811214062030030.000095.084.70033000 Î÷²Ø²¨ÃÜÎ÷±±
 19820121172204021.740120.954.70021000 Ì¨ÍåÆßÐÇÑÒ¸½½ü
 19820122123001031.090089.865.70033000 Î÷²ØÉêÔú¶«±±
 19820123221041023.990121.566.50017000 Ì¨Íå»¨Á«¸½½ü
 19820124013730031.830082.316.60028000 Î÷²ØÆÕÀ¼¶«±±
 19820124014802031.760082.186.00033000 Î÷²ØÆÕÀ¼¶«±±
 19820124021946031.580082.275.00045000 Î÷²ØÆÕÀ¼¶«±±
 19820126174750037.300114.964.80013000 ºÓ±±¾ÞÂ¹¸½½ü
 19820218005354023.860121.575.00036000 Ì¨Íå»¨Á«ÄÏ
 19820218214207028.890127.775.00044000 ¶«º£
 19820220172516022.330102.635.00033000 ÔÆÄÏ½­³Ç¶«ÄÏ
 19820225083911024.780114.744.90023000 ½­Î÷ÁúÄÏ£¬¢ö
 19820307194844033.440094.845.10025000 Çàº£ÔÓ¶à±±
 19820312154920036.600080.434.80033000 ÐÂ½®ºÍÌï¶«ÄÏ
 19820320191733047.620086.384.90028000 ÐÂ½®²¼¶û½òÎ÷ÄÏ£¬¢ö
 19820324101206038.930075.574.80033000 ÐÂ½®°¢¿ËÌÕÎ÷ÄÏ
 19820405101945027.480088.935.20033000 Î÷²ØÑÇ¶«¸½½ü
 19820414143655036.710105.635.50020000 ÄþÏÄº£Ô­£¬¢÷
 19820417172103020.010120.446.60042000 ÄÏº£¶«É³Èºµº¶«ÄÏ
 19820417225006019.900120.475.00033000 ÄÏº£¶«É³Èºµº¶«ÄÏ
 19820418021711019.920120.445.00040000 ÄÏº£¶«É³Èºµº¶«ÄÏ
 19820419224217020.090120.316.40000000 ÄÏº£¶«É³Èºµº¶«ÄÏ
 19820422075233032.740120.294.70000000 ½­ËÕÐË»¯¶«ÄÏ
 19820423003935030.050095.065.40033000 Î÷²Ø²¨ÃÜÎ÷
 19820429130041024.980122.094.70015000 Ì¨ÍåÒËÀ¼¶«±±º£ÖÐ
 19820529192724029.800095.654.80034000 Î÷²Ø²¨ÃÜ¸½½ü
 19820616072432031.960100.036.00015000 ËÄ´¨¸Ê×ÎÎ÷±±£¬¢÷
 19820620042547023.090121.574.90025000 Ì¨ÍåÐÂ¸Û¶«ÄÏº£ÖÐ
 19820630103745024.320122.564.80050000 Ì¨Íå»¨Á«¶«±±º£ÖÐ
 19820703161333026.650100.145.40015000 ÔÆÄÏ½£´¨¸½½ü£¬¢÷+
 19820709160118036.330076.754.90033000 ÐÂ½®ÂéÔú¸½½ü
 19820906075318024.240122.375.00033000 Ì¨Íå»¨Á«¶«±±º£ÖÐ
 19820927203735039.590073.405.00010000 ÐÂ½®ÎÚÇ¡Î÷
 19821003125207035.120088.374.70033000 Î÷²ØÂêÄá¶«±±
 19821008213457026.450100.025.10025000 ÔÆÄÏ¶ýÔ´£¬¢ö
 19821019204558039.960118.984.90010000 ºÓ±±Â¬Áú£¬¢ö
 19821021040157023.920121.846.20033000 Ì¨Íå»¨Á«¶«º£ÖÐ
 19821026133552029.860095.414.80033000 Î÷²Ø²¨ÃÜÎ÷
 19821027183013020.600121.555.00040000 ÄÏº£¶«É³Èºµº¶«
 19821027233631023.800105.965.80015000 ÔÆÄÏ¸»Äþ¶«£¬¢÷
 19821101024050036.640082.375.50020000 ÐÂ½®Ãñ·áÄÏ
 19821101035615024.890122.235.00015000 Ì¨ÍåÒËÀ¼¶«º£ÖÐ
 19821122090756040.010077.454.90012000 ÐÂ½®°¢Í¼Ê²¶«±±
 19821126212630027.980094.944.80030000 Î÷²ØÄ«ÍÑÄÏ
 19821207190537012.220114.885.00033000 ÄÏº£ÄÏÉ³ÈºµºÒ»´ø
 19821217104302024.470122.586.20080000 Ì¨ÍåÒËÀ¼¶«º£ÖÐ
 19821228153004022.340101.145.30012000 ÔÆÄÏ¾°ºé£¬¢÷
 19821228160000025.560099.425.40015000 ÔÆÄÏÓÀÆ½¸½½ü£¬¢ö
 19821231175804028.850128.255.80045000 ¶«º£
 19830209110539019.740120.465.20031000 ÄÏº£¶«É³Èºµº¶«ÄÏ
 19830209134334019.590120.435.70032000 ÄÏº£¶«É³Èºµº¶«ÄÏ
 19830209135356019.610120.445.80005000 ÄÏº£¶«É³Èºµº¶«ÄÏ
 19830209213134019.620120.384.80031000 ÄÏº£¶«É³Èºµº¶«ÄÏ
 19830213065821023.730105.924.70013000 ÔÆÄÏ¸»Äþ¶«
 19830213094010039.970075.076.70017000 ÐÂ½®ÎÚÇ¡±±£¬¢ø
 19830213095245039.990075.385.40005000 ÐÂ½®ÎÚÇ¡±±
 19830213125607040.120075.204.70016000 ÐÂ½®ÎÚÇ¡±±
 19830213152306040.140075.044.90005000 ÐÂ½®ÎÚÇ¡±±
 19830219235716024.020122.624.80015000 Ì¨Íå»¨Á«¶«º£ÖÐ
 19830220221420022.700121.394.70010000 Ì¨Íå»ðÉÕµº¸½½ü
 19830226100533022.470121.035.00013000 Ì¨ÍåÌ¨¶«ÄÏ
 19830228043301032.580078.515.20002000 Î÷²Ø¸Á¶ûÎ÷±±
 19830303113216043.990086.664.90068000 ÐÂ½®ºôÍ¼±ÚÄÏ£¬¢õ
 19830330144619040.070075.205.30015000 ÐÂ½®ÎÚÇ¡±±
 19830405145029040.040075.236.10008000 ÐÂ½®ÎÚÇ¡±±
 19830405150720039.850074.584.90017000 ÐÂ½®ÎÚÇ¡Î÷±±
 19830405170113026.030104.534.70010000 ÔÆÄÏÐûÍþ¶«ÄÏ
 19830415013230023.010120.974.90010000 Ì¨ÍåÌ¨¶«Î÷±±
 19830426232639024.640122.725.70118000 Ì¨ÍåÒËÀ¼¶«º£ÖÐ
 19830508075803024.520121.544.70015000 Ì¨ÍåÒËÀ¼Î÷ÄÏ
 19830510081503024.520121.445.90009000 Ì¨ÍåÒËÀ¼Î÷ÄÏ
 19830510091856024.610121.734.70012000 Ì¨ÍåÒËÀ¼¸½½ü
 19830526200713022.390101.335.10009000 ÔÆÄÏ¾°ºé¶«±±
 19830528112806022.410101.405.20005000 ÔÆÄÏ¾°ºé¶«±±£¬¢ö
 19830601191738044.030088.614.70021000 ÐÂ½®¸·¿µ¶«ÄÏ£¬¢ö
 19830604173443027.060103.425.00027000 ÔÆÄÏÂ³µéÎ÷ÄÏ
 19830605183938039.190075.595.00022000 ÐÂ½®°¢¿ËÌÕ¸½½ü
 19830615140552034.330092.975.60009000 Çàº£¸ñ¶ûÄ¾Î÷ÄÏ
 19830621223152024.110122.445.40042000 Ì¨Íå»¨Á«¶«º£ÖÐ
 19830621224807024.210122.406.30043000 Ì¨Íå»¨Á«¶«±±º£ÖÐ
 19830624170645024.220122.466.90043000 Ì¨Íå»¨Á«¶«±±º£ÖÐ
 19830624173510024.040122.545.00019000 Ì¨Íå»¨Á«¶«º£ÖÐ
 19830625110130023.390122.434.80012000 Ì¨Íå´ó¸Û¿Ú¶«º£ÖÐ
 19830626034054024.010122.595.30032000 Ì¨Íå»¨Á«¶«º£ÖÐ
 19830629075933043.780083.934.80036000 ÐÂ½®ÄáÀÕ¿Ë¶«
 19830704042438024.140122.664.70045000 Ì¨Íå»¨Á«¶«º£ÖÐ
 19830707045736024.160122.564.90021000 Ì¨Íå»¨Á«¶«±±º£ÖÐ
 19830708000356034.510095.074.70026000 Çàº£ÇúÂéÀ³¸½½ü
 19830715183909023.140121.034.80024000 Ì¨ÍåÐÂ¸ÛÎ÷
 19830727083128038.710099.054.90025000 Çàº£ÆîÁ¬Î÷±±£¬¢õ
 19830825190531039.260074.095.10032000 ÐÂ½®ÎÚÇ¡Î÷ÄÏ
 19830901175018023.360103.914.90009000 ÔÆÄÏÃÉ×Ô¶«
 19830908071156024.080122.345.60015000 Ì¨Íå»¨Á«¶«º£ÖÐ
 19830910010137024.100122.435.60022000 Ì¨Íå»¨Á«¶«º£ÖÐ
 19830916101511032.120091.164.80016000 Î÷²Ø°²¶àÎ÷
 19830922032043024.190122.156.70028000 Ì¨Íå»¨Á«¶«±±º£ÖÐ
 19830923040443024.080122.275.00027000 Ì¨Íå»¨Á«¶«º£ÖÐ
 19830923202922024.050122.246.20034000 Ì¨Íå»¨Á«¶«º£ÖÐ
 19830925112941024.070122.365.00014000 Ì¨Íå»¨Á«¶«º£ÖÐ
 19831005112937023.970121.784.80044000 Ì¨Íå»¨Á«¸½½ü
 19831008040518024.110122.494.80037000 Ì¨Íå»¨Á«¶«º£ÖÐ
 19831019173443022.340100.054.70014000 ÔÆÄÏÔÆÄÏÀ½²×¶«ÄÏ
 19831106034823033.990089.996.00027000 Çàº£ÎÚÀ¼ÎÚÀ­ºþÎ÷ÄÏ
 19831107050943035.170115.256.00015000 É½¶«ºÊÔóÂÀÁê¸½½ü£¬¢÷+
 19831205200010025.080106.944.90020000 ¹ãÎ÷Ìì¶ëÎ÷
 19831208105342024.290121.935.10009000 Ì¨Íå»¨Á«¶«±±º£ÖÐ
 19840106073359037.960102.175.30017000 ¸ÊËàÌì×£Î÷±±£¬¢ö
 19840119191236024.130122.365.10034000 Ì¨Íå»¨Á«¶«±±º£ÖÐ
 19840120225356028.730096.384.80013000 Î÷²Ø²ìÓçÎ÷
 19840121163854047.430083.444.70036000 ÐÂ½®Ëþ³Ç¶«±±
 19840122044719030.310096.645.10015000 Î÷²Ø²ý¶¼Î÷ÄÏ
 19840211181150036.000082.464.70032000 ÐÂ½®Ãñ·áÄÏ
 19840213124857025.460122.465.50274000 Ì¨Íå»ùÂ¡¶«±±º£ÖÐ
 19840217103726037.740100.745.30028000 Çàº£ÆîÁ¬¶«ÄÏ£¬¢ö
 19840219234624029.880080.504.80021000 Î÷²ØÆÕÀ¼Î÷ÄÏ
 19840228020633019.290121.135.50026000 ÄÏº£¶«É³Èºµº¶«ÄÏ
 19840304162355022.230101.704.90013000 ÔÆÄÏ¾°ºé¶«±±
 19840309125838019.240120.445.10015000 ÄÏº£¶«É³Èºµº¶«ÄÏ
 19840328171117024.100122.686.00037000 Ì¨Íå»¨Á«¶«º£ÖÐ
 19840330141540040.830078.944.70015000 ÐÂ½®¿ÂÆº¸½½ü
 19840404103155023.700100.634.70003000 ÔÆÄÏ¾°¹È¶«±±
 19840407142825022.440101.275.10012000 ÔÆÄÏ¾°ºé¶«±±
 19840418093416024.800122.505.20024000 Ì¨ÍåÒËÀ¼¶«±±º£ÖÐ
 19840420012904024.970122.485.50015000 Ì¨ÍåÒËÀ¼¶«±±º£ÖÐ
 19840424062955021.970099.196.30002000 ÔÆÄÏÃÏÁ¬Î÷ÄÏ
 19840424063602025.010122.085.00020000 Ì¨ÍåÒËÀ¼¶«±±º£ÖÐ
 19840424113411021.830099.395.20033000 ÔÆÄÏÃÏÁ¬Î÷ÄÏ
 19840518175941036.600079.144.80015000 ÐÂ½®ºÍÌïÎ÷ÄÏ
 19840520204739024.870122.274.80010000 Ì¨ÍåÒËÀ¼¶«±±º£ÖÐ
 19840521022431024.220121.905.20024000 Ì¨Íå»¨Á«¶«±±º£ÖÐ
 19840521233749032.600121.666.10016000 »Æº£
 19840521233900032.640121.606.20016000 »Æº£
 19840523155017039.860102.714.90015000 ÄÚÃÉ¹Å°¢À­ÉÆÓÒÆì£¬¢ö
 19840529143121036.910084.574.80015000 ÐÂ½®ÇÒÄ©Î÷ÄÏ
 19840601234735040.360078.974.80032000 ÐÂ½®¿ÂÆº¸½½ü
 19840624065255022.280122.475.30006000 Ì¨ÍåÀ¼Óì¶«±±º£ÖÐ
 19840813005122018.430120.775.50037000 ÄÏº£¶«É³Èºµº¶«ÄÏ
 19840821024423022.860120.644.80027000 Ì¨ÍåÌ¨ÄÏ¶«ÄÏ
 19840921152237024.000122.414.90026000 Ì¨Íå»¨Á«¶«º£ÖÐ
 19841007131507024.630097.164.70015000 ÔÆÄÏÓ¯½­Î÷
 19841008081613024.100122.724.70029000 Ì¨Íå»¨Á«¶«º£ÖÐ
 19841025181506036.820075.704.70015000 ÐÂ½®ËþÊ²¿â¶û¸ÉÄÏ
 19841105063135024.010122.285.00031000 Ì¨Íå»¨Á«¶«º£ÖÐ
 19841106003704023.030121.454.70045000 Ì¨ÍåÐÂ¸ÛÄÏ
 19841123174523038.050106.305.30014000 ÄþÏÄÁéÎäÎ÷£¬¢÷
 19841130181922024.380122.645.00068000 Ì¨Íå»¨Á«¶«±±º£ÖÐ
 19841203121742027.360096.555.20039000 Î÷²Ø²ìÓçÄÏ
 19841207182139037.300102.734.90032000 ¸ÊËà¹ÅÀË¸½½ü
 19841223163515025.320123.004.70033000 Ì¨Íå»ùÂ¡¶«º£ÖÐ
 19841229090657024.700122.155.50052000 Ì¨ÍåÒËÀ¼¶«º£ÖÐ
 19850103113720019.170120.955.00044000 ÄÏº£¶«É³Èºµº¶«ÄÏ
 19850108001304027.170092.015.10010000 Î÷²Ø´íÄÇÄÏ
 19850114055121024.110122.455.20043000 Ì¨Íå»¨Á«¶«±±º£ÖÐ
 19850116164535032.940095.265.20015000 Çàº£ÔÓ¶àÎ÷¸ù´ï¹µ¿Ú£¬¢÷
 19850120114542024.860122.444.80051000 Ì¨ÍåÒËÀ¼¶«±±º£ÖÐ
 19850126020321038.740075.034.80013000 ÐÂ½®°¢¿ËÌÕÎ÷ÄÏ
 19850131060211030.970085.504.90033000 Î÷²Ø´ëÇÚ¸½½ü
 19850206074741024.230122.524.70055000 Ì¨Íå»¨Á«¶«±±º£ÖÐ
 19850216012123034.380082.464.80033000 Î÷²Ø¶àÄ¾À­±±
 19850219034104023.560123.175.60052000 Ì¨Íå´ó¸Û¿Ú¶«º£ÖÐ
 19850310035058024.790122.285.20009000 Ì¨ÍåÒËÀ¼¶«º£ÖÐ
 19850329191506029.410105.004.80007000 ËÄ´¨×Ô¹±£¬¢÷
 19850418135252025.890102.936.20005000 ÔÆÄÏÂ»È°¶«±±£¬¢ø
 19850421212126035.600087.295.80032000 Î÷²ØÂêÄá¶«±±
 19850427093126038.680073.204.90103000 ÐÂ½®ÎÚ×Î±ðÀïÉ½¿ÚÎ÷
 19850520231139035.530087.196.30032000 Î÷²ØÂêÄá±±
 19850530084042030.940098.264.70033000 Î÷²Ø¹±¾õ¸½½ü
 19850612212312024.590122.345.20020000 Ì¨ÍåÒËÀ¼¶«ÄÏº£ÖÐ
 19850613012250024.660122.186.30020000 Ì¨ÍåÒËÀ¼¶«º£ÖÐ
 19850615231740034.720082.955.40019000 Î÷²Ø¶àÄ¾À­¶«±±
 19850624084229034.020104.294.90014000 ¸ÊËàå´²ý¸½½ü£¬¢õ
 19850801201343029.170095.165.70025000 Î÷²ØÃ×ÁÖ¶«£¬¢ö
 19850805210038024.500121.885.40008000 Ì¨ÍåÒËÀ¼¶«ÄÏº£ÖÐ
 19850805210235024.170121.795.00020000 Ì¨Íå»¨Á«¶«±±º£ÖÐ
 19850812000600036.200095.635.20033000 Çàº£¸ñ¶ûÄ¾¸½½ü
 19850820190733041.630090.334.80032000 ÐÂ½®Û·ÉÆÄÏ
 19850823163253039.430075.275.00009000 ÐÂ½®ÎÚÇ¡
 19850823204155039.530075.327.10007000 ÐÂ½®ÎÚÇ¡£¬¢ù
 19850823214526039.620075.274.90007000 ÐÂ½®ÎÚÇ¡¸½½ü
 19850830073948039.500075.415.00017000 ÐÂ½®ÎÚÇ¡Î÷
 19850831031556025.860102.884.70009000 ÔÆÄÏÂ»È°¶«±±
 19850902030741023.720102.755.40006000 ÔÆÄÏ½¨Ë®¸½½ü£¬¢÷
 19850906023019025.360097.715.80010000 ÔÆÄÏÓ¯½­±±
 19850912044550039.360075.386.60026000 ÐÂ½®ÎÚÇ¡¸½½ü
 19850920230126024.730122.135.80031000 Ì¨ÍåÒËÀ¼¶«º£ÖÐ
 19851004075352039.350075.414.80034000 ÐÂ½®ÎÚÇ¡ÄÏ
 19851013022236027.140092.565.00012000 Î÷²Ø´íÄÇÄÏ
 19851102081330024.820122.134.70077000 Ì¨ÍåÒËÀ¼¶«±±º£ÖÐ
 19851123063000022.600122.004.80024000 Ì¨Íå»ðÉÕµº¶«º£ÖÐ
 19851128020922024.960122.654.80007000 Ì¨ÍåÒËÀ¼¶«±±º£ÖÐ
 19851208213457030.870086.524.80016000 Î÷²Ø´ëÇÚ¶«ÄÏ
 19851224224248023.940122.444.90042000 Ì¨Íå»¨Á«¶«º£ÖÐ
 19851225124707032.140089.654.70033000 Î÷²ØÉêÔú±±
 19860113164224024.760122.945.30009000 Ì¨ÍåÒËÀ¼¶«º£ÖÐ
 19860115025631024.730122.934.80033000 Ì¨ÍåÒËÀ¼¶«º£ÖÐ
 19860115030503024.760122.974.80010000 Ì¨ÍåÒËÀ¼¶«º£ÖÐ
 19860115124338024.800122.994.90034000 Ì¨ÍåÒËÀ¼¶«±±º£ÖÐ
 19860116013027024.830122.974.80047000 Ì¨ÍåÒËÀ¼¶«±±º£ÖÐ
 19860116183255024.700122.965.00039000 Ì¨ÍåÒËÀ¼¶«º£ÖÐ
 19860116210430024.790121.956.40010000 Ì¨ÍåÒËÀ¼¶«º£±õ
 19860121032820024.810122.844.90035000 Ì¨ÍåÒËÀ¼¶«±±º£ÖÐ
 19860121050923024.770122.944.70040000 Ì¨ÍåÒËÀ¼¶«º£ÖÐ
 19860121060112024.740122.934.90013000 Ì¨ÍåÒËÀ¼¶«º£ÖÐ
 19860128071352021.900111.754.80007000 ¹ã¶«Ñô½­Î÷ÄÏ£¬¢ö
 19860128114043025.020122.834.70025000 Ì¨Íå»ùÂ¡¶«º£ÖÐ
 19860128172822039.880075.255.20018000 ÐÂ½®ÎÚÇ¡¸½½ü
 19860206055932029.820098.375.00009000 Î÷²ØÃ¢¿µ¸½½ü£¬¢ö
 19860209204252048.670126.614.70012000 ºÚÁú½­µÂ¶¼¶«±±£¬¢ö
 19860227142312024.080122.265.80042000 Ì¨Íå»¨Á«¶«º£ÖÐ
 19860227153655023.990122.415.00028000 Ì¨Íå»¨Á«¶«º£ÖÐ
 19860301010725048.640126.685.30010000 ºÚÁú½­µÂ¶¼¶«±±£¬¢÷
 19860302210529039.690082.854.70010000 ÐÂ½®É³ÑÅÄÏ
 19860305140247034.890088.184.80030000 Î÷²ØÂêÄá¶«
 19860313164117026.190100.195.40010000 ÔÆÄÏº×ÇìÄÏ£¬¢ö
 19860316103916024.830122.935.00015000 Ì¨ÍåÒËÀ¼¶«±±º£ÖÐ
 19860318171329024.850123.084.90014000 Ì¨ÍåÒËÀ¼¶«±±º£ÖÐ
 19860319110018024.820122.865.40013000 Ì¨ÍåÒËÀ¼¶«±±º£ÖÐ
 19860320053516024.820122.824.70007000 Ì¨ÍåÒËÀ¼¶«±±º£ÖÐ
 19860322124532023.490121.615.90043000 Ì¨Íå´ó¸Û¿Ú¶«º£ÖÐ
 19860322151519024.770122.915.00060000 Ì¨ÍåÒËÀ¼¶«º£ÖÐ
 19860322161800024.730122.945.40032000 Ì¨ÍåÒËÀ¼¶«º£ÖÐ
 19860322163254024.840123.005.40035000 Ì¨ÍåÒËÀ¼¶«±±º£ÖÐ
 19860322164743024.580122.825.30043000 Ì¨ÍåÒËÀ¼¶«ÄÏº£ÖÐ
 19860322165414024.750122.925.50033000 Ì¨ÍåÒËÀ¼¶«º£ÖÐ
 19860322170407024.800122.985.50034000 Ì¨ÍåÒËÀ¼¶«±±º£ÖÐ
 19860322171618024.780122.875.00062000 Ì¨ÍåÒËÀ¼¶«º£ÖÐ
 19860322172034024.800122.785.20065000 Ì¨ÍåÒËÀ¼¶«±±º£ÖÐ
 19860322172202024.790122.905.60049000 Ì¨ÍåÒËÀ¼¶«º£ÖÐ
 19860322173318024.730122.865.00030000 Ì¨ÍåÒËÀ¼¶«º£ÖÐ
 19860322174126024.900122.765.10029000 Ì¨ÍåÒËÀ¼¶«±±º£ÖÐ
 19860322174314024.810122.825.40031000 Ì¨ÍåÒËÀ¼¶«±±º£ÖÐ
 19860322174803024.870122.915.50014000 Ì¨ÍåÒËÀ¼¶«±±º£ÖÐ
 19860322175748024.710122.925.50040000 Ì¨ÍåÒËÀ¼¶«º£ÖÐ
 19860322182250024.670122.975.40042000 Ì¨ÍåÒËÀ¼¶«ÄÏº£ÖÐ
 19860322183106024.760123.025.90034000 Ì¨ÍåÒËÀ¼¶«º£ÖÐ
 19860322185256024.490123.125.40016000 Ì¨ÍåÒËÀ¼¶«ÄÏº£ÖÐ
 19860322185500024.730122.945.30057000 Ì¨ÍåÒËÀ¼¶«º£ÖÐ
 19860322190119024.620122.414.90035000 Ì¨ÍåÒËÀ¼¶«ÄÏº£ÖÐ
 19860322190548024.600122.805.10035000 Ì¨ÍåÒËÀ¼¶«ÄÏº£ÖÐ
 19860322191458024.700122.875.20032000 Ì¨ÍåÒËÀ¼¶«º£ÖÐ
 19860322191935024.710122.765.90032000 Ì¨ÍåÒËÀ¼¶«º£ÖÐ
 19860322194932024.840122.885.00036000 Ì¨ÍåÒËÀ¼¶«±±º£ÖÐ
 19860322195612024.810122.895.30031000 Ì¨ÍåÒËÀ¼¶«±±º£ÖÐ
 19860322200632024.700122.966.20032000 Ì¨ÍåÒËÀ¼¶«º£ÖÐ
 19860322203743024.880122.985.20053000 Ì¨ÍåÒËÀ¼¶«±±º£ÖÐ
 19860322204937024.610122.815.10019000 Ì¨ÍåÒËÀ¼¶«ÄÏº£ÖÐ
 19860322205038024.590122.945.30034000 Ì¨ÍåÒËÀ¼¶«ÄÏº£ÖÐ
 19860322205706024.740122.935.00069000 Ì¨ÍåÒËÀ¼¶«º£ÖÐ
 19860322212728024.730123.215.10016000 Ì¨ÍåÒËÀ¼¶«º£ÖÐ
 19860322213356024.680123.165.40016000 Ì¨ÍåÒËÀ¼¶«ÄÏº£ÖÐ
 19860322215534024.610123.195.20043000 Ì¨ÍåÒËÀ¼¶«ÄÏº£ÖÐ
 19860322220227024.810122.874.70057000 Ì¨ÍåÒËÀ¼¶«±±º£ÖÐ
 19860322222440024.540123.435.20027000 Ì¨ÍåÒËÀ¼¶«ÄÏº£ÖÐ
 19860322222718024.690123.095.50034000 Ì¨ÍåÒËÀ¼¶«ÄÏº£ÖÐ
 19860322224603024.700122.865.30033000 Ì¨ÍåÒËÀ¼¶«º£ÖÐ
 19860323000628024.560123.235.00035000 Ì¨ÍåÒËÀ¼¶«ÄÏº£ÖÐ
 19860323003155024.700122.974.80049000 Ì¨ÍåÒËÀ¼¶«º£ÖÐ
 19860323005036024.730123.004.70070000 Ì¨ÍåÒËÀ¼¶«º£ÖÐ
 19860323010658024.630122.934.70018000 Ì¨ÍåÒËÀ¼¶«ÄÏº£ÖÐ
 19860323015503024.550123.304.80034000 Ì¨ÍåÒËÀ¼¶«ÄÏº£ÖÐ
 19860323021441026.110122.385.00031000 ¶«º£
 19860323023111024.730122.994.70060000 Ì¨ÍåÒËÀ¼¶«º£ÖÐ
 19860323024532024.700123.155.50032000 Ì¨ÍåÒËÀ¼¶«º£ÖÐ
 19860323033136024.720123.134.70032000 Ì¨ÍåÒËÀ¼¶«º£ÖÐ
 19860323042649024.640122.944.90042000 Ì¨ÍåÒËÀ¼¶«ÄÏº£ÖÐ
 19860323042945024.850123.395.00034000 Ì¨ÍåÒËÀ¼¶«±±º£ÖÐ
 19860323044820024.800122.985.20047000 Ì¨ÍåÒËÀ¼¶«º£ÖÐ
 19860323071701025.000122.574.70014000 Ì¨ÍåÒËÀ¼¶«±±º£ÖÐ
 19860323073921024.800122.974.90035000 Ì¨ÍåÒËÀ¼¶«±±º£ÖÐ
 19860323075345024.660123.245.10021000 Ì¨ÍåÒËÀ¼¶«ÄÏº£ÖÐ
 19860323084658024.750122.855.00032000 Ì¨ÍåÒËÀ¼¶«º£ÖÐ
 19860323100733024.490123.074.80011000 Ì¨ÍåÒËÀ¼¶«ÄÏº£ÖÐ
 19860323185440024.740122.885.20035000 Ì¨ÍåÒËÀ¼¶«º£ÖÐ
 19860323220855024.830123.115.20047000 Ì¨ÍåÒËÀ¼¶«±±º£ÖÐ
 19860323224358024.630123.104.90019000 Ì¨ÍåÒËÀ¼¶«ÄÏº£ÖÐ
 19860324021217024.690122.114.80008000 Ì¨ÍåÒËÀ¼¶«ÄÏº£ÖÐ
 19860324035542024.750122.974.70057000 Ì¨ÍåÒËÀ¼¶«º£ÖÐ
 19860324083730024.810122.944.70032000 Ì¨ÍåÒËÀ¼¶«±±º£ÖÐ
 19860324103356024.900122.846.00018000 Ì¨ÍåÒËÀ¼¶«±±º£ÖÐ
 19860325061049024.860122.845.30044000 Ì¨ÍåÒËÀ¼¶«±±º£ÖÐ
 19860325181741024.840122.794.90027000 Ì¨ÍåÒËÀ¼¶«±±º£ÖÐ
 19860325201347024.690123.215.40033000 Ì¨ÍåÒËÀ¼¶«ÄÏº£ÖÐ
 19860327012035024.710122.865.30031000 Ì¨ÍåÒËÀ¼¶«º£ÖÐ
 19860327140340024.830122.384.70011000 Ì¨ÍåÒËÀ¼¶«±±º£ÖÐ
 19860328021800024.720122.934.70033000 Ì¨ÍåÒËÀ¼¶«º£ÖÐ
 19860329131907024.700122.964.80036000 Ì¨ÍåÒËÀ¼¶«º£ÖÐ
 19860330115613024.730122.924.70033000 Ì¨ÍåÒËÀ¼¶«º£ÖÐ
 19860401055414038.440073.385.10121000 ÐÂ½®ÎÚ×Î±ðÀïÉ½¿ÚÎ÷ÄÏ
 19860404192322033.110095.995.10010000 Çàº£ÓñÊ÷Î÷±±£¬¢õ
 19860414052825032.670085.275.00051000 Î÷²Ø¸ÄÔò¶«±±
 19860420111401024.790123.305.10032000 Ì¨ÍåÒËÀ¼¶«º£ÖÐ
 19860422125032024.600122.774.90030000 Ì¨ÍåÒËÀ¼¶«ÄÏº£ÖÐ
 19860423231706047.510089.404.90017000 ÐÂ½®¸»ÔÌ±±£¬¢ö
 19860424082214047.500089.585.10022000 ÐÂ½®¸»ÔÌ±±
 19860426001232040.100077.245.40019000 ÐÂ½®°¢Í¼Ê²¶«±±
 19860519033333024.870123.084.80034000 Ì¨ÍåÒËÀ¼¶«±±º£ÖÐ
 19860520132546024.090121.696.80020000 Ì¨Íå»¨Á«¸½½üº£ÖÐ
 19860520133730024.110121.615.70030000 Ì¨Íå»¨Á«¸½½üº£ÖÐ
 19860521225220023.990121.694.70033000 Ì¨Íå»¨Á«¸½½üº£ÖÐ
 19860523014723024.010121.735.60027000 Ì¨Íå»¨Á«¸½½üº£ÖÐ
 19860523032542032.590121.584.80015000 »Æº£
 19860523050000024.140121.734.70026000 Ì¨Íå»¨Á«±±
 19860524175813024.110121.715.50020000 Ì¨Íå»¨Á«±±
 19860524180208024.030121.695.30023000 Ì¨Íå»¨Á«¸½½ü
 19860604204316023.970121.624.70026000 Ì¨Íå»¨Á«¸½½ü
 19860605001457023.610121.804.90022000 Ì¨Íå»¨Á«¶«ÄÏº£ÖÐ
 19860605002058023.960121.645.50018000 Ì¨Íå»¨Á«¸½½ü
 19860606084745021.740120.995.00027000 Ì¨ÍåÆßÐÇÑÒ¸½½ü
 19860606184048023.880121.664.70035000 Ì¨Íå»¨Á«¸½½ü
 19860621011246031.240086.816.40033000 Î÷²ØÎÄ²¿µØÇø£¬¢ø
 19860624011929031.070086.874.80034000 Î÷²ØÎÄ²¿
 19860625082820031.090086.814.80033000 Î÷²ØÎÄ²¿
 19860629192235031.180086.954.70033000 Î÷²ØÎÄ²¿
 19860707032422034.420080.226.10009000 Î÷²ØÈÕÍÁ¶«
 19860707070456024.830122.924.70032000 Ì¨ÍåÒËÀ¼¶«º£ÖÐ
 19860710091530027.450101.484.90031000 ËÄ´¨ÑÎÔ´£¬¢ö
 19860720041254031.250086.955.10032000 Î÷²ØÎÄ²¿
 19860728091913033.560087.984.90032000 Î÷²ØÂêÄá¶«ÄÏ
 19860730193149024.700121.656.00029000 Ì¨ÍåÒËÀ¼¸½½ü
 19860731193635024.830122.715.70032000 Ì¨ÍåÒËÀ¼¶«º£ÖÐ
 19860807035512029.300100.855.50011000 ËÄ´¨ÀíÌÁ¶«ÄÏ£¬¢÷
 19860811160556022.330121.745.60126000 Ì¨ÍåÀ¼Óì¶«±±º£ÖÐ
 19860811183758020.150121.285.10032000 ÄÏº£¶«É³Èºµº¶«
 19860812035841027.440101.404.70024000 ËÄ´¨ÑÎÔ´Î÷
 19860812184550027.480101.475.40006000 ËÄ´¨ÑÎÔ´Î÷£¬¢÷
 19860816042036048.590126.535.50028000 ºÚÁú½­µÂ¶¼¶«±±£¬¢÷
 19860821052352034.540091.756.40015000 Çàº£¸ñ¶ûÄ¾Î÷ÄÏ
 19860821063204034.470091.705.30033000 Çàº£¸ñ¶ûÄ¾Î÷ÄÏ
 19860822213933034.520091.775.20010000 Çàº£¸ñ¶ûÄ¾Î÷ÄÏ
 19860826174259037.780101.636.50008000 Çàº£ÃÅÔ´±±£¬¢ø
 19860826182958037.720101.694.80010000 Çàº£ÃÅÔ´±±
 19860826211125037.770101.664.70023000 Çàº£ÃÅÔ´±±
 19860828211144034.540091.934.80033000 Çàº£¸ñ¶ûÄ¾Î÷ÄÏ
 19860830154544034.790088.154.70031000 Î÷²ØÂêÄá¶«
 19860909083047045.450114.734.90015000 ÄÚÃÉ¹Å°¢°Í¸ÂÆìÎ÷±±±ß¾³£¬¢ö
 19860910002251031.490085.065.00030000 Î÷²Ø´ëÇÚ¸½½ü
 19860910002426031.500085.144.90033000 Î÷²Ø´ëÇÚ¸½½ü	
 19860912220853034.620091.815.20034000 Çàº£¸ñ¶ûÄ¾Î÷ÄÏ
 19860917041124037.780101.695.40018000 Çàº£ÃÅÔ´±±
 19860917055234037.740101.714.80018000 Çàº£ÃÅÔ´±±
 19860927173634022.580121.064.70013000 Ì¨ÍåÌ¨¶«ÄÏº£ÖÐ
 19860927193244034.460091.704.70015000 Çàº£¸ñ¶ûÄ¾Î÷ÄÏ
 19861007072807025.430102.495.20009000 ÔÆÄÏ¸»Ãñ¡¢Îä¶¨¼ä£¬¢ö
 19861022223545022.440118.765.40013000 ÄÏº£¶«É³Èºµº¶«±±
 19861107001105024.640122.484.80016000 Ì¨ÍåÒËÀ¼¶«ÄÏº£ÖÐ
 19861109221045034.040096.204.70010000 Çàº£ÇúÂéÀ³¶«ÄÏ£¬¢ö
 19861115052004024.020121.817.30034000 Ì¨Íå»¨Á«¶«º£ÖÐ
 19861115054145024.230121.825.20019000 Ì¨Íå»¨Á«¶«±±º£ÖÐ
 19861115054505023.760122.124.80030000 Ì¨Íå»¨Á«¶«ÄÏº£ÖÐ
 19861115063422024.040122.005.50034000 Ì¨Íå»¨Á«¶«º£ÖÐ
 19861115070436023.930121.726.70032000 Ì¨Íå»¨Á«¸½½ü
 19861115072923023.950121.675.40029000 Ì¨Íå»¨Á«¸½½ü
 19861115075623023.960121.944.80027000 Ì¨Íå»¨Á«¶«º£ÖÐ
 19861115081742023.920121.846.30033000 Ì¨Íå»¨Á«¶«º£ÖÐ
 19861115083344023.790121.775.00039000 Ì¨Íå»¨Á«¶«ÄÏº£ÖÐ
 19861115083809023.860121.895.00030000 Ì¨Íå»¨Á«¶«º£ÖÐ
 19861115090002024.050121.755.80029000 Ì¨Íå»¨Á«¸½½üº£ÖÐ
 19861115110746024.000121.824.70030000 Ì¨Íå»¨Á«¶«º£ÖÐ
 19861115112459024.040121.755.70031000 Ì¨Íå»¨Á«¶«º£ÖÐ
 19861115152406023.920121.686.10027000 Ì¨Íå»¨Á«¸½½ü
 19861115170248023.860121.914.80031000 Ì¨Íå»¨Á«¶«ÄÏº£ÖÐ
 19861115172831023.880121.824.90030000 Ì¨Íå»¨Á«¶«ÄÏº£ÖÐ
 19861115233709023.830121.784.70029000 Ì¨Íå»¨Á«¶«ÄÏº£ÖÐ
 19861115234858024.260122.074.70035000 Ì¨Íå»¨Á«¶«±±º£ÖÐ
 19861116001249023.900122.064.70033000 Ì¨Íå»¨Á«¶«º£ÖÐ
 19861116150724023.820121.815.10030000 Ì¨Íå»¨Á«¶«ÄÏº£ÖÐ
 19861116211357023.830121.805.40033000 Ì¨Íå»¨Á«¶«ÄÏº£ÖÐ
 19861117192115023.750121.564.70032000 Ì¨Íå»¨Á«Î÷ÄÏ
 19861118051355024.070122.204.70034000 Ì¨Íå»¨Á«¶«º£ÖÐ
 19861118105053024.270121.854.70031000 Ì¨Íå»¨Á«¶«±±º£ÖÐ
 19861118164913023.940121.815.40034000 Ì¨Íå»¨Á«¶«º£ÖÐ
 19861118233108023.980122.095.00032000 Ì¨Íå»¨Á«¶«º£ÖÐ
 19861119112652024.050121.885.00032000 Ì¨Íå»¨Á«¶«º£ÖÐ
 19861120092808024.160121.754.90029000 Ì¨Íå»¨Á«¶«±±º£ÖÐ
 19861120203147032.570092.984.90033000 Î÷²Ø°²¶à±±
 19861120210414032.630093.055.00033000 Î÷²Ø°²¶à¶«±±
 19861123045955032.090094.634.80033000 Î÷²Ø°ÍÇà¶«±±
 19861126174944024.260121.864.80031000 Ì¨Íå»¨Á«¶«±±º£ÖÐ
 19861130060914024.730122.705.00026000 Ì¨ÍåÒËÀ¼¶«º£ÖÐ
 19861130065003022.560121.094.90024000 Ì¨ÍåÌ¨¶«¸½½ü
 19861130110350023.950121.955.40032000 Ì¨Íå»¨Á«¶«º£ÖÐ
 19861204190019024.890122.245.20032000 Ì¨ÍåÒËÀ¼¶«±±º£ÖÐ
 19861206054009024.070121.344.80010000 Ì¨Íå»¨Á«Î÷
 19861208173820024.230121.074.90026000 Ì¨Íå»¨Á«¶«±±º£ÖÐ
 19861221070813036.720093.705.30020000 Çàº£¸ñ¶ûÄ¾Î÷±±£¬¢ö
 19861222120401024.360121.115.00030000 Ì¨Íå»¨Á«¶«±±º£ÖÐ
 19861229234958015.300119.975.50053000 ÄÏº£»ÆÑÒµº¶«
 19861230062446024.530122.655.00012000 Ì¨ÍåÒËÀ¼¶«ÄÏº£ÖÐ
 19870106065246041.950081.315.80016000 ÐÂ½®°Ý³ÇÎ÷±±£¬¢ö
 19870106130747024.010121.785.90040000 Ì¨Íå»¨Á«¶«º£ÖÐ
 19870108021906034.260103.365.80020000 ¸ÊËàµü²¿±±£¬¢÷
 19870116034141022.960120.224.90016000 Ì¨ÍåÌ¨ÄÏ¸½½ü
 19870124160920041.470079.346.40026000 ÐÂ½®ÎÚÊ²£¬¢ø
 19870201170813024.080122.545.10031000 Ì¨Íå»¨Á«¶«º£ÖÐ
 19870217110322033.570120.765.00011000 ½­ËÕÉäÑô¶«ÄÏ£¬¢ö
 19870226035634038.060091.256.10024000 Çàº£Ã£ÑÂÎ÷±±
 19870303174131041.350079.295.00015000 ÐÂ½®ÎÚÊ²
 19870305103340035.560087.384.80031000 Î÷²ØÂêÄá¶«±±
 19870409152533035.480087.015.20024000 Î÷²ØÂêÄá±±
 19870410040117035.830080.654.70027000 ÐÂ½®²ßÀÕÄÏ
 19870412021324023.970122.095.40026000 Ì¨Íå»¨Á«¶«º£ÖÐ
 19870419044827034.540080.174.80032000 Î÷²ØÈÕÍÁ¶«±±
 19870430131738039.780074.535.80026000 ÐÂ½®ÎÚÇ¡Î÷±±£¬¢ø
 19870518100309026.220100.265.00004000 ÔÆÄÏº×ÇìÄÏ£¬¢ö
 19870608213032039.700074.504.70012000 ÐÂ½®ÎÚÇ¡Î÷±±
 19870612175101025.490122.265.20279000 Ì¨Íå»ùÂ¡¶«±±º£ÖÐ
 19870625063840024.460121.914.70040000 Ì¨Íå»¨Á«¶«±±º£ÖÐ
 19870627153856024.370121.625.40025000 Ì¨Íå»¨Á«±±
 19870713040803022.990120.875.20002000 Ì¨ÍåÌ¨¶«Î÷±±
 19870802170732024.960115.565.40012000 ½­Î÷Ñ°ÎÚÎ÷£¬¢÷
 19870803071910025.010115.564.70009000 ½­Î÷Ñ°ÎÚ
 19870805182421041.340082.195.00032000 ÐÂ½®ÐÂºÍÎ÷ÄÏ
 19870810051459029.500083.695.30047000 Î÷²ØÖÙ°ÍÎ÷ÄÏ
 19870810201213038.110106.425.20009000 ÄþÏÄÁéÎä¸½½ü£¬¢÷
 19870902081713024.510123.334.70081000 Ì¨Íå»¨Á«¶«±±º£ÖÐ
 19870906044611022.470118.705.50011000 ÄÏº£¶«É³Èºµº¶«
 19870915100431023.830114.444.70013000 ¹ã¶«ºÓÔ´ÐÂ·á½­Ë®¿â£¬¢ö
 19870919055837047.310089.645.60016000 ÐÂ½®¸»ÔÌ±±£¬¢÷
 19870926071628029.830090.415.10013000 Î÷²ØÀ­ÈøÎ÷±±
 19871007061817029.840090.525.00009000 Î÷²ØÀ­ÈøÎ÷±±
 19871025031233034.070105.224.80033000 ¸ÊËàÀñÏØÄÏ£¬¢ö+
 19871104022449033.130086.954.80033000 Î÷²Ø¸ÄÔò¶«±±
 19871110123307024.450121.734.90029000 Ì¨ÍåÒËÀ¼ÄÏ
 19871214232958024.230121.654.80024000 Ì¨Íå»¨Á«Î÷±±
 19871217201721041.920083.244.80020000 ÐÂ½®¿â³µ¶«±±
 19871218135342023.410120.805.60027000 Ì¨Íå¼ÎÒå¶«
 19871222081638041.300089.625.60019000 ÐÂ½®ÂÞ²¼²´Î÷±±
 19880104053224038.070106.345.40014000 ÄþÏÄÁéÎäÎ÷ÄÏ£¬¢÷
 19880106233110039.730075.295.00015000 ÐÂ½®ÎÚÇ¡¸½½ü
 19880110152435038.090106.365.10009000 ÄþÏÄÁéÎäÎ÷ÄÏ
 19880110154313027.230100.965.50009000 ÔÆÄÏÄþÝõ¶«ÄÏ£¬¢÷
 19880125091219030.210094.825.50014000 Î÷²ØÄ«ÍÑÎ÷±±
 19880213001757028.660095.594.70014000 Î÷²ØÄ«ÍÑÄÏ
 19880213031532023.860122.535.90015000 Ì¨Íå»¨Á«¶«ÄÏº£ÖÐ
 19880214225059023.990122.574.80041000 Ì¨Íå»¨Á«¶«º£ÖÐ
 19880214235456024.010122.584.90035000 Ì¨Íå»¨Á«¶«º£ÖÐ
 19880215000313023.990122.544.80044000 Ì¨Íå»¨Á«¶«º£ÖÐ
 19880225135927042.250122.524.80017000 ÁÉÄþÕÃÎäÄÏ£¬¢ö
 19880303112119023.850121.825.20032000 Ì¨Íå»¨Á«¶«º£ÖÐ
 19880307042131034.470087.434.80032000 Î÷²ØÂêÄá¶«ÄÏ
 19880407110506024.030121.635.80016000 Ì¨Íå»¨Á«¶«º£ÖÐ
 19880407112438023.990121.324.90020000 Ì¨Íå»¨Á«Î÷
 19880412063516023.360121.305.20022000 Ì¨ÍåÓñÀï¸½½ü
 19880415185814026.360102.765.40009000 ËÄ´¨»á¶«¶«ÄÏ£¬¢÷-
 19880420144024027.070086.734.90052000 Î÷²ØÄôÀ­Ä¾¶«ÄÏ
 19880422002730023.860121.614.70008000 Ì¨Íå»¨Á«ÄÏ
 19880425040328023.540121.865.30043000 Ì¨Íå´ó¸Û¿Ú¶«º£ÖÐ
 19880502101325040.140082.304.70010000 ÐÂ½®É³ÑÅÎ÷ÄÏ
 19880510000337028.990094.734.80024000 Î÷²ØÄ«ÍÑÎ÷ÄÏ
 19880526022157041.970085.644.80021000 ÐÂ½®¿â¶ûÀÕÎ÷±±£¬¢õ
 19880602141142030.610101.495.00009000 ËÄ´¨µÀæÚ¶«ÄÏ£¬¢ö
 19880612181546028.580082.374.70032000 Î÷²ØÖÙ°ÍÎ÷ÄÏ
 19880630203139033.400089.534.80029000 Î÷²ØÍ»ÈÕ°¢É£Î÷±±
 19880703132039025.160121.535.00020000 Ì¨ÍåÌ¨±±¸½½ü
 19880721071535023.990121.616.00047000 Ì¨Íå»¨Á«¸½½ü
 19880722023931022.620121.615.00039000 Ì¨Íå»ðÉÕµº¸½½ü
 19880808032440033.380089.484.80034000 Î÷²ØÍ»ÈÕ°¢É£¶«±±
 19880810005136024.260122.324.90051000 Ì¨Íå»¨Á«¶«±±º£ÖÐ
 19880811114053021.870121.415.10017000 Ì¨ÍåÀ¼ÓìÎ÷ÄÏº£ÖÐ
 19880813025829039.860074.385.40017000 ÐÂ½®ÎÚÇ¡Î÷
 19880813025847039.850074.595.40033000 ÐÂ½®ÎÚÇ¡Î÷
 19880815015049022.830099.865.00015000 ÔÆÄÏÀ½²×±±£¬¢ö
 19880828050033025.210122.364.70034000 Ì¨Íå»ùÂ¡¶«º£ÖÐ
 19880828233453024.170122.445.00042000 Ì¨Íå»¨Á«¶«±±º£ÖÐ
 19880903205247029.990097.395.00030000 Î÷²Ø°ËËÞ¶«
 19880918233826024.580122.234.70080000 Ì¨ÍåÒËÀ¼¶«ÄÏº£ÖÐ
 19880923124639039.610074.485.00024000 ÐÂ½®ÎÚÇ¡Î÷
 19881016200927021.910121.716.20031000 Ì¨ÍåÀ¼ÓìÄÏº£ÖÐ
 19881016201420021.830121.725.80033000 Ì¨ÍåÀ¼ÓìÄÏº£ÖÐ
 19881016203657021.750121.664.80027000 Ì¨ÍåÀ¼ÓìÄÏº£ÖÐ
 19881027152349034.290091.915.00030000 Çàº£¸ñ¶ûÄ¾Î÷ÄÏ
 19881105101429034.270091.876.80007000 Çàº£¸ñ¶ûÄ¾Î÷ÄÏ£¬¢ù
 19881106210316022.920099.797.60013000 ÔÆÄÏÀ½²×±±£¬¢ù
 19881106211544023.160099.557.20016000 ÔÆÄÏ¹¢ÂíÍÅ½áÏç£¬¢ú
 19881106213948022.870099.675.70018000 ÔÆÄÏÀ½²×±±
 19881106221324023.240099.645.50007000 ÔÆÄÏ¹¢Âí
 19881106222945023.290099.555.20009000 ÔÆÄÏ¹¢Âí
 19881106224558022.910099.464.70023000 ÔÆÄÏÀ½²×±±
 19881106231203023.200100.325.00016000 ÔÆÄÏ¾°¹ÈÎ÷ÄÏ
 19881106234918022.400099.774.70035000 ÔÆÄÏÀ½²×¸½½ü
 19881107000030023.370099.525.40011000 ÔÆÄÏ¹¢ÂíÄÏ
 19881107042424023.030099.815.60010000 ÔÆÄÏÀ½²×±±
 19881107043527023.360099.375.00010000 ÔÆÄÏ¹¢ÂíÄÏ
 19881107051904023.220099.584.80009000 ÔÆÄÏ¹¢ÂíÄÏ
 19881107102151033.190091.965.10008000 Çàº£¸ñ¶ûÄ¾Î÷ÄÏ
 19881107103955023.460099.545.30007000 ÔÆÄÏ¹¢ÂíÄÏ
 19881110091749021.280108.554.80009000 ¹ãÎ÷ÇÕÖÝÒ»´ø£¬¢ö
 19881115182813023.180099.715.60016000 ÔÆÄÏ¹¢Âí¶«ÄÏ
 19881119022143023.240099.614.70010000 ÔÆÄÏ¹¢ÂíÄÏ
 19881119093712023.090099.794.90012000 ÔÆÄÏÀ½²×Î÷±±
 19881122014602038.570099.605.20024000 ¸ÊËàËàÄÏÄÏ£¬¢ö
 19881126062939034.420091.936.00023000 Çàº£¸ñ¶ûÄ¾Î÷ÄÏ
 19881127121755022.740099.945.80014000 ÔÆÄÏÀ½²×¸½½ü£¬¢ö
 19881128062143034.380091.984.90033000 Çàº£¸ñ¶ûÄ¾Î÷ÄÏ
 19881130161329022.760099.956.50013000 ÔÆÄÏÀ½²×±±
 19881208233246023.400099.565.10009000 ÔÆÄÏ¹¢Âí
 19881210022449025.460122.464.70007000 Ì¨Íå»ùÂ¡¶«±±º£ÖÐ
 19881219190654023.300099.575.30015000 ÔÆÄÏ¹¢Âí
 19881226154559039.070100.034.90010000 Çàº£ÆîÁ¬Î÷±±
 19881228025149024.030122.734.90019000 Ì¨Íå»¨Á«¶«º£ÖÐ
 19881228071406036.730083.444.80032000 ÐÂ½®Ãñ·á¶«ÄÏ
 19890106120247020.230121.254.80031000 ÄÏº£¶«É³Èºµº¶«
 19890109014141024.170120.485.00031000 Ì¨ÍåÌ¨ÖÐ¸½½ü
 19890119022246030.060100.105.20031000 ËÄ´¨ÀíÌÁ¸½½ü
 19890204014958030.110090.005.60008000 Î÷²ØÄáÄ¾±±£¬¢ö
 19890204061001030.200090.034.70008000 Î÷²ØÉêÔú¶«
 19890204061048024.130121.564.70007000 Ì¨Íå»¨Á«¸½½ü
 19890210083649025.930099.604.70008000 ÔÆÄÏÓÀÆ½±±
 19890301210033031.500102.495.00013000 ËÄ´¨Ð¡½ð±±£¬¢ö
 19890326105547019.350121.065.10031000 ÄÏº£¶«É³Èºµº¶«ÄÏ
 19890409103135029.100090.084.90010000 Î÷²ØÈÊ²¼¶«ÄÏ£¬¢÷
 19890416043408029.990099.236.60012000 ËÄ´¨°ÍÌÁ¶«ÄÏ£¬¢ø
 19890425101320030.050099.426.60007000 ËÄ´¨°ÍÌÁ¶«£¬¢ø
 19890501070526030.040099.475.20032000 ËÄ´¨°ÍÌÁ¶«
 19890503135301030.110099.546.30014000 ËÄ´¨°ÍÌÁ¶«
 19890503144133030.010099.474.70010000 ËÄ´¨°ÍÌÁ¶«
 19890503234130030.070099.556.30007000 ËÄ´¨°ÍÌÁ¶«
 19890504000650031.710104.234.80007000 ËÄ´¨ÃàÖñ±±
 19890504012820030.070099.455.10010000 ËÄ´¨°ÍÌÁ¶«
 19890504093119030.030099.524.80011000 ËÄ´¨°ÍÌÁ¶«
 19890506104056022.330099.905.10012000 ÔÆÄÏÃÏÁ¬¶«±±£¬¢ö
 19890507083817023.520099.626.20034000 ÔÆÄÏ¹¢Âí¸½½ü£¬¢÷
 19890514071940035.270091.555.50033000 Çàº£¸ñ¶ûÄ¾Î÷ÄÏ
 19890516020537024.170122.254.90039000 Ì¨Íå»¨Á«¶«±±º£ÖÐ
 19890519113407030.050099.574.80032000 ËÄ´¨°ÍÌÁ¶«
 19890523070524016.620112.844.90031000 ÄÏº£Î÷É³Èºµº
 19890529131002029.990099.534.80032000 ËÄ´¨°ÍÌÁ¶«
 19890608075122034.310091.824.70009000 Çàº£¸ñ¶ûÄ¾Î÷ÄÏ
 19890608214627023.500121.485.10026000 Ì¨Íå´ó¸Û¿ÚÎ÷±±
 19890609224604029.340102.385.00009000 ËÄ´¨Ê¯ÃÞÎ÷±±£¬¢÷
 19890610020403039.810074.464.90023000 ÐÂ½®ÎÚÇ¡Î÷
 19890721110913029.990099.495.90013000 ËÄ´¨°ÍÌÁ¶«
 19890721142042040.860079.214.90008000 ÐÂ½®¿ÂÆº¶«±±
 19890803193119023.120121.996.70009000 Ì¨Íå»ðÉÕµº¶«±±º£ÖÐ
 19890805213346030.130099.644.70014000 ËÄ´¨°ÍÌÁ¶«±±
 19890822071240024.110122.536.30044000 Ì¨Íå»¨Á«¶«±±º£ÖÐ
 19890906201658024.070122.514.70031000 Ì¨Íå»¨Á«¶«º£ÖÐ
 19890907155733024.190121.515.00030000 Ì¨Íå»¨Á«Î÷±±
 19890920082613025.470103.215.00015000 ÔÆÄÏÑ°µé¡¢áÔÃ÷¼ä£¬¢ö
 19890921002157039.160097.184.90013000 ¸ÊËàËà±±¶«£¬¢õ
 19890922102550031.580102.516.50012000 ËÄ´¨Ð¡½ð±±£¬¢ø
 19890924015137022.710121.985.40022000 Ì¨Íå»ðÉÕµº¶«º£ÖÐ
 19890924015444029.840098.974.80015000 ËÄ´¨°ÍÌÁÄÏ
 19891008025945036.630082.804.90010000 ÐÂ½®Ãñ·áÄÏ
 19891008234930036.560082.744.90012000 ÐÂ½®Ãñ·áÄÏ
 19891014000711024.820122.565.20056000 Ì¨ÍåÒËÀ¼¶«±±º£ÖÐ
 19891018225721039.940113.885.70010000 É½Î÷´óÍ¬¡¢Ñô¸ß¼ä
 19891019010134039.920113.915.90013000 É½Î÷´óÍ¬¡¢Ñô¸ß¼ä£¬¢ø
 19891019011121039.930113.884.80010000 É½Î÷´óÍ¬¡¢Ñô¸ß¼ä
 19891019022046039.920113.875.50007000 É½Î÷´óÍ¬¡¢Ñô¸ß¼ä
 19891019182903039.940113.884.90010000 É½Î÷´óÍ¬¡¢Ñô¸ß¼ä
 19891023211934039.920113.884.90013000 É½Î÷´óÍ¬¡¢Ñô¸ß¼ä
 19891110160332027.430103.944.70016000 ÔÆÄÏÕÑÍ¨¶«
 19891120111841029.840106.884.70031000 ËÄ´¨ÖØÇì±±
 19891120112106029.910106.855.30023000 ËÄ´¨ÖØÇì½­±±£¬¢÷
 19891126001348023.710114.564.70033000 ¹ã¶«ºÓÔ´ÄÏ£¬¢ö
 19900109102920028.130088.084.70032000 Î÷²Ø¶¨½á¶«ÄÏ
 19900109102925028.300088.204.70075000 Î÷²Ø¶¨½á¶«ÄÏ
 19900112051459036.070080.924.80012000 ÐÂ½®²ßÀÕÄÏ
 19900112051500035.830080.644.90032000 ÐÂ½®ºÍÌï¶«ÄÏ
 19900114110318037.840092.006.50012000 Çàº£Ã£ÑÂ£¬¢ø
 19900115111944030.630103.314.70021000 ËÄ´¨´óÒØÎ÷£¬¢ö
 19900115204225024.380122.155.10024000 Ì¨Íå»¨Á«¶«±±º£ÖÐ
 19900121155331041.560088.714.90033000 ÐÂ½®ÍÐ¿ËÑ·ÄÏ
 19900127064619023.370100.234.90033000 ÔÆÄÏ¾°¹ÈÎ÷ÄÏ
 19900127072740023.360100.184.80033000 ÔÆÄÏ¾°¹ÈÎ÷ÄÏ
 19900208200726025.150123.754.70018000 Ì¨ÍåµöÓãµºÄÏ
 19900208221358025.250123.644.80049000 Ì¨ÍåµöÓãµºÄÏ
 19900210015725031.630121.024.90009000 ½­ËÕÌ«²ÖÎ÷±±£¬¢ö
 19900214051308026.110098.984.80032000 ÔÆÄÏãòË®¶«±±£¬¢ö
 19900214134931023.230099.625.10031000 ÔÆÄÏÀ½²×Î÷±±
 19900330001915039.380073.185.40024000 ÐÂ½®ÎÚÇ¡Î÷ÄÏ
 19900405082110023.570121.864.80010000 Ì¨Íå´ó¸Û¿Ú¶«º£ÖÐ
 19900409031350030.040099.355.00008000 ËÄ´¨°ÍÌÁ¶«
 19900416064407024.390122.014.70040000 Ì¨Íå»¨Á«¶«±±º£ÖÐ
 19900417095931039.530075.216.30030000 ÐÂ½®ÎÚÇ¡£¬¢ø
 19900426173709036.060100.337.00009000 Çàº£¹²ºÍÎ÷ÄÏ£¬¢ù
 19900507131733036.100100.365.50010000 Çàº£¹²ºÍ¡¢ÐËº£¼ä
 19900516062958036.120100.165.30013000 Çàº£¹²ºÍ¡¢ÐËº£¼ä
 19900520104403029.550128.125.20031000 ¶«º£
 19900523205224020.670120.795.00031000 ÄÏº£¶«É³Èºµº¶«
 19900602083234032.460092.805.30012000 Î÷²ØÄôÈÙ±±
 19900614204727047.900085.097.20057000 ÐÂ½®¼ªÄ¾ÄËÎ÷±±
 19900614221810047.970085.075.00040000 ÐÂ½®¼ªÄ¾ÄËÎ÷±±
 19900618194232024.880122.524.70022000 Ì¨ÍåÒËÀ¼¶«±±º£ÖÐ
 19900711140050032.890084.704.80063000 Î÷²Ø¸ÄÔò¶«±±
 19900716151223024.250121.855.20022000 Ì¨Íå»¨Á«¶«±±º£ÖÐ
 19900717031450024.260121.836.10018000 Ì¨Íå»¨Á«¶«±±º£ÖÐ
 19900803171504048.010084.976.60029000 ÐÂ½®¼ªÄ¾ÄËÎ÷±±
 19900804205227029.540103.294.70014000 ËÄ´¨¶ë±ßÎ÷±±£¬¢ö
 19900815001053036.100100.164.70019000 Çàº£¹²ºÍÐËº£¼ä
 19900818213817027.030101.234.80017000 ËÄ´¨ÑÎ±ßÎ÷±±£¬¢ö
 19900819233245029.950099.184.80015000 ËÄ´¨°ÍÌÁ¸½½ü
 19900822000057022.600122.055.40017000 Ì¨Íå»ðÉÕµº¶«º£ÖÐ
 19900830201921040.380077.124.80021000 ÐÂ½®°¢Í¼Ê²¶«±±
 19900911220859022.750120.855.90009000 Ì¨ÍåÌ¨¶«Î÷±±
 19900923045404015.640118.815.80055000 ÄÏº£»ÆÑÒµº¶«±±
 19900923065717015.210119.165.30034000 ÄÏº£»ÆÑÒµº¶«
 19901002203856032.570093.994.70018000 Î÷²ØË÷ÏØ±±
 19901020160726037.110103.726.10012000 ¸ÊËàÌì×£¡¢¾°Ì©¼ä£¬¢ø
 19901020163917037.170103.595.10010000 ¸ÊËàÌì×£¾°Ì©
 19901025073814044.170083.885.00020000 ÐÂ½®ÎÚËÕÎ÷ÄÏ
 19901025074657044.180083.875.00022000 ÐÂ½®ÎÚËÕÎ÷ÄÏ
 19901104012513040.880089.044.90022000 ÐÂ½®ÂÞ²¼²´Î÷
 19901109030925030.820086.304.70029000 Î÷²Ø´ëÇÚ¶«ÄÏ
 19901110031341030.770086.204.70025000 Î÷²Ø´ëÇÚ¶«ÄÏ
 19901112075903024.060121.775.50035000 Ì¨Íå»¨Á«¶«±±º£ÖÐ
 19901128040540035.910090.114.80033000 Çàº£¸ñ¶ûÄ¾Î÷ÄÏ
 19901212115516023.880121.674.70008000 Ì¨Íå»¨Á«¸½½ü
 19901213110147023.950121.646.50011000 Ì¨Íå»¨Á«¸½½ü
 19901213133420023.850121.684.80010000 Ì¨Íå»¨Á«¸½½ü
 19901213163728023.810121.695.10008000 Ì¨Íå»¨Á«¸½½ü
 19901214035017023.760121.637.00009000 Ì¨Íå»¨Á«ÄÏº£ÖÐ
 19901214041621023.900121.775.10011000 Ì¨Íå»¨Á«¶«º£ÖÐ
 19901214042807023.820121.755.90003000 Ì¨Íå»¨Á«¸½½ü
 19901214043923023.660121.765.00010000 Ì¨Íå»¨Á«ÄÏº£ÖÐ
 19901214044236023.700121.815.70009000 Ì¨Íå»¨Á«¶«ÄÏº£ÖÐ
 19901214050005023.820121.775.50010000 Ì¨Íå»¨Á«¶«º£ÖÐ
 19901214050508023.680121.825.10009000 Ì¨Íå»¨Á«¶«ÄÏº£ÖÐ
 19901214053030023.860121.725.10011000 Ì¨Íå»¨Á«¶«º£ÖÐ
 19901214055637023.770121.655.80008000 Ì¨Íå»¨Á«Î÷ÄÏ
 19901214061832023.820121.705.20008000 Ì¨Íå»¨Á«¶«ÄÏº£ÖÐ
 19901214064133023.710121.784.70016000 Ì¨Íå»¨Á«¶«ÄÏº£ÖÐ
 19901214064301023.820121.654.80017000 Ì¨Íå»¨Á«ÄÏº£ÖÐ
 19901214071112023.990122.554.70010000 Ì¨Íå»¨Á«¶«º£ÖÐ
 19901214071858023.710121.616.20009000 Ì¨Íå»¨Á«ÄÏ
 19901214072804023.820121.726.30010000 Ì¨Íå»¨Á«¶«ÄÏº£ÖÐ
 19901214075800023.820121.695.00011000 Ì¨Íå»¨Á«¶«ÄÏº£ÖÐ
 19901214094352023.830121.715.50009000 Ì¨Íå»¨Á«¸½½ü
 19901214103737023.610121.655.60009000 Ì¨Íå´ó¸Û¿Ú¶«º£ÖÐ
 19901214111352023.910121.685.30011000 Ì¨Íå»¨Á«¶«ÄÏº£ÖÐ
 19901214125530023.860121.725.60009000 Ì¨Íå»¨Á«¶«ÄÏº£ÖÐ
 19901214184423023.690121.705.10012000 Ì¨Íå»¨Á«ÄÏº£ÖÐ
 19901214195614023.670121.644.90010000 Ì¨Íå´ó¸Û¿Ú¶«º£ÖÐ
 19901214203658024.140121.504.90005000 Ì¨Íå»¨Á«Î÷
 19901215130130023.650121.695.00009000 Ì¨Íå»¨Á«ÄÏ
 19901215184228023.730121.614.80007000 Ì¨Íå»¨Á«ÄÏ
 19901217064259023.890121.724.90008000 Ì¨Íå»¨Á«¶«º£ÖÐ
 19901218123911023.790121.675.60007000 Ì¨Íå»¨Á«¶«ÄÏº£ÖÐ
 19901219080812023.530121.475.20009000 Ì¨Íå»¨Á«Î÷ÄÏ
 19901219082024023.690121.626.00011000 Ì¨Íå»¨Á«ÄÏ
 19901220073835023.690121.635.90009000 Ì¨Íå»¨Á«ÄÏº£ÖÐ
 19901220074851023.660121.205.10005000 Ì¨Íå»¨Á«Î÷ÄÏ
 19901225222152023.780121.596.40016000 Ì¨Íå»¨Á«ÄÏº£ÖÐ
 19901225223008023.860121.635.80033000 Ì¨Íå»¨Á«¶«º£ÖÐ
 19901229124038023.950102.954.70032000 ÔÆÄÏÍ¨º£¸½½ü
 19901230004309023.990121.724.70012000 Ì¨Íå»¨Á«¸½½üº£ÖÐ
 19901230183118023.820121.715.80008000 Ì¨Íå»¨Á«¶«ÄÏº£ÖÐ
 19910102105848038.200099.905.10000000 Çàº£ÆîÁ¬ÏØÎ÷ÄÏ
 19910113195339040.400105.605.20000000 ÄÚÃÉ°¢À­ÉÆ×óÆì
 19910118093621023.700121.406.00000000 Ì¨Íå»¨Á«Î÷ÄÏ
 19910129062805038.400112.605.10000000 É½Î÷ÐÃÖÝÊÐÎ÷
 19910204180052024.000122.005.00000000 Ì¨Íå»¨Á«ÒÔ¶«
 19910204180052042.600085.505.10000000 ÐÂ½®¿â¶ûÀÕÎ÷±±
 19910218170619031.700102.305.20000000 ËÄ´¨Ð¡½ð¡¢Âí¶û¿µ
 19910224213028024.100122.105.00000000 Ì¨Íå»¨Á«
 19910225223027040.400079.406.50000000 ÐÂ½®¿ÂÆº
 19910226233830033.200091.505.50000000 Çàº£ÌÆ¹ÅÀ­É½¿Ú
 19910303021300024.000122.005.80000000 Ì¨Íå»¨Á«ÒÔ¶«
 19910307091350040.000075.705.40000000 ÐÂ½®°¢Í¼Ê²Î÷±±
 19910312140356023.000120.306.00000000 Ì¨ÍåÌ¨ÄÏÊÐ¶«
 19910317123700023.200120.105.00000000 Ì¨ÍåÌ¨ÄÏÊÐ¸½½ü
 19910326020241040.000113.805.80000000 É½Î÷´óÍ¬
 19910326115822022.300121.806.70000000 Ì¨ÍåÌ¨¶«¶«ÄÏº£ÖÐ
 19910326141930022.000121.405.40000000 Ì¨ÍåÌ¨¶«¶«ÄÏº£ÖÐ
 19910326182420022.000121.105.40000000 Ì¨ÍåÌ¨¶«¶«ÄÏº£ÖÐ
 19910403020030040.100080.405.00000000 ÐÂ½®°¢ÍßÌá
 19910412043216027.200100.805.10000000 ÔÆÄÏÄþÝõ
 19910426082400023.900122.605.00000000 Ì¨Íå»¨Á«ÒÔ¶«º£ÖÐ
 19910529190210039.700118.304.80000000 ºÓ±±ÌÆÉ½¶¸ºÓ
 19910530070656039.500118.205.10000000 ºÓ±±ÌÆÉ½·áÄÏ¸½½ü
 19910606160206042.800087.305.20000000 ÐÂ½®ºÍ¾²
 19910616003223038.900105.605.00000000 ÄÚÃÉ°¢À­ÉÆ×óÆì
 19910617043736015.600116.805.70000000 ÄÏº£
 19910617145505035.800084.205.30000000 ÐÂ½®Ãñ·á¶«ÄÏ
 19910701141804024.900099.005.00000000 ÔÆÄÏ±£É½Î÷ÄÏ
 19910703073139031.200083.005.20000000 Î÷²ØÂ¡¸ñ¶ûÎ÷
 19910722195847024.800099.205.20000000 ÔÆÄÏÊ©µé
 19910811042145033.400091.805.20000000 Çàº£ÌÆ¹ÅÀ­É½
 19910819140542047.100085.505.60000000 ÐÂ½®ºÍ²¼¿ËÈü¶û
 19910902190548037.300095.405.10000000 Çàº£ÎýÌúÉ½Î÷±±
 19910914211633040.200105.505.10000000 ÄÚÃÉ¼ªÀ¼Ì©Î÷±±
 19910920191615036.000100.205.30000000 Çàº£¹²ºÍ
 19910930091500043.300112.405.40000000 ÄÚÃÉËÕÄáÌØÓÒÆì
 19910930174441022.700121.505.40000000 Ì¨ÍåÌ¨¶«ÒÔ¶«º£ÖÐ
 19911001003303037.800101.405.20000000 Çàº£ÃÅÔ´
 19911012081300023.000121.205.00000000 Ì¨ÍåÌ¨¶«±±
 19911214162022034.100089.105.10000000 Î÷²ØÌÆ¹ÅÀ­É½
 19911223095824034.200089.405.10000000 Î÷²ØÌÆ¹ÅÀ­É½
 19920112081223039.700098.305.40000000 ¸ÊËà¼ÎÓø¹Ø¡¢¾ÆÈª¼ä
 19920123054121035.300121.205.30000000 »Æº£
 19920206113514029.800095.705.40000000 Î÷²Ø²¨ÃÜ
 19920218191600025.000119.805.20000000 ¸£½¨Æ½Ì¶ÏØÒÔÄÏº£ÖÐ
 19920315090126023.500123.606.00000000 Ì¨Íå»¨Á«ÒÔ¶«º£ÖÐ
 19920405154746035.900080.705.90000000 ÐÂ½®ºÍÌï
 19920420023216023.800121.706.80000000 Ì¨Íå»¨Á«¶«ÄÏº£ÖÐ
 19920421001600024.100121.905.10000000 Ì¨Íå»¨Á«ÒÔ¶«º£ÖÐ
 19920423221834022.300099.106.70000000 ÖÐÃå½»½ç
 19920423233250022.600099.006.90000000 ÖÐÃå½»½ç
 19920424194917024.200121.105.10000000 Ì¨ÍåÌ¨ÖÐ¡¢»¨Á«¼ä
 19920510120430037.700072.906.00000000 °¢¸»º¹
 19920529044212022.900121.505.00000000 Ì¨ÍåÌ¨¶«¶«±±
 19920529071931023.000121.605.90000000 Ì¨ÍåÌ¨¶«¶«±±
 19920621191936038.500099.505.00000000 Çàº£ÆîÁ¬Î÷±±
 19920627212125035.800081.105.10000000 ÐÂ½®ÓÚÌï
 19920722054301039.500117.904.50000000 Ìì½òÄþºÓ
 19920730162452029.900090.906.50000000 Î÷²ØÀ­ÈøÎ÷±±
 19920807052910024.400122.606.00000000 Ì¨ÍåËÕ°ÄÒÔ¶«º£ÖÐ
 19920815012618024.200121.605.20000000 Ì¨Íå»¨Á«ÒÔ±±
 19920817041637030.000091.905.10000000 Î÷²ØÄ«Öñ¹¤¿¨
 19920902004106023.700121.906.00000000 Ì¨Íå»¨Á«¶«ÄÏº£ÖÐ
 19920914211627021.600117.605.90000000 ÄÏº£¶«É³Èºµº¶«±±º£Óò
 19920918090659024.000122.305.10000000 Ì¨Íå»¨Á«ÒÔ¶«º£ÖÐ
 19920919004640021.400117.705.10000000 ÄÏº£¶«É³Èºµº¶«±±º£Óò
 19920928220558024.100122.806.40000000 Ì¨Íå»¨Á«ÒÔ¶«º£ÖÐ
 19921003215635022.800121.305.20000000 Ì¨ÍåÌ¨¶«¶«±±
 19921128000908042.000089.305.10000000 ÐÂ½®ÍÐ¿ËÑ·
 19921130013928033.200098.005.10000000 ËÄ´¨Ê¯Çþ
 19921218192141026.400100.605.40000000 ÔÆÄÏÓÀÊ¤
 19921222113014026.400100.605.10000000 ÔÆÄÏÓÀÊ¤
 19921223004236034.900088.305.60000000 Î÷²Ø¿É¿ÉÎ÷Àï
 19921225010849036.200080.705.10000000 ÐÂ½®ÓÚÌïÎ÷ÄÏ
 19921228132325024.000121.605.20000000 Ì¨Íå»¨Á«
 19930118204211031.100090.606.30000000 Î÷²Øµ±ÐÛ
 19930123165922024.200121.705.80000000 Ì¨Íå»¨Á«¶«±±
 19930127043203023.100101.106.30000000 ÔÆÄÏÆÕ¶ý
 19930201033329025.900101.405.30000000 ÔÆÄÏ´óÒ¦
 19930203000511042.200086.205.40000000 ÐÂ½®ºÍ¾²
 19930217100026038.400089.805.10000000 ÐÂ½®¡¢Çàº£½»½ç
 19930305145702022.000121.105.30000000 Ì¨ÍåÌ¨¶«ÒÔÄÏº£ÖÐ
 19930305162522022.200121.405.10000000 Ì¨ÍåÌ¨¶«ÒÔÄÏº£ÖÐ
 19930320225201029.400087.206.60000000 Î÷²ØÀ­×ÎÎ÷±±
 19930331214411029.500087.205.20000000 Î÷²ØÀ­×Î¡¢°ºÈÊ
 19930408114929035.700077.905.10000000 ÐÂ½®¿¦À®À¥ÂØÉ½¿Ú
 19930524075750032.200098.805.00000000 ËÄ´¨µÂ¸ñÏØ
 19930604090359023.700100.405.00000000 ÔÆÄÏÁÙ²×
 19930717174635027.900099.605.60000000 ÔÆÄÏÖÐµé
 19930807163604029.000103.705.00000000 ËÄ´¨ãå´¨
 19930814222959025.500101.305.50000000 ÔÆÄÏÒ¦°²
 19930905042233037.100094.705.10000000 Çàº£¸ñ¶ûÄ¾±±
 19931002164232038.200088.906.60000000 ÐÂ½®ÈôÇ¼
 19931002174319038.200088.605.50000000 ÐÂ½®ÈôÇ¼
 19931003012331038.100088.605.50000000 ÐÂ½®ÈôÇ¼
 19931026193821038.600098.706.00000000 Çàº£ÆîÁ¬
 19931112221625022.500121.405.00000000 Ì¨ÍåÌ¨¶«¶«ÄÏº£Óò
 19931201043709039.400075.406.00000000 ÐÂ½®¿¦Ê²ÊÐÎ÷
 19931207070012021.700121.005.20000000 Ì¨ÍåÄÏ²¿º£ÖÐ
 19931210165941021.400120.806.10000000 Ì¨ÍåÄÏ²¿º£ÖÐ
 19931216054931023.300121.105.90000000 Ì¨Íå»¨Á«ÒÔÄÏ
 19940103135226036.100100.106.00000000 Çàº£¹²ºÍ
 19940112182251039.400075.705.60000000 ÐÂ½®¿¦Ê²
 19940120135008024.200122.005.60000000 Ì¨Íå»¨Á«¶«±±º£ÖÐ
 19940121222623033.700091.905.10000000 Çàº£ÌÆ¹ÅÀ­É½
 19940127123712033.200092.505.70000000 Çàº£ÌÆ¹ÅÀ­É½¿Ú
 19940202064416025.000122.305.40000000 Ì¨ÍåÒËÀ¼¶«±±º£ÖÐ
 19940209182309024.100122.505.10000000 Ì¨Íå»¨Á«¶«±±
 19940216150936036.200100.205.80000000 Çàº£¹²ºÍ
 19940317192759024.100122.305.70000000 Ì¨Íå»¨Á«ÒÔ¶«º£ÖÐ
 19940328161112023.000120.505.10000000 Ì¨ÍåÌ¨ÄÏÊÐÒÔ¶«
 19940510120609021.500120.005.40000000 Ì¨Íå¸ßÐÛÒÔÄÏº£ÖÐ
 19940523133605024.500122.206.30000000 Ì¨Íå»¨Á«¶«±±º£ÖÐ
 19940523142458024.500122.105.60000000 Ì¨Íå»¨Á«¶«±±º£ÖÐ
 19940523231650024.400122.506.20000000 Ì¨Íå»¨Á«¶«±±º£ÖÐ
 19940524120042024.100122.507.00000000 Ì¨Íå»¨Á«¶«±±º£ÖÐ
 19940524134811024.100122.505.70000000 Ì¨Íå»¨Á«¶«±±º£ÖÐ
 19940524144554024.100122.505.10000000 Ì¨Íå»¨Á«¶«±±º£ÖÐ
 19940602123937021.400120.805.10000000 Ì¨ÍåÄÏ²¿º£ÖÐ
 19940605090931024.800121.707.00000000 Ì¨ÍåÒËÀ¼±±
 19940630022234032.600093.806.30000000 Çàº£ÌÆ¹ÅÀ­É½
 19940630084827032.400093.605.00000000 Çàº£ÌÆ¹ÅÀ­É½
 19940724045801031.300087.005.70000000 Î÷²Ø°º×Î´í
 19940726014149034.900124.605.30000000 »Æº£
 19940814153826035.200089.405.50000000 Î÷²Ø¿É¿ÉÎ÷ÀïÉ½
 19940823221827040.300079.005.20000000 ÐÂ½®°Í³þ
 19940825050853033.600092.805.20000000 Çàº£ÌÆ¹ÅÀ­É½
 19940904225034036.100100.305.20000000 Çàº£¹²ºÍ
 19940907215621038.500090.205.40000000 ÐÂ½®ÈôÇ¼
 19940916142022023.000118.507.30000000 Ì¨Íåº£Ï¿
 19940919232836023.600100.305.20000000 ÔÆÄÏ¾°¹È
 19940920192106022.800118.505.10000000 Ì¨Íåº£Ï¿
 19940921033901023.000121.605.20000000 Ì¨ÍåÌ¨¶«¶«±±º£ÖÐ
 19940924031539036.200100.305.50000000 Çàº£¹²ºÍ
 19941003002016038.700074.405.10000000 ÐÂ½®ÎÚ×Î±ðÀïÉ½¿Ú
 19941005091322023.400121.605.90000000 Ì¨ÍåÓñÀï¶«±±º£ÖÐ
 19941010220752036.100100.205.30000000 Çàº£¹²ºÍ
 19941020015525022.800118.505.30000000 Ì¨Íåº£Ï¿
 19941029075110024.800122.206.10000000 Ì¨ÍåÒËÀ¼¶«±±º£ÖÐ
 19941110150741022.700118.805.50000000 Ì¨Íåº£Ï¿
 19941116075956023.200118.605.60000000 Ì¨Íåº£Ï¿
 19941126191739024.400122.005.30000000 Ì¨Íå»ùÂ¡¶«±±º£ÖÐ
 19941128115949037.400089.005.20000000 ÐÂ½®ÈôÇ¼
 19941213085048024.100122.805.00000000 Ì¨Íå»¨Á«ÒÔ¶«º£ÖÐ
 19941221192211022.400118.505.50000000 Ì¨Íåº£Ï¿
 19941222121059022.500118.705.30000000 Ì¨Íåº£Ï¿
 19941228115622036.700091.005.10000000 Çàº£º£Î÷×ÔÖÎÖÝ
 19941230025823028.900103.605.70000000 ËÄ´¨Âí±ß
 19941231105721021.000109.406.10000000 ±±²¿Íå
 19950110155512023.400121.905.30000000 Ì¨Íå»¨Á«¶«ÄÏ
 19950110180945020.500109.406.20000000 ±±²¿Íå
 19950212185654033.600092.705.20000000 Çàº£ÌÆ¹ÅÀ­É½
 19950217104433028.600093.105.40000000 Î÷²ØÀÊÏØ
 19950218042604022.700118.505.20000000 Ì¨Íåº£Ï¿
 19950218081440023.000099.705.10000000 ÔÆÄÏÀ½²×
 19950223131855024.200121.906.60000000 Ì¨Íå»¨Á«¶«±±º£ÖÐ
 19950225111505024.500118.605.30000000 ¸£½¨½ú½­¶«ÄÏº£ÖÐ
 19950226160823023.300120.705.00000000 Ì¨ÍåÌ¨ÄÏÒÔ¶«
 19950315103120014.400118.505.40000000 ÄÏº£º£Óò
 19950319020237042.600087.205.00000000 ÐÂ½®ºÍË¶
 19950323141444020.000109.305.10000000 ±±²¿Íå
 19950324121345024.700121.805.10000000 Ì¨ÍåÒËÀ¼
 19950403195445024.500122.006.00000000 Ì¨ÍåÒËÀ¼ÒÔ¶«º£ÖÐ
 19950404063322024.100122.405.00000000 Ì¨ÍåÒËÀ¼ÒÔ¶«º£ÖÐ
 19950409124450022.200120.705.20000000 Ì¨Íå¸ßÐÛ¶«ÄÏ
 19950425001309022.800103.105.60000000 ÔÆÄÏ½ðÆ½
 19950425162903023.000120.105.00000000 Ì¨ÍåÌ¨ÄÏ¸½½üº£ÖÐ
 19950426114630029.000103.705.10000000 ËÄ´¨ãå´¨
 19950502194808043.800084.705.80000000 ÐÂ½®ÎÚËÕÄÏ
 19950503064824024.400121.305.00000000 Ì¨ÍåÌ¨ÖÐ¶«±±
 19950507151605020.300109.405.10000000 ±±²¿Íå
 19950515063345040.100077.805.30000000 ÐÂ½®°Í³þ
 19950528021109023.000121.305.90000000 Ì¨ÍåÌ¨¶«¶«±±
 19950625145901024.600121.706.20000000 Ì¨ÍåËÕ°ÄÎ÷
 19950707110440023.700121.305.10000000 Ì¨Íå»¨Á«Î÷ÄÏ
 19950709235627036.400099.905.30000000 Çàº£¹²ºÍ
 19950710043130022.000099.206.20000000 ÖÐÃå½»½ç
 19950712054639022.000099.307.30000000 ÖÐÃå½»½ç
 19950715005246024.400121.905.70000000 Ì¨ÍåËÕ°Ä¶«ÄÏº£ÖÐ
 19950722064401036.500103.005.80000000 ¸ÊËàÓÀµÇ
 19950919092614033.000093.105.40000000 Çàº£ÌÆ¹ÅÀ­É½
 19950920111426035.000118.005.20000000 É½¶«²ÔÉ½·ÑÏØ¼ä
 19950926123903041.800081.505.20000000 ÐÂ½®°Ý³Ç
 19951006062657039.800118.505.00000000 ºÓ±±ÌÆÉ½ÊÐ¹ÅÒ±
 19951024064649025.900102.206.50000000 ÔÆÄÏÎä¶¨
 19951025014325025.900102.305.10000000 ÔÆÄÏÎä¶¨
 19951025063253025.900102.205.00000000 ÔÆÄÏÎä¶¨
 19951025104200025.900102.205.00000000 ÔÆÄÏÎä¶¨
 19951025111600025.900102.205.00000000 ÔÆÄÏÎä¶¨
 19951101062705023.600120.205.00000000 Ì¨ÍåÕÃ»¯Î÷ÄÏº£ÖÐ
 19951101161005025.700102.205.10000000 ÔÆÄÏÎä¶¨
 19951101202926043.300080.505.20000000 ÐÂ½®ÕÑËÕÎ÷±±
 19951106011450033.300091.705.20000000 Çàº£ÌÆ¹ÅÀ­É½
 19951201111703024.900121.605.40000000 Ì¨Íå
 19951218125659034.600097.306.20000000 Çàº£¹ûÂåÎ÷²¿
 19951219001749024.100121.805.40000000 Ì¨Íå
 19951220180755034.600097.505.50000000 Çàº£¹ûÂåÎ÷²¿
 19951224173606037.900078.305.30000000 ÐÂ½®Ò¶³Ç¡¢Æ¤É½Ò»´ø
 19951226030532022.800121.405.40000000 Ì¨Íå
 19960109142754043.800085.605.20000000 ÐÂ½®ÎÚËÕÄÏ
 19960203171419027.200100.307.00000000 ÔÆÄÏÀö½­
 19960205005809027.000100.306.00000000 ÔÆÄÏÀö½­
 19960206153613027.100100.405.60000000 ÔÆÄÏÀö½­
 19960207040857027.200100.305.30000000 ÔÆÄÏÀö½­
 19960207151944027.100100.205.10000000 ÔÆÄÏÀö½­
 19960228192159029.100104.805.40000000 ËÄ´¨×Ô¹±
 19960305225200024.700122.006.80000000 Ì¨Íå»¨Á«ÒÔ¶«º£ÖÐ
 19960306013200024.000122.306.20000000 Ì¨Íå»¨Á«ÒÔ¶«º£ÖÐ
 19960313024300048.800088.006.10000000 ÐÂ½®°¢ÀÕÌ©ÒÔ±±ÖÐÃÉ½»½çÒ»´ø
 19960319152500024.100122.105.10000000 Ì¨Íå»¨Á«ÒÔ¶«º£ÖÐ
 19960319153200024.100122.105.20000000 Ì¨Íå»¨Á«ÒÔ¶«º£ÖÐ
 19960319230000039.900076.806.90000000 ÐÂ½®°¢Í¼Ê²ÒÔ±±
 19960322162600040.000076.805.30000000 ÐÂ½®°¢Í¼Ê²ÒÔ±±
 19960329015300024.200121.905.00000000 Ì¨Íå»¨Á«¶«±±º£ÖÐ
 19960329112800024.100122.305.90000000 Ì¨Íå»¨Á«¶«±±º£ÖÐ
 19960420032100040.100116.603.20000000 ±±¾©ÊÐËïºÓ¸½½ü
 19960503113200040.800109.606.40000000 ÄÚÃÉ°üÍ·¡¢¹ÌÑôÒ»´ø
 19960510061700029.700088.105.10000000 Î÷²ØÐ»Í¨ÃÅ±±
 19960601204900037.200102.905.40000000 ¸ÊËàÌì×£²Ø×å×ÔÖÎÏØ
 19960702051500026.900100.105.20000000 ÔÆÄÏÀö½­
 19960703144400029.700087.806.00000000 Î÷²ØÐ»Í¨ÃÅ±±
 19960730042000024.600121.705.30000000 Ì¨ÍåËÕ°Ä
 19960731021600030.400088.505.00000000 Î÷²ØÈÕ¿¦ÔòÎ÷±±
 19960731160000030.400088.505.70000000 Î÷²ØÈÕ¿¦ÔòÎ÷±±
 19960822155600033.700094.005.10000000 Çàº£ÌÆ¹ÅÀ­É½
 19960906074157021.500121.907.10000000 Ì¨ÍåÀ¼ÓìÄÏ
 19960906082751021.800121.405.00000000 Ì¨ÍåÀ¼ÓìÄÏ
 19960906100448021.400121.605.30000000 Ì¨ÍåÀ¼ÓìÄÏ
 19960906193426021.600121.805.50000000 Ì¨ÍåÀ¼ÓìÄÏ
 19960925032446027.200100.305.70000000 ÔÆÄÏÀö½­
 19961009012818034.700098.105.00000000 Çàº£Âê¶àÄÏ
 19961109215606031.700123.106.10000000 ÄÏ»Æº£
 19961119184446035.600078.507.10016000 ÐÂ½®¿¦À®À¥ÂØÉ½(ÖÐ¹úµØÕðÄê¼ø96)
 19961120001915035.500078.305.00000000 ÐÂ½®¿¦À®À¥ÂØÉ½
 19961121213749035.400078.205.10000000 ÐÂ½®¿¦À®À¥ÂØÉ½
 19961123095900038.200076.505.00000000 ÐÂ½®ÔóÆÕÎ÷
 19961126162200024.100121.805.20000000 Ì¨Íå»¨Á«ÒÔ¶«º£ÖÐ
 19961216053633040.100116.604.00000000 ±±¾©Ë³Òå¸ßÀöÓª
 19961221163939030.700099.605.50000000 ËÄ´¨°×Óñ
 19961227081500040.400116.403.10000000 ±±¾©²ýÆ½¡¢ÑÓÇì
 19970105183422024.900121.905.40000000 Ì¨ÍåÒËÀ¼¶«±±
 19970109214333042.200074.706.20000000 ¼ª¶û¼ªË¹Ë¹Ì¹
 19970116090716021.800121.105.10000000 Ì¨ÍåÒÔÄÏº£ÖÐ
 19970119011356024.800121.805.20000000 Ì¨ÍåÒËÀ¼¶«±±
 19970120113108034.700086.005.00000000 Î÷²ØÂêÄáÒÔÎ÷
 19970121094715039.600077.406.40000000 ÐÂ½®Ù¤Ê¦¡¢°¢Í¼Ê²
 19970121094834039.600077.406.30000000 ÐÂ½®Ù¤Ê¦¡¢°¢Í¼Ê²
 19970125103852021.900101.105.10000000 ÔÆÄÏ¾°ºé¶«ÄÏ
 19970129162015039.600076.705.10000000 ÐÂ½®Ù¤Ê¦¡¢°¢Í¼Ê²
 19970130175901022.400101.405.50000000 ÔÆÄÏ¾°ºé¡¢½­³Ç¼ä
 19970209192818036.000095.905.40000000 Çàº£¸ñ¶ûÄ¾¶«ÄÏ
 19970212042056039.500077.105.30000000 ÐÂ½®Ù¤Ê¦
 19970221222912039.800076.905.00000000 ÐÂ½®Ù¤Ê¦
 19970301140412039.500076.906.00000000 ÐÂ½®Ù¤Ê¦
 19970322050449033.200085.005.40000000 Î÷²Ø¸ÄÔò¶«±±
 19970406074616039.500076.806.30000000 ÐÂ½®Ù¤Ê¦
 19970406123631039.600076.906.40000000 ÐÂ½®Ù¤Ê¦
 19970406205816039.700076.905.40000000 ÐÂ½®Ù¤Ê¦
 19970411133443039.700076.806.60000000 ÐÂ½®Ù¤Ê¦
 19970413050912039.500076.905.50000000 ÐÂ½®Ù¤Ê¦
 19970414014511024.100121.405.20000000 Ì¨Íå»¨Á«
 19970416021907039.600076.906.30000000 ÐÂ½®Ù¤Ê¦
 19970503104614022.500121.105.10000000 Ì¨ÍåÌ¨¶«¶«º£Óò
 19970516191805030.500097.105.30000000 Î÷²Ø°ËËÞ±±
 19970517115820039.600077.005.40000000 ÐÂ½®Ù¤Ê¦
 19970525145909040.700114.904.20000000 ºÓ±±ÕÅ¼Ò¿Ú¡¢Ðû»¯¼ä
 19970531015454037.600078.505.30000000 ÐÂ½®Æ¤É½
 19970531145100025.600117.005.20000000 ¸£½¨Á¬³ÇºÍÓÀ°²Ö®¼ä
 19970624172445039.500077.005.10000000 ÐÂ½®Ù¤Ê¦
 19970705023723022.700121.405.10000000 Ì¨ÍåÌ¨¶«ÒÔ¶«º£ÖÐ
 19970715190535024.200122.105.40000000 Ì¨Íå»¨Á«ÒÔ¶«
 19970728023159033.700122.205.10000000 »Æº£
 19970809124759030.600097.005.20000000 Î÷²Ø°ËËÞ
 19970813161330029.500105.505.20000000 ÖØÇìÊÐÈÙ²ý
 19971012022425024.900122.405.20000000 Ì¨ÍåÒËÀ¼ÒÔ¶«º£ÖÐ
 19971016043053036.100080.905.10000000 ÐÂ½®À¥ÂØÉ½
 19971018013511039.600077.005.50000000 ÐÂ½®Ù¤Ê¦
 19971021143230041.200107.105.00000000 ÄÚÃÉÎÚÀ­ÌØºóÆì
 19971023202830026.800100.305.30000000 ÔÆÄÏÀö½­
 19971029194200040.100116.103.60000000 ±±¾©º£µíÇø±±°²ºÓ
 19971030100244029.300089.405.00000000 Î÷²Ø½­×ÎÎ÷±±
 19971031210000024.500122.505.10000000 Ì¨ÍåËÕ°ÄÒÔ±±º£ÖÐ
 19971103102946029.000085.405.60000000 Î÷²Ø¼ªÂ¡
 19971108180247035.200087.307.50000000 Î÷²ØÂêÄá
 19971109082451033.700088.505.60000000 Î÷²ØÌÆ¹ÅÀ­É½ÒÔÎ÷
 19971109121856035.700088.005.10000000 Î÷²ØÂêÄá¶«±±
 19971110071725037.900085.505.10000000 ÐÂ½®ÇÒÄ©
 19971112062227035.800086.505.10000000 Î÷²ØÂêÄá
 19971113175834036.100087.705.00000000 Î÷²Ø¿É¿ÉÎ÷ÀïÉ½Î÷±±
 19971114063512036.700086.605.50000000 ÐÂ½®À¥ÂØÉ½µØÇø
 19971114122953024.700121.805.40000000 Ì¨ÍåÒËÀ¼ÒÔ¶«º£ÖÐ
 19971115062347035.800087.205.30000000 Î÷²ØÂêÄá±±
 19971117151703036.500088.305.30000000 ÐÂ½®À¥ÂØÉ½µØÇø
 19971120055833036.600086.805.00000000 ÐÂ½®À¥ÂØÉ½µØÇø
 19971121001730037.000088.005.00000000 ÐÂ½®À¥ÂØÉ½µØÇø
 19971203202552035.300087.005.30000000 Î÷²ØÂêÄá
 19971218095154035.200087.805.00000000 Î÷²ØÂêÄá
 19980110115039041.100114.306.20000000 ºÓ±±ÉÐÒå¶«
 19980114034436035.500087.005.60000000 Î÷²Ø¿É¿ÉÎ÷ÀïÉ½
 19980115005549035.700086.805.10000000 Î÷²ØÂêÄáÎ÷±±
 19980119035648022.500121.305.50000000 Ì¨ÍåÌ¨¶«¶«ÄÏº£ÖÐ
 19980319215131040.200076.806.00000000 ÐÂ½®°¢Í¼Ê²¶«±±
 19980414104749039.700118.304.70000000 ºÓ±±ÌÆÉ½
 19980416111300025.120107.984.90011000 ¹ãÎ÷»·½­
 19980513005354036.000088.405.00000000 Î÷²Ø¿É¿ÉÎ÷ÀïÉ½
 19980515234028036.100088.305.10000000 Î÷²Ø¿É¿ÉÎ÷ÀïÉ½
 19980529051100037.800079.206.20000000 ÐÂ½®Æ¤É½ÓëÄ«ÓñÖ®¼ä
 19980530052800037.800079.205.50000000 ÐÂ½®Æ¤É½ÓëÄ«ÓñÖ®¼ä
 19980531193700039.900117.303.10000000 ±±¾©ÊÐ·áÌ¨
 19980532194200039.900117.303.10000000 ±±¾©ÊÐ·áÌ¨
 19980601000600039.900117.303.40000000 ±±¾©ÊÐ·áÌ¨¸½½ü
 19980602093204041.100114.504.60000000 ºÓ±±ÕÅ±±
 19980603104700041.100114.504.00000000 ºÓ±±ÕÅ±±
 19980606061900030.500089.505.10000000 Î÷²ØÉêÔú¶«ÄÏ
 19980607191300030.500089.005.30000000 Î÷²ØÉêÔú¶«ÄÏ
 19980625143920041.100080.805.20000000 ÐÂ½®°¢¿ËËÕ
 19980717125116023.700120.406.30000000 Ì¨ÍåÖÐ²¿
 19980720090550029.800087.706.10000000 Î÷²ØÐ»Í¨ÃÅ
 19980721224041030.400087.505.20000000 Î÷²ØÐ»Í¨ÃÅ
 19980727091600041.100114.504.60000000 ºÓ±±ÕÅ±±ÏØ
 19980728125141041.800081.605.50000000 ÐÂ½®°Ý³Ç
 19980802124042039.600077.506.00000000 ÐÂ½®Ù¤Ê¦
 19980825154140030.400088.506.00000000 Î÷²ØÉêÔú
 19980827170337039.900077.906.60000000 ÐÂ½®Ù¤Ê¦¡¢°Í³þ¼ä
 19980829060154030.400088.505.20000000 Î÷²ØÉêÔú
 19980830113750030.400088.505.10000000 Î÷²ØÉêÔú
 19980903144301039.600077.305.10000000 ÐÂ½®Ù¤Ê¦
 19980904021602028.500087.606.20000000 Î÷²Ø¶¨ÈÕÓë¶¨½á¼ä
 19980906083249013.800117.205.10000000 ÄÏº£
 19980906212604040.800120.004.00000000 ÁÉÄþ½¨²ý
 19980927022701027.700092.805.00000000 Î÷²Ø´íÄÇ
 19980930102956030.400088.505.50000000 Î÷²ØÉêÔú
 19981002204928027.200100.905.30000000 ÔÆÄÏÄþÝõ
 19981003010155039.600077.505.20000000 ÐÂ½®Ù¤Ê¦
 19981005182445030.400088.205.20000000 Î÷²ØÉêÔú
 19981027040139027.200101.005.20000000 ÔÆÄÏÄþÝõ
 19981118062724022.400120.905.50000000 Ì¨ÍåÌ¨¶«ÏØ
 19981119193111027.300100.905.00000000 ÔÆÄÏÄþÝõ
 19981120193811027.300100.906.20000000 ÔÆÄÏÄþÝõ
 19981201153756026.400104.105.10000000 ÔÆÄÏÐûÍþ
 19990103015503027.200101.005.00000000 ÔÆÄÏÄþÝõ
 19990109020700039.800118.703.90000000 ºÓ±±ÂÐÏØ
 19990129134422044.700115.705.20000000 ÄÚÃÉ¹ÅÎýÁÖºÆÌØÒÔ±±
 19990130115108041.500088.905.60000000 ÐÂ½®ÍÐ¿ËÑ·ÄÏ
 19990222214851023.800122.906.10000000 Ì¨Íå»¨Á«¶«ÄÏº£ÖÐ
 19990309180922035.800088.805.30000000 Î÷²Ø¿É¿ÉÎ÷ÀïÉ½
 19990311211802041.200114.605.60000000 ºÓ±±ÕÅ±±
 19990315184255041.800082.705.60000000 ÐÂ½®°Ý³ÇÓë¿â³µ¼ä
 19990324041524029.500128.306.00000000 ¶«º£
 19990325163319039.500077.305.20000000 ÐÂ½®Ù¤Ê¦
 19990329030508030.400079.206.90000000 ÖÐÓ¡½»½ç
 19990404125859024.800122.105.00000000 Ì¨ÍåÒËÀ¼¶«±±
 19990404215308025.600121.905.00000000 Ì¨Íå»ùÂ¡±±
 19990408211035043.400130.307.00540000 ¼ªÁÖÊ¡ÍôÇåÏØ
 19990507090319024.700122.205.40000000 Ì¨ÍåËÕ°Ä¶«±±º£ÖÐ
 19990508081700040.500115.903.40000000 ±±¾©ÑÓÇì
 19990515161116039.500113.504.60000000 É½Î÷»ëÔ´
 19990515183452039.500113.504.60000000 É½Î÷»ëÔ´
 19990530041000032.400093.405.60000000 Çàº£ÌÆ¹ÅÀ­É½
 19990601035900029.000098.405.00000000 Î÷²Ø±ÌÍÁÏØ
 19990604001100024.700122.305.20000000 Ì¨ÍåÒËÀ¼ÒÔ¶«º£ÖÐ
 19990606011500021.700117.805.00000000 ÄÏº£º£Óò
 19990617022300042.000081.505.30000000 ÐÂ½®°Ý³Ç
 19990617082300042.000081.805.00000000 ÐÂ½®°Ý³Ç
 19990701122200032.700092.505.10000000 Î÷²ØÄôÈÙ
 19990707215300023.800120.405.10000000 Ì¨ÍåÕÃ»¯
 19990804080800037.600087.205.30000000 ÐÂ½®ÇÒÄ©
 19990805072000024.800119.304.80000000 ¸£½¨»Ý°²º£Óò
 19990814080132040.200129.504.60000000 ºÚÁú½­ÒÁ´º±±Î÷Î÷
 19990817184105029.400105.704.50000000 ÖØÇìÈÙ²ý
 19990820011400023.700114.604.90000000 ¹ã¶«ºÓÔ´
 19990910221800022.600121.805.20000000 Ì¨ÍåÌ¨¶«ÒÔ¶«
 19990914205400031.600104.105.00000000 ËÄ´¨ÃàÖñ
 19990921014700023.700121.107.60000000 Ì¨Íå»¨Á«Î÷ÄÏ
 19990921054600023.700120.907.00000000 Ì¨Íå»¨Á«ÖÁÄÏÍ¶Ò»´ø
 19990922081400024.000121.006.70000000 Ì¨ÍåÄÏÍ¶ÒÔ¶«
 19990922084900024.000120.006.20000000 Ì¨ÍåÄÏÍ¶ÒÔ¶«
 19990923084600024.000120.605.00000000 Ì¨ÍåÄÏÍ¶ÒÔ¶«
 19990923204400024.000120.605.20000000 Ì¨ÍåÄÏÍ¶ÒÔ¶«
 19990923204500042.400084.505.10000000 ÐÂ½®ÂÖÌ¨
 19990924113800023.900121.105.00000000 Ì¨Íå»¨Á«ÖÁÄÏÍ¶Ò»´ø
 19990925164300023.900121.105.40000000 Ì¨Íå»¨Á«ÖÁÄÏÍ¶Ò»´ø
 19991001205400023.600120.905.50000000 Ì¨ÍåÄÏÍ¶
 19991003011400024.000122.105.10000000 Ì¨Íå»¨Á«
 19991005201800023.900121.105.00000000 Ì¨ÍåÄÏÍ¶
 19991013093900023.900121.205.40000000 Ì¨ÍåÄÏÍ¶ÖÁ»¨Á«
 19991018233100024.100121.005.10000000 Ì¨ÍåÄÏÍ¶
 19991019000000024.100121.005.30000000 Ì¨ÍåÄÏÍ¶
 19991021113400024.100122.305.10000000 Ì¨Íå»¨Á«
 19991022045100024.200122.605.10000000 Ì¨Íå»¨Á«
 19991022101800023.600120.406.40000000 Ì¨Íå¼ÎÒåÖÁÄÏÍ¶
 19991022111000023.600120.406.10000000 Ì¨Íå¼ÎÒåÖÁÄÏÍ¶
 19991024010800023.900120.305.00000000 Ì¨ÍåÄÏÍ¶
 19991030162700024.100121.305.20000000 Ì¨Íå»¨Á«¡¢ÄÏÍ¶
 19991101212500039.800113.905.60000000 É½Î÷»ëÔ´-ºÓ±±ÑôÔ­¼ä
 19991102015200023.500121.606.60000000 Ì¨Íå»¨Á«¶«ÄÏº£ÖÐ
 19991117153500023.800120.705.50000000 Ì¨ÍåÄÏÍ¶
 19991125004000024.500102.805.20000000 ÔÆÄÏ³Î½­
 19991126045100034.600099.905.00000000 Çàº£ÂêÇß
 19991126181200023.900122.605.00000000 Ì¨Íå»¨Á«ÒÔ¶«º£ÖÐ
 19991129121000040.400123.205.40000000 ÁÉÄþá¶ÑÒÓëº£³Ç¼ä
 19991130162400031.400104.405.00000000 ËÄ´¨°²ÏØ
 19991227030200022.400118.505.00000000 Ì¨Íåº£Ï¿
 20000105174500032.400092.705.20000000 Î÷²ØÄôÈÙ
 20000112074300040.500123.105.10000000 ÁÉÄþá¶ÑÒ¡¢º£³Ç¼ä
 20000115060900025.500101.105.90000000 ÔÆÄÏÒ¦°²
 20000115073700025.500101.106.50000000 ÔÆÄÏÒ¦°²
 20000126004300027.800092.505.00000000 Î÷²Ø´íÄÇ
 20000127045500024.200103.605.50000000 ÔÆÄÏÇð±±¡¢ÃÖÀÕ¼ä
 20000127053700031.200095.505.40000000 Î÷²Ø¶¡Çà
 20000130143500029.600092.205.00000000 Î÷²ØÄ«Öñ¹¤¿¨
 20000131152600038.300089.005.70000000 ÐÂ½®ÈôÇ¼
 20000212080400033.800090.805.40000000 ÌÆ¹ÅÀ­É½
 20000212233400034.300091.105.00000000 ÌÆ¹ÅÀ­É½
 20000216053300023.400120.505.60000000 Ì¨Íå¼ÎÒå
 20000316211000023.500120.805.20000000 Ì¨Íå¼ÎÒå
 20000327044100039.600076.905.10000000 ÐÂ½®Ù¤Ê¦
 20000415173200032.900095.405.30000000 Çàº£ÔÓ¶à
 20000429115400033.200111.904.70000000 ºÓÄÏÄÚÏç
 20000517112500024.000121.106.10000000 Ì¨ÍåÄÏÍ¶
 20000518231800024.300121.005.30000000 Ì¨ÍåÌ¨ÖÐ
 20000606185900037.100104.005.90000000 ¸ÊËà¾°Ì©°×Òø¼ä
 20000611022300023.800121.106.80000000 Ì¨ÍåÄÏÍ¶
 20000620055600024.100120.805.10000000 Ì¨ÍåÌ¨ÖÐÄÏÍ¶¼ä
 20000710122500032.900092.305.60000000 ÌÆ¹ÅÀ­É½¿Ú
 20000714060100024.100121.905.30000000 Ì¨Íå»¨Á«¶«±±º£ÖÐ
 20000714080700024.100121.806.00000000 Ì¨Íå»¨Á«
 20000715070400024.100121.605.30000000 Ì¨Íå»¨Á«
 20000717145000024.100121.905.10000000 Ì¨Íå»¨Á«¶«±±º£ÖÐ
 20000719124600024.200121.605.00000000 Ì¨Íå»¨Á«
 20000729042800023.700120.706.20000000 Ì¨ÍåÄÏÍ¶Óë¼ÎÒå¼ä
 20000820184800023.400120.705.10000000 Ì¨ÍåÊ¡¼ÎÒå
 20000821212500025.800102.205.10000000 ÔÆÄÏÊ¡Îä¶¨
 20000823084900023.700121.505.20000000 Ì¨ÍåÊ¡»¨Á«
 20000901172400024.300121.105.00000000 Ì¨ÍåÌ¨ÖÐÏØ
 20000910165400024.400121.106.30000000 Ì¨ÍåÃçÀõÏØ
 20000912082700035.300099.306.60000000 Çàº£Ê¡ÐËº£-Âê¶à¼ä
 20000913231100034.200095.305.00000000 Çàº£ÇúÂéÀ³ÏØ-ÖÎ¶àÏØ¼ä
 20000917070400024.000122.105.10000000 Ì¨ÍåÊ¡»¨Á«ÒÔ¶«º£ÖÐ
 20000921032100035.400099.705.00000000 Çàº£Ê¡ÐËº£ÏØ
 20001008141400030.600088.205.00000000 Î÷²ØÄÇÇúÉêÔú
 20001009150300030.600098.105.10000000 Î÷²Ø²ìÑÅ
 20001020171200035.300099.505.00000000 Çàº£ÐËº£
 20001029040300032.500091.905.30000000 Î÷²Ø°²¶à
 20001031071700032.800092.405.40000000 ÌÆ¹ÅÀ­É½Ò»´ø
 20001031132000032.600091.605.50000000 Î÷²ØÄÇÇú°²¶à
 20001109064600034.100090.805.20000000 Çàº£º£Î÷
 20001126100100036.100090.605.10000000 Çàº£ÓñÊ÷¿É¿ÉÎ÷ÀïµØÇø
 20001129190000024.200121.405.00000000 Ì¨Íå»¨Á«
 20001211033000023.200120.105.30000000 Ì¨ÍåÌ¨ÄÏ
 20001213043200024.200122.505.30000000 Ì¨Íå»¨Á«¶«±±º£ÖÐ
 20001230020300024.700121.605.10000000 Ì¨ÍåÒËÀ¼
 20010111163600024.000121.105.10015000 Ì¨ÍåÄÏÍ¶
 20010214152700029.600101.105.00015000 ËÄ´¨ÑÅ½­
 20010223080900029.400101.196.00015000 ËÄ´¨ÑÅ½­
 20010302003700024.000121.005.60000000 Ì¨ÍåÄÏÍ¶
 20010305235000034.200086.506.40010000 Î÷²ØÂêÄá
 20010312165700022.300099.805.00000000 ÔÆÄÏÀ½²×
 20010324072300042.700084.705.10000000 ÐÂ½®ºÍ¾²
 20010410111300024.500099.105.20000000 ÔÆÄÏÊ©µé
 20010412184600024.700098.905.90000000 ÔÆÄÏÊ©µé
 20010427100200023.700121.105.10010000 Ì¨ÍåÄÏÍ¶
 20010428183700028.800087.005.20000000 Î÷²Ø¶¨ÈÕ
 20010521233500036.800106.304.70000000 ÄþÏÄÍ¬ÐÄ
 20010524051000027.600100.905.80000000 ËÄ´¨ÑÎÔ´
 20010605225600041.300107.804.80000000 ÄÚÃÉ¹ÅÎåÔ­
 20010608020300024.800099.105.30010000 ÔÆÄÏÊ©µé
 20010613211700024.700122.105.50033000 Ì¨ÍåËÕ°Ä¶«±±º£ÖÐ
 20010614103500024.400122.106.40033000 Ì¨ÍåËÕ°ÄÒÔ¶«º£ÖÐ
 20010619131600023.300121.005.50010000 Ì¨ÍåÌ¨ÄÏ¼ÎÒåÒÔ¶«
 20010619134300023.300121.105.40010000 Ì¨ÍåÌ¨ÄÏ¼ÎÒåÒÔ¶«
 20010623104800029.500105.504.90000000 ÖØÇìÊÐÈÙ²ý
 20010710075100024.900101.405.30000000 ÔÆÄÏ³þÐÛ
 20010711054100039.200098.005.30000000 ¸ÊËàËàÄÏ
 20010715023600024.300102.605.10000000 ÔÆÄÏ½­´¨
 20010717193200035.500099.705.00010000 Çàº£ÐËº£
 20010726000200033.300095.905.70010000 Çàº£ÖÎ¶à¡¢ÔÓ¶à½»½ç
 20010807115300021.500121.105.40000000 Ì¨ÍåÄÏ²¿º£ÖÐ
 20010904120500023.600100.605.00010000 ÔÆÄÏ¾°¹È
 20010911163800024.500121.805.10010000 Ì¨ÍåËÕ°Ä
 20010918064400023.100120.605.20000000 Ì¨ÍåÌ¨ÄÏ
 20011027133500026.200100.606.00010000 ÔÆÄÏÓÀÊ¤
 20011114172600036.400090.908.10015000 ÐÂ½®Çàº£½»½ç(ÐÂ½®¾³ÄÚÈôÇ¼)
 20011115070500035.600094.705.30010000 Çàº£¸ñ¶ûÄ¾
 20011119055953035.900094.005.70010000 Çàº£¸ñ¶ûÄ¾
 20011120014522035.800093.805.60000000 Çàº£¸ñ¶ûÄ¾
 20011130184312036.100090.905.10000000 ÐÂ½®Çàº£½»½ç
 20011208121251036.000093.305.40010000 Çàº£¸ñ¶ûÄ¾
 20011223054027024.200122.805.20000000 Ì¨ÍåµØÇø
 20011228084142024.400122.605.50010000 Ì¨Íå»¨Á«ÒÔ¶«º£ÖÐ
 20020109010038024.400120.805.10000000 Ì¨ÍåÃçÀõÏØ
 20020212112724023.900121.505.70010000 Ì¨Íå»¨Á«¶«±±
 20020331145249024.400122.107.50000000 Ì¨ÍåÒÔ¶«º£ÖÐ
 20020404020607024.300121.905.40000000 Ì¨ÍåËÕ°ÄÓë»¨Á«¼ä
 20020422033435037.400114.604.80010000 ºÓ±±Â¡Ò¢
 20020428212348024.200122.805.10033000 Ì¨ÍåÒÔ¶«º£ÖÐ
 20020513095205025.300103.104.90000000 ÔÆÄÏáÔÃ÷
 20020515114601024.500122.106.50000000 Ì¨ÍåËÕ°ÄÒÔ¶«º£ÖÐ
 20020529004517024.100122.206.20000000 Ì¨Íå»¨Á«ÒÔ¶«º£ÖÐ
 20020604223603030.400081.305.70033000 Î÷²ØÆÕÀ¼
 20020614044026024.900122.105.40000000 Ì¨ÍåÒËÀ¼¶«±±º£ÖÐ
 20020629011931043.500130.607.20540000 ¼ªÁÖÍôÇå
 20020629145436034.100094.005.90000000 Çàº£ÖÎ¶à
 20020711153619024.000122.305.90010000 Ì¨Íå»¨Á«ÒÔ¶«º£ÖÐ
 20020718181321027.600126.505.30010000 ¶«º£
 20020803155741040.500115.604.00000000 ºÓ±±»³À´
 20020808194201030.900100.005.30000000 ËÄ´¨ÐÂÁú
 20020810170316024.300121.705.00000000 Ì¨Íå»¨Á«
 20020829010529022.100121.305.40000000 Ì¨ÍåÀ¼Óì
 20020830040551024.800121.805.00096000 Ì¨ÍåÒËÀ¼
 20020901135619024.100122.305.60000000 Ì¨ÍåÒÔ¶«º£ÖÐ
 20020901150732024.000122.605.50033000 Ì¨Íå»¨Á«ÒÔ¶«º£ÖÐ
 20020903015252037.900112.804.70000000 É½Î÷ÊÙÑô
 20020906190159023.800120.705.00033000 Ì¨ÍåÄÏÍ¶
 20020915090651024.000122.405.00015000 Ì¨ÍåÒÔ¶«º£ÖÐ
 20020915163931044.700130.305.60540000 ºÚÁú½­ÄÂÀâ
 20020916080327025.000122.405.50160000 Ì¨ÍåÒËÀ¼ÒÔ¶«º£ÖÐ
 20020925064324022.900120.905.00000000 Ì¨ÍåÌ¨¶«
 20020928011437033.400093.705.20000000 Çàº£ÔÓ¶à½»
 20020930163511023.500120.505.10000000 Ì¨Íå¼ÎÒå
 20021020234613044.900117.004.80000000 ÄÚÃÉ¹ÅÎ÷ÎÚÖéÄÂÇßÆì
 20021027042848035.200096.105.40015000 Çàº£¶¼À¼¡¢ÇúÂêÀ³½»½ç
 20021214212727039.800097.305.90000000 ¸ÊËàÓñÃÅ
 20021225205710039.600075.405.70010000 ÐÂ½®ÎÚÇ¡
 20030104190715039.500077.005.40000000 ÐÂ½®Ù¤Ê¦
 20030117061500032.800090.205.00000000 Î÷²Ø°à¸ê
 20030211183600032.600093.805.10000000 ÌÆ¹ÅÀ­É½¿Ú
 20030214013400043.600085.805.40000000 ÐÂ½®Ê¯ºÓ×Ó
 20030224100300039.500077.206.80000000 ÐÂ½®°Í³þ¡¢Ù¤Ê¦¼ä
 20030225051800039.600077.205.00000000 ÐÂ½®°Í³þ¡¢Ù¤Ê¦¼ä
 20030225115200039.500077.305.50000000 ÐÂ½®°Í³þ¡¢Ù¤Ê¦¼ä
 20030312124700039.500077.405.90000000 ÐÂ½®°Í³þ¡¢Ù¤Ê¦¼ä
 20030316065900039.500077.405.00000000 ÐÂ½®°Í³þ¡¢Ù¤Ê¦¼ä
 20030331071500039.600077.505.20000000 ÐÂ½®°Í³þ¡¢Ù¤Ê¦¼ä
 20030417084800037.500096.806.60000000 Çàº£µÂÁî¹þ
 20030504234400039.400077.305.80000000 ÐÂ½®°Í³þ¡¢Ù¤Ê¦¼ä
 20030515091700025.100122.405.00000000 Ì¨Íå¶«±±º£Óò
 20030521023400032.800093.105.00000000 Çàº£ÔÓ¶àÏØÎ÷
 20030525033200032.700092.405.00000000 ÌÆ¹ÅÀ­É½¿Ú
 20030605002800039.500077.605.20000000 ÐÂ½®°Í³þ¡¢Ù¤Ê¦¼ä
 20030609095200024.600121.805.80000000 Ì¨ÍåÒËÀ¼¡¢ËÕ°Ä¼ä
 20030610164000023.600121.606.00000000 Ì¨ÍåÊ¡»¨Á«ÒÔ¶«º£Óò
 20030617023300023.700121.605.10000000 Ì¨Íå»¨Á«ÒÔ¶«º£Óò
 20030707145500034.600089.506.10000000 Î÷²Ø¡¢Çàº£½»½ç
 20030718041000018.400119.205.10000000 ÖÐ¹úÄÏº£
 20030721231600026.000101.206.20000000 ÔÆÄÏ´óÒ¦
 20030806202300023.900121.505.00000000 Ì¨Íå»¨Á«
 20030816185800043.900119.705.90000000 ÄÚÃÉ°ÍÁÖ×óÆì¡¢°¢Â³¿Æ¶ûÇßÆì¼ä
 20030818170300029.600095.605.70000000 Î÷²ØÄ«ÍÑ¡¢²¨ÃÜ¼ä
 20030821101700027.400101.305.00000000 ËÄ´¨ÑÎÔ´
 20030901070800043.700132.306.00480000 ÖÐ¶í½»½ç
 20030902071600038.500075.105.90000000 ÐÂ½®°¢¿ËÌÕ
 20030928193300049.900087.907.90000000 ¶í¡¢ÃÉ¡¢ÖÐ½»½ç
 20030929025200050.000086.906.90000000 ¶í¡¢ÃÉ¡¢ÖÐ½»½ç
 20031001090300050.100087.807.30000000 ¶í¡¢ÃÉ¡¢ÖÐ½»½ç
 20031016202800026.000101.306.10000000 ÔÆÄÏ´óÒ¦
 20031025204100038.400101.206.10000000 ¸ÊËàÊ¡ÃñÀÖ¡¢É½µ¤
 20031025204800038.400101.105.80000000 ¸ÊËàÊ¡ÃñÀÖ¡¢É½µ¤
 20031113103509034.650103.905.20010000 ¸ÊËàáºÏØÁÙÌ¶¼ä
 20031115024943027.200103.705.20015000 ÔÆÄÏÂ³µé
 20031125134000036.200111.604.90000000 É½Î÷ºé¶´
 20031126213800027.300103.605.00000000 ÔÆÄÏÂ³µé
 20031201093828043.100080.106.10015000 ¹þÈø¿ËË¹Ì¹ÓëÖÐ¹ú½»½ç
 20031203072646030.850101.404.70010000 ËÄ´¨µÀæÚ
 20031210123812023.100121.407.00015000 Ì¨ÍåÌ¨¶«½üº£
 20031211080149022.900121.305.30015000 Ì¨ÍåÌ¨¶«ÑØ°¶
 20031218002722022.700121.305.00015000 Ì¨ÍåÌ¨¶«½üº£
 20031224070112026.500125.805.10010000 ¶«º£
 20031224071529026.600125.705.40010000 ¶«º£
 20031224075455026.500125.805.10010000 ¶«º£
 20040129031325023.050120.955.00015000 Ì¨¶«
 20040204112401023.500122.005.10033000 Ì¨Íå»¨Á«¶«ÄÏº£ÖÐ
 20040225042151037.600096.705.00033000 Çàº£µÂÁî¹þ
 20040226123310024.150123.055.10096000 Ì¨ÍåÒÔ¶«º£ÖÐ
 20040307212947031.700091.406.60033000 Î÷²Ø°²¶à¡¢ÄÇÇú¼ä
 20040317052320037.600096.705.20033000 Çàº£µÂÁî¹þ
 20040324095346045.400118.255.90015000 ÄÚÃÉ¶«¡¢Î÷ÎÚÖéÄÂÇßÆì
 20040328024530034.200089.405.80033000 Î÷²Ø°à¸êÏØ¡¢Çàº£¼ä
 20040328024732034.000089.406.30033000 Î÷²Ø°à¸êÏØ¡¢Çàº£¼ä
 20040329060546034.250089.405.00033000 Î÷²Ø°à¸êÏØ¡¢Çàº£¼ä
 20040329062730034.250089.305.00033000 Î÷²Ø°à¸êÏØ¡¢Çàº£¼ä
 20040403054505029.750128.055.00010000 ¶«º£
 20040406183035034.050089.304.90033000 Î÷²Ø°à¸ê
 20040422180220034.200089.305.00025000 Î÷²Ø°à¸ê¡¢Çàº£º£Î÷¼ä
 20040501155606024.100121.605.20015000 Ì¨Íå»¨Á«
 20040504130459037.500096.755.50020000 Çàº£µÂÁî¹þ
 20040504193605037.500096.705.10020000 Çàº£µÂÁî¹þ
 20040508160255022.300121.405.60025000 Ì¨ÍåÒÔ¶«º£ÖÐ
 20040511072728037.400096.705.90020000 Çàº£µÂÁî¹þ
 20040516140407023.100122.005.40015000 Ì¨ÍåÒÔ¶«º£ÖÐ
 20040519150409022.750121.356.70015000 Ì¨ÍåÒÔ¶«ÑØº£
 20040523153811034.300089.355.30033000 Î÷²Ø°à¸ê
 20040629161135035.800092.905.30015000 Çàº£ÖÎ¶à(À¥ÂØÉ½¿ÚÎ÷)
 20040703221048034.350089.355.20033000 Î÷²Ø°à¸ê
 20040706153156024.900122.305.40010000 ÍåÒËÀ¼¶«±±º£ÖÐ
 20040712070844030.500083.406.70033000 Î÷²ØÖÙ°ÍÏØ
 20040810182614027.200103.605.60015000 ÔÆÄÏÂ³µé¡¢ÕÑÍ¨¼ä
 20040824180537032.650092.255.80025000 Î÷²Ø°²¶à
 20040907201551034.730103.935.00019000 ¸ÊËàáºÏØ
 20040917023119021.700111.904.90010000 ¹ã¶«Ñô½­
 20041011165856016.300119.305.10033000 ÖÐÉ³Èºµº
 20041015120848024.400122.906.30096000 Ì¨ÍåÒËÀ¼ÒÔ¶«º£ÖÐ
 20041019061141025.100099.005.00010000 ÔÆÄÏ±£É½
 20041026101135030.900080.905.70033000 Î÷²ØÔý´ï¡¢ÆÕÀ¼¼ä
 20041027172338045.300080.205.10033000 ÖÐ¹þ½»½çµØÇø
 20041031140300035.350074.505.00033000 ¿ËÊ²Ã×¶ûµØÇø
 20041108235500024.050122.606.50015000 Ì¨ÍåÒÔ¶«º£ÖÐ
 20041109033807024.050122.605.00015000 Ì¨ÍåÒÔ¶«º£ÖÐ
 20041110224759024.300122.604.90015000 Ì¨ÍåÒÔ¶«º£ÖÐ
 20041111101641024.300122.205.70015000 Ì¨ÍåÒÔ¶«º£ÖÐ
 20041212132846 31.85 129.105.00015000 ¶«º£
 20041214012701 31.75 129.155.10015000 ¶«º£
 20041226153010 24.75 101.505.00015000 ÔÆÄÏ³þÐÛË«°Ø¼ä
 20050126003040 22.90 100.805.00015000 ÔÆÄÏË¼Ã©
 20050211154402 16.75 119.654.7 096000 ¶«É³Èºµº
 20050215073810 41.60 079.206.2 033000 ÐÂ½®ÎÚÊ²
 20050215191616 41.65 079.355.1 033000 ÐÂ½®ÎÚÊ²
 20050219041820 23.40 121.705.6 033000 Ì¨ÍåÌ¨¶«ÒÔ¶«º£ÖÐ
 20050306030651 24.90 121.806.3 015000 Ì¨ÍåÒËÀ¼
 20050306030753 24.90 121.856.3 015000 Ì¨ÍåÒËÀ¼
 20050406164457 41.30 079.005.1 033000 ÐÂ½®ÎÚÊ²
 20050408040444 30.50 083.706.5 033000 Î÷²ØÖÙ°Í
 20050408054138 30.30 083.605.2 033000 Î÷²ØÖÙ°Í
 20050430224816 24.10 121.705.4 015000 Ì¨Íå»¨Á«
 20050602002003 24.70 122.005.4 050000 Ì¨ÍåÒËÀ¼½üº£
 20050602040642 29.10 094.805.9 033000 Î÷²ØÄ«ÍÑ
 20050608004504 24.10 121.805.5 010000 Ì¨ÍåÒÔ¶«º£ÖÐ
 20050720210601 24.80 122.355.3 015000 Ì¨ÍåÒËÀ¼ÒÔ¶«º£ÖÐ 
 20050721020654 43.30 109.005.2 010000 ÃÉ¹Å
 20050721055405 43.20 109.005.6 010000 ÃÉ¹Å
 20050725234334 46.90 125.005.1 015000 ºÚÁú½­ÁÖµéÏØ
 20050726201608 42.60 104.255.2 033000 ÃÉ¹Å
 20050805221443 26.60 103.105.3 010000 ÔÆÄÏ»áÔóÓëËÄ´¨»á¶«¼ä
 20050813125844 23.50 104.105.3 015000 ÔÆÄÏÎÄÉ½
 20050825063244 39.80 079.805.1 033000 ÐÂ½®°¢ÍßÌáÓë°Í³þ¼ä
 20050826050814 37.10 079.305.2 033000 ÐÂ½®Ä«Óñ
 20050906015149 25.50 124.905.2 160000 Ì¨Íå¶«±±ÒÔÔ¶µØÇø
 20050905211442 27.30 103.704.6 033000 ÔÆÄÏÕÑÍ¨
 20050906091600 24.00 122.106.0 015000 Ì¨Íå»¨Á«ÒÔ¶«º£ÖÐ
 20050919112753 49.80 120.854.7 033000 ÄÚÃÉ³Â°Í¶û»¢¡¢ÑÀ¿ËÊ¯¼ä
 20050923130057 41.65 082.704.8 033000 ÐÂ½®¿â³µ 
 20050927025022 23.20 121.405.3 015000 Ì¨ÍåÌ¨¶«ÑØ°¶
 20051015235102 25.10 123.806.3 160000 Ì¨Íå¶«±±º£Óò
 20051116171442 21.90 121.905.1  96000 Ì¨ÍåÒÔ¶«º£ÖÐ
 20051126084939 29.70 115.705.7  15000 ½­Î÷¾Å½­¡¢Èð²ý¼ä
 20060109003426 26.65 125.355.5 223000 ¶«º£
 20060112090529 23.35 101.605.00 15000 ÔÆÄÏÄ«½­
 20060126231102 25.50 122.055.10223000 ¶«º£
 20060226101353 35.45  89.755.50 33000 Çàº£ÖÎ¶àÓëÎ÷²Ø½»½ç
 20060330073849 35.5   95.405.20 33000 Çàº£¸ñ¶ûÄ¾ÊÐ
 20060331202316 44.70 124.105.00 15000 ¼ªÁÖÇ¬°²
 20060401180217 22.90 121.006.50 15000 Ì¨ÍåÌ¨¶«
 20060414172739 35.40  89.705.60 15000 Çàº£ÖÎ¶àÓëÎ÷²Ø°à¸ê¼ä
 20060416064053 23.00 121.205.90 15000 Ì¨ÍåÌ¨¶«
 20060420050536 31.50  90.305.60 15000 Î÷²Ø°à¸ê
 20060428170525 24.00 121.555.40 10000 Ì¨Íå»¨Á«
 20060507095302 21.80 120.705.00 33000 ÄÏº£
 20060529123334 28.85 128.705.00160000 ¶«º£
 20060615085200 25.20 124.105.10160000 Ì¨Íå¶«±±ÒÔÔ¶µØÇø
 20060621005257 33.10 105.005.00 33000 ¸ÊËàÎä¶¼¡¢ÎÄÏØ¼ä
 20060704115624 38.90 116.255.10 15000 ºÓ±±ÎÄ°²
 20060718044154 33.00  96.505.00 33000 Çàº£ÓñÊ÷ÏØ
 20060719175303 33.00  96.255.60 15000 Çàº£ÓñÊ÷
 20060722091023 28.00 104.205.10 15000 ÔÆÄÏÑÎ½ò
 20060728154013 24.10 122.306.00 15000 Ì¨Íå»¨Á«ÒÔ¶«º£ÖÐ
 20060825135143 28.00 104.205.10 15000 ÔÆÄÏÑÎ½ò
 20060912021221 35.50  78.505.40 25000 ÐÂ½®ºÍÌï
 20061009180146 20.70 119.956.30 33000 ÄÏº£
 20061009190825 20.70 119.955.70 15000 ÄÏº£
 20061009194332 20.70 119.955.10 15000 ÄÏº£
 20061011092418 20.70 119.805.30 15000 ÄÏº£
 20061011092613 20.70 119.705.30 15000 ÄÏº£
 20061011144354 20.80 119.905.70 15000 ÄÏº£
 20061012224629 24.05 122.555.90 33000 Ì¨Íå»¨Á«ÒÔ¶«º£ÖÐ
 20061118190847 20.80 119.905.00 15000 ÄÏº£
 20061123190443 44.20  83.505.10 15000 ÐÂ½®ÎÚËÕ¡¢¾«ºÓ¼ä
 20061213080917 26.45 126.555.10 33000 ¶«º£
 20061224012824 24.80 122.305.00 10000 Ì¨ÍåÒËÀ¼¶«±±º£ÖÐ
 20061226202619 21.90 120.607.20 15000 ÄÏº£
 20061226203411 21.90 120.606.70 33000 ÄÏº£
 20061226234141 22.20 120.305.00 15000 ÄÏº£
 20061227013512 21.90 120.405.00 15000 ÄÏº£
 20061227103037 22.15 120.355.30 15000 ÄÏº£
 20070116111034 24.00 122.405.00 15000 Ì¨Íå»¨Á«ÒÔ¶«º£ÖÐ
 20070125185916 22.80 122.105.50 15000 Ì¨ÍåÒÔ¶«º£ÖÐ
 20070203063221 38.00  91.805.50 33000 Çàº£º£Î÷ÖÝ
 20070219050459 22.00 120.205.20 15000 ÄÏº£
 20070225094942 33.30  90.705.30 25000 Çàº£º£Î÷¡¢Î÷²Ø°²¶à¼ä
 20070420082644 25.70 125.106.50 33000 ¶«º£
 20070420083108 25.60 125.105.70 33000 ¶«º£
 20070420094600 25.65 125.156.50 33000 ¶«º£
 20070420102337 25.65 125.106.20 33000 ¶«º£
 20070420110101 25.65 125.305.20 33000 ¶«º£
 20070420112858 25.70 125.355.10 33000 ¶«º£
 20070420132316 25.70 125.405.60 33000 ¶«º£
 20070422182852 25.65 125.005.00 15000 ¶«º£
 20070505165142 34.30  82.006.10 33000 Î÷²ØÈÕÍÁ¡¢¸ÄÔò½»½çµØÇø
 20070507195949 31.50  97.805.60 33000 Î÷²ØÍ×°Ó
 20070603053456 23.00 101.106.40 33000 ÔÆÄÏÆÕ¶ý¹þÄá×åÒÍ×å×ÔÖÎÏØ
 20070709220530 18.10 119.705.10 33000 ÄÏº£
 20070720180653 42.90  82.405.70 20000 ÐÂ½®ÒÁÀçµØÇøÌØ¿ËË¹ÏØ
 20070723214000 23.70 121.705.50 33000 Ì¨Íå»¨Á«ÒÔ¶«½üº£
 20070731230738 27.40 126.706.00 20000 ¶«º£º£Óò
 20070807080226 27.35 126.656.40 33000 ¶«º£
 20070809085549 22.65 121.055.50 10000 Ì¨ÍåÌ¨¶«½üº£
 20070829110018 21.90 121.405.50 15000 Ì¨ÍåÒÔ¶«º£ÖÐ
 20070907015126 24.20 122.306.30 33000 Ì¨ÍåÒËÀ¼ÒÔ¶«º£ÖÐ
 20071205123338 25.85 124.255.10160000 Ì¨Íå¶«±±ÒÔÔ¶µØÇø
 20080109162647 32.50  85.206.90 33000 Î÷²Ø¸ÄÔòÏØ
 20080116195444 32.45  85.206.00 15000 Î÷²Ø¸ÄÔòÏØ
 20080123024335 32.45  85.205.50 33000 Î÷²Ø¸ÄÔòÏØ
 20080218043302 23.30 121.505.50 33000 Ì¨Íå»¨Á«ÑØ°¶
 20080305013147 23.20 120.705.10 10000 Ì¨ÍåÌ¨ÄÏ¡¢¸ßÐÛÏØ¼ä
 20080321063303 35.60  81.607.30 33000 ÐÂ½®ÓÚÌïÏØ
 20080321063859 35.50  81.505.10 33000 ÐÂ½®ÓÚÌïÏØ
 20080321071203 35.50  81.505.20 33000 ÐÂ½®ÓÚÌïÏØ
 20080321081041 35.50  81.505.00 33000 ÐÂ½®ÓÚÌïÏØ
 20080321082617 35.50  81.505.20 33000 ÐÂ½®ÓÚÌïÏØ
 20080321200258 35.30  81.305.00 33000 ÐÂ½®ÂåÆÖÓëÎ÷²ØÈÕÍÁ½»½çµØÇø
 20080321203656 24.50  97.605.00 33000 ÔÆÄÏÓ¯½­ÏØÓëÃåµé½»½çµØÇø
 20080326183928 35.70  81.605.00 33000 ÐÂ½®ÓÚÌïÏØ
 20080330163229 38.00 102.005.00 33000 ¸ÊËàËàÄÏÔ£¹Ì×å×ÔÖÎÏØ
 20080420211449 46.00  82.705.10 33000 ÐÂ½®Ô£ÃñÏØ
 20080424022841 22.90 121.706.10 15000 Ì¨ÍåÒÔ¶«º£ÖÐ
 20080511034201 24.00 122.505.60 33000 Ì¨ÍåÒÔ¶«º£ÖÐ
 20080512142804 30.95 103.408.00 33000 ËÄ´¨ãë´¨ÏØ
 20080512144315 31.00 103.506.00 33000 ËÄ´¨ãë´¨ÏØ
 20080512153448 31.00 103.505.00 33000 ËÄ´¨ãë´¨ÏØ
 20080512162147 31.30 104.105.20 33000 ËÄ´¨ÃàÖñÏØ
 20080512170703 31.30 103.805.00 33000 ËÄ´¨ÅíÏØ
 20080512174226 31.50 103.905.20 33000 ËÄ´¨Ê²ÚúÏØ
 20080512182340 31.00 103.305.00 33000 ËÄ´¨ãë´¨ÏØ
 20080512191058 31.40 103.606.00 33000 ËÄ´¨ãë´¨ÏØ
 20080512214054 31.00 103.505.10 33000 ËÄ´¨ãë´¨ÏØ
 20080512224610 32.70 105.505.10 33000 ËÄ´¨Çà´¨ÏØ
 20080512230534 31.00 103.805.00 33000 ËÄ´¨ÅíÏØ
 20080512232856 31.00 103.505.00 33000 ËÄ´¨¶¼½­ÑßÊÐ
 20080513015431 31.30 103.405.00  0000 ËÄ´¨ãë´¨ÏØ
 20080513040850 31.40 104.005.70  0000 ËÄ´¨Ê²ÚúÏØ
 20080513044532 31.70 104.505.20  0000 ËÄ´¨°²ÏØ
 20080513074623 31.20 103.405.30  0000 ËÄ´¨ãë´¨ÏØ
 20080513075446 31.30 103.505.10  0000 ËÄ´¨ãë´¨ÏØ
 20080513150711 30.90 103.406.10  0000 ËÄ´¨ãë´¨ÏØ
 20080514022753 22.60 121.005.10  0000 Ì¨ÍåÌ¨¶«
 20080514105437 31.30 103.405.60  0000 ËÄ´¨ãë´¨ÏØ
 20080514172644 31.40 104.005.10  0000 ËÄ´¨Ê²ÚúÏØ
 20080515050108 31.60 104.205.00  0000 ËÄ´¨°²ÏØ
 20080516132549 31.40 103.205.90  0000 ËÄ´¨ÀíÏØ
 20080517001446 31.20 103.505.10  0000 ËÄ´¨ãë´¨ÏØ
 20080517041652 31.30 103.505.00  0000 ËÄ´¨ãë´¨ÏØ
 20080518010823 32.10 105.006.00  0000 ËÄ´¨½­ÓÍÊÐ
 20080519140655 32.50 105.305.40  0000 ËÄ´¨Çà´¨ÏØ
 20080520015236 32.30 104.905.00  0000 ËÄ´¨Æ½ÎäÏØ
 20080525162147 32.60 105.406.40  0000 ËÄ´¨Çà´¨ÏØ
 20080527160324 32.70 105.605.40  0000 ËÄ´¨Çà´¨ÏØ
 20080527163753 32.80 105.605.70  0000 ÉÂÎ÷ÄþÇ¿ÏØ
 20080602005922 25.00 121.705.00  0000 Ì¨ÍåÌ¨±±
 20080605124108 32.30 105.005.00  0000 ËÄ´¨Çà´¨ÏØ
 20080609015624 33.20  92.205.00  0000 Çàº£º£Î÷×ÔÖÎÖÝ
 20080609152836 31.40 103.805.00  0000 ËÄ´¨ÅíÏØ
 20080610140503 49.00 122.505.20  0000 ÄÚÃÉ¹Å¶õÂ×´º×ÔÖÎÆìÓë°¢ÈÙÆì½»½ç
 20080610180458 33.20  91.905.50  0000 Çàº£º£Î÷ÌÆ¹ÅÀ­É½µØÇø
 20080610190418 33.30  91.905.10  0000 Çàº£º£Î÷ÌÆ¹ÅÀ­É½µØÇø
 20080610221539 33.20  92.005.40  0000 Çàº£º£Î÷ÌÆ¹ÅÀ­É½µØÇø
 20080611062320 30.90 103.405.00  0000 ËÄ´¨ãë´¨ÏØ
 20080618132334 35.30  91.205.40  0000 Çàº£ÖÎ¶àÏØ
 20080618161215 33.30  92.105.00  0000 Çàº£ÌÆ¹ÅÀ­µØÇø
 20080629204728 35.70  88.305.50  0000 Î÷²Ø°à¸êÏØ
 20080703042300 35.80  88.305.10  0000 Î÷²Ø°à¸êÏØ
 20080712053508 21.10 120.905.20  0000 Ì¨Íåºã´ºº£Óò
 20080713225829 21.10 120.806.00  0000 Ì¨Íåºã´ºº£Óò
 20080715172622 31.60 104.005.00  0000 ËÄ´¨ÃàÖñ
 20080717065822 33.20  92.105.30  0000 Çàº£ÌÆ¹ÅÀ­µØÇø
 20080724035447 32.80 105.605.60  0000 ÉÂÎ÷Ê¡ººÖÐÊÐÄþÇ¿ÏØ¡¢ËÄ´¨Ê¡¹ãÔª
 20080724150929 32.80 105.506.00  0000 ËÄ´¨Ê¡¹ãÔªÊÐÇà´¨ÏØ¡¢ÉÂÎ÷Ê¡ººÖÐ
 20080801163245 32.10 104.706.10  0000 ËÄ´¨Ê¡ÃàÑôÊÐÆ½ÎäÏØ¡¢±±´¨Ç¼×å×Ô
 20080805174919 32.80 105.506.10  0000 ËÄ´¨Ê¡¹ãÔªÊÐÇà´¨ÏØ
 20080807161534 32.10 104.705.00  0000 ËÄ´¨Ê¡ÃàÑôÊÐÆ½ÎäÏØ¡¢±±´¨Ç¼×å×Ô
 20080820053510 25.10  97.905.00  0000 ÔÆÄÏÊ¡µÂºê´ö×å¾°ÆÄ×å×ÔÖÎÖÝÓ¯½­
 20080821202432 24.90  97.805.90  0000 ÔÆÄÏÊ¡µÂºê´ö×å¾°ÆÄ×å×ÔÖÎÖÝÓ¯½­
 20080825212200 31.00  83.606.80  0000 Î÷²Ø×ÔÖÎÇøÈÕ¿¦ÔòµØÇøÖÙ°ÍÏØ
 20080825213901 31.00  83.605.20  0000 Î÷²Ø×ÔÖÎÇøÈÕ¿¦ÔòµØÇøÖÙ°ÍÏØ
 20080826031356 30.70  83.405.00  0000 Î÷²Ø×ÔÖÎÇøÈÕ¿¦ÔòµØÇøÖÙ°ÍÏØ
 20080830163051 26.20 101.906.10  0000 ËÄ´¨Ê¡ÅÊÖ¦»¨ÊÐÈÊºÍÇø¡¢ËÄ´¨Ê¡Á¹
 20080830204646 42.70  83.905.30  0000 ÐÂ½®Î¬Îá¶û×ÔÖÎÇø°ÍÒô¹ùÀãÃÉ¹Å×Ô
 20080831163111 26.20 101.905.60  0000 ËÄ´¨Ê¡Á¹É½ÒÍ×å×ÔÖÎÖÝ»áÀíÏØ¡¢ÅÊ
 20080909154313 24.60 122.605.20  0000 Ì¨ÍåÒËÀ¼ÒÔ¶«º£ÖÐ
 20080910091437 31.00  83.605.10  0000 Î÷²Ø×ÔÖÎÇøÈÕ¿¦ÔòµØÇøÖÙ°ÍÏØ
 20080910092812 31.00  83.605.20  0000 Î÷²Ø×ÔÖÎÇøÈÕ¿¦ÔòµØÇøÖÙ°ÍÏØ
 20080912013859 32.90 105.605.50  0000 ËÄ´¨¹ãÔªÊÐÇà´¨ÏØ¡¢¸ÊËàÊ¡Â¤ÄÏÊÐ
 20080925094714 30.80  83.606.00  0000 Î÷²Ø×ÔÖÎÇøÈÕ¿¦ÔòµØÇøÖÙ°ÍÏØ
 20081005235250 39.50  73.906.80  0000 ÐÂ½®Î¬Îá¶û×ÔÖÎÇø¿Ë×ÎÀÕËÕ¿Â¶û¿Ë
 20081006001112 39.50  73.905.70  0000 ÐÂ½®Î¬Îá¶û×ÔÖÎÇø¿Ë×ÎÀÕËÕ¿Â¶û¿Ë
 20081006163046 29.80  90.306.60  0000 Î÷²Ø×ÔÖÎÇøÀ­ÈøÊÐµ±ÐÛÏØ
 20081006201033 29.60  90.405.20  0000 Î÷²Ø×ÔÖÎÇøÀ­ÈøÊÐµ±ÐÛÏØ
 20081008220718 29.80  90.405.40  0000 Î÷²Ø×ÔÖÎÇøÀ­ÈøÊÐµ±ÐÛÏØ
 20081013172330 39.50  73.905.30  0000 ÖÐ¡¢Ëþ¡¢¼ª½»½çµØÇø
 20081014000520 39.50  73.705.30  0000 ÖÐ¡¢Ëþ¡¢¼ª½»½ç
 20081110092206 37.60  95.906.30  0000 Çàº£Ê¡º£Î÷ÃÉ¹Å×å²Ø×å×ÔÖÎÖÝ
 20081112055605 37.60  95.905.10  0000 Çàº£Ê¡º£Î÷ÃÉ¹Å×å²Ø×å×ÔÖÎÖÝ
 20081116065950 32.20 104.705.10  0000 ËÄ´¨Ê¡ÃàÑôÊÐÆ½ÎäÏØ
 20081202111656 23.40 121.605.10  0000 Ì¨ÍåÒÔ¶«º£Óò
 20081208051837 23.90 122.105.20  0000 Ì¨Íå»¨Á«ÒÔ¶«º£ÖÐ
 20081210025311 32.60 105.405.00  0000 ËÄ´¨Ê¡¹ãÔªÊÐÇà´¨ÏØ
 20081223080440 23.00 120.605.20  0000 Ì¨ÍåÊ¡¸ßÐÛÏØ
 20090104060433 24.17 121.845.20 10000 Ì¨Íå»¨Á«º£Óò
 20090125094744 43.30  80.805.00  7000 ÐÂ½®²ì²¼²é¶û
 20090220180228 40.80  78.605.20 13000 ÐÂ½®°¢ºÏÆæ
 20090418115631 42.80 130.505.10564000 ¼ªÁÖçõ´º
 20090419120818 41.27  78.275.40 30000 ÐÂ½®°¢ºÏÆæ
 20090422172603 40.10  77.255.00 25000 ÐÂ½®°¢Í¼Ê²
 20090628173454 24.16 121.885.30 10000 Ì¨Íå»¨Á«º£Óò
 20090630020352 31.46 103.965.50 24000 ËÄ´¨Ê²Úú
 20090630152221 31.46 103.985.00 24000 ËÄ´¨Ê²Úú
 20090709191914 25.60 101.036.30  6000 ÔÆÄÏÒ¦°²
 20090710170201 25.60 101.055.40 10000 ÔÆÄÏÒ¦°²
 20090714020458 24.09 122.236.80  6000 Ì¨Íå»¨Á«º£Óò
 20090716184812 24.03 122.325.40 32000 Ì¨Íå»¨Á«º£Óò
 20090717024247 24.04 122.305.10 30000 Ì¨Íå»¨Á«º£Óò
 20090724111157 31.25  86.056.00 13000 Î÷²ØÄáÂê
 20090726090011 23.70 121.025.10  6000 Ì¨ÍåÄÏÍ¶
 20090726141056 23.43 121.395.20  9000 Ì¨Íå»¨Á«
 20090730005304 22.07 120.405.60  8000 Ì¨ÍåÆÁ¶«º£Óò
 20090810204253 43.56 130.595.00584000 ¼ªÁÖÍôÇå
 20090817173311 39.51 106.335.30 19000 ÄÚÃÉ¹Å°¢À­ÉÆ×óÆì
 20090828095206 37.60  95.906.60 10000 Çàº£º£Î÷
 20090828101457 37.70  95.845.50  6000 Çàº£º£Î÷
 20090828101607 37.77  95.845.00  7000 Çàº£º£Î÷
 20090829002841 37.63  95.735.20 10000 Çàº£º£Î÷
 20090831011550 37.85  95.655.30 10000 Çàº£º£Î÷
 20090831181529 37.74  95.986.10  7000 Çàº£º£Î÷
 20090901055136 37.65  96.055.10  8000 Çàº£º£Î÷
 20090918150213 37.68  95.685.00  7000 Çàº£º£Î÷
 20090919165414 32.90 105.565.20  8000 ÉÂÎ÷ÄþÇ¿
 20091002214909 39.62  96.105.20  4000 ¸ÊËàËà±±
 20091004013603 23.76 121.576.20  5000 Ì¨Íå»¨Á«º£Óò
 20091102050716 25.94 100.695.00 10000 ÔÆÄÏ±ö´¨
 20091105055611 37.59  95.775.30  5000 Çàº£º£Î÷
 20091105173254 23.84 120.705.80 10000 Ì¨ÍåÄÏÍ¶
 20091105193418 23.82 120.755.20 17000 Ì¨ÍåÄÏÍ¶
 20091108040846 29.69  86.125.60 10000 Î÷²Ø°ºÈÊ
 20091128000405 31.23 103.805.00 15000 ËÄ´¨ÅíÖÝ
 20091219210215 23.88 121.646.60 48000 Ì¨Íå»¨Á«º£Óò
 20091221131507 37.57  96.655.00  6000 Çàº£µÂÁî¹þ
 20100101102224 30.94  84.005.10  6000 Î÷²ØÖÙ°Í
 20100220191847 20.96 120.985.00 25000 Ì¨Íåºã´ºº£Óò
 20100225125652 25.42 101.945.20 20000 ÔÆÄÏÔªÄ±
 20100226090755 23.84 122.735.20 12000 Ì¨Íå»¨Á«º£Óò
 20100304081848 22.96 120.706.70  7000 Ì¨Íå¸ßÐÛ
 20100304161615 22.98 120.625.10  8000 Ì¨Íå¸ßÐÛ
 20100310223220 36.60  86.705.10  7000 ÐÂ½®ÇÒÄ©
 20100315173528 28.80 128.235.50 51000 ¶«º£
 20100324100610 32.36  93.056.10  7000 Î÷²ØÄôÈÙ
 20100324104448 32.71  92.755.70 10000 Î÷²ØÄôÈÙ
 20100411125728 23.40 122.025.10  7000 Ì¨ÍåÌ¨¶«º£Óò
 20100414044907 23.05 121.415.00 10000 Ì¨ÍåÌ¨¶«º£Óò
 20100414074936 33.22  96.597.30 14000 Çàº£ÓñÊ÷
 20100414092516 33.22  96.576.40 17000 Çàº£ÓñÊ÷
 20100417085857 32.31  92.925.30 23000 Î÷²ØÄôÈÙ
 20100428042228 30.60 101.455.00  8000 ËÄ´¨µÀæÚ
 20100525141153 31.17 103.495.00 20000 ËÄ´¨ãë´¨
 20100529102950 33.26  96.215.90 10000 Çàº£ÓñÊ÷
 20100603133542 33.31  96.225.40 11000 Çàº£ÓñÊ÷
 20100604044704 33.31  96.205.00  7000 Çàº£ÓñÊ÷
 20100612234459 28.99 128.295.30 40000 ¶«º£
 20100615083116 24.06 121.655.50 16000 Ì¨Íå»¨Á«ÑØº£
 20100709034333 24.31 122.165.00 12000 Ì¨ÍåÒËÀ¼º£Óò
 20100718210322 24.07 122.435.30 21000 Ì¨Íå»¨Á«º£Óò
 20100725115210 22.86 120.675.10 25000 Ì¨Íå¸ßÐÛ
 20100822024759 24.84 121.955.10  9000 Ì¨ÍåÒËÀ¼º£Óò
 20100830164507 24.95 122.355.20  5000 Ì¨ÍåÒËÀ¼º£Óò
 20100907234139 39.51  73.905.50 30000 ÐÂ½®ÎÚÇ¡
 20101106101243 36.76  87.535.00  7000 ÐÂ½®ÇÒÄ©
 20101112210847 24.12 122.405.10 17000 Ì¨Íå»¨Á«º£Óò
 20101121203146 23.95 121.575.50 58000 Ì¨Íå»¨Á«
 20101130163956 29.89  90.425.30  9000 Î÷²Øµ±ÐÛ
 20101230023058 30.94  86.635.00 26000 Î÷²ØÄáÂê
 20110108073410 43.22 131.105.00560000 ¼ªÁÖçõ´º
 20110201161628 24.20 121.805.40 10000 Ì¨Íå»¨Á«º£Óò
 20110215151815 21.10 121.155.20 10000 Ì¨ÍåÄÏ²¿º£Óò
 20110310125812 24.65  97.955.90 10000 ÔÆÄÏÓ¯½­
 20110329184820 23.34 124.555.20 27000 Ì¨Íå¶«ÄÏÒÔÔ¶µØÇø
 20110410170242 31.28 100.805.40 10000 ËÄ´¨Â¯»ô
 20110510232603 43.30 131.205.70560000 ¼ªÁÖçõ´º
 20110522093413 24.15 121.605.30 10000 Ì¨Íå»¨Á«
 20110608095323 42.95  88.305.10 10000 ÐÂ½®ÍÐ¿ËÑ·
 20110620181650 25.05  98.695.30 10000 ÔÆÄÏÌÚ³å
 20120309065009 39.40  81.306.00 30000 ÐÂ½®ÂåÆÖÏØ
 20120302214010 39.70  74.305.00 10000 ÐÂ½®ÎÚÇ¡ÏØ
 20120226103459 22.80 120.806.00 20000 Ì¨ÍåÆÁ¶«ÏØ
 20120217234425 32.40  82.805.20 20000 Î÷²Ø¸ï¼ªÏØ
 20120210025702 44.90  93.105.30  7000 ÐÂ½®°ÍÀïÀ¤
 20120108142008 42.10  87.505.00  7000 ÐÂ½®ºÍË¶ÏØ
 20111201204819 38.40  76.905.20 10000 ÐÂ½®É¯³µÏØ
 20111128230650 25.10  97.605.10  7000 ÖÐÃå½»½ç
 20111101082128 43.60  82.406.00 28000 ÐÂ½®ÄáÀÕ¿Ë
 20111101055816 32.60 105.305.40 20000 ËÄ´¨Çà´¨¸Ê
 20111030112342 25.30 123.105.70223000 Ì¨Íå¶«±±²¿
 20111016214446 44.30  82.705.00  4000 ÐÂ½®¾«ºÓÏØ
 20110915232703 36.50  82.405.50  6000 ÐÂ½®ÓÚÌïÏØ
 20110811180629 39.90  77.205.80  8000 ÐÂ½®Ù¤Ê¦ÏØ
 20110809195016 25.00  98.705.20 11000 ÔÆÄÏÌÚ³åÏØ
 20110802034056 33.90  87.805.10 10000 Î÷²ØÄáÂêÏØ
 20110725030526 46.00  90.405.20 10000 ÐÂ½®ÇàºÓÏØ
 20110720033542 40.10  71.406.10 10000 ¼ª¶û¼ªË¹Ë¹
 20110626154817 32.40  95.905.20 10000 Çàº£ÄÒÇ«ÏØ
 20120409054327 24.00 122.355.60 10000 Ì¨Íå»¨Á«º£Óò
 20120503181936 40.58  98.625.40 12000 ¸ÊËà½ðËþ
 20120601203221 39.86  75.055.00  7000 ÐÂ½®ÎÚÇ¡
 20120606090833 22.46 121.335.70  9000 Ì¨ÍåÌ¨¶«º£Óò
 20120610050016 24.48 122.375.70 60000 Ì¨ÍåÒËÀ¼¸½½üº£Óò
 20120615001513 23.72 121.585.40  9000 Ì¨Íå»¨Á«º£Óò
 20120615055126 42.17  84.225.30 10000 ÐÂ½®ÂÖÌ¨
 20120624155934 27.71 100.695.70 11000 ÔÆÄÏÄþÝõ
 20120630050732 43.42  84.746.60  7000 ÐÂ½®ÐÂÔ´
 20120811173421 39.99  78.185.20 16000 ÐÂ½®°¢Í¼Ê²
 20120812184708 35.94  82.566.30 28000 ÐÂ½®ÓÚÌï
 20120905040015 22.10 121.205.20 10000 Ì¨ÍåÒÔ¶«º£Óò
 20120907111942 27.51 103.975.70 14000 ÔÆÄÏÒÍÁ¼
 20120907121630 27.56 104.035.60 14000 ÔÆÄÏÒÍÁ¼
 20120912151840 24.81 123.335.00 16000 Ì¨Íå¶«²¿º£Óò
 20120912173729 24.95 123.245.10 20000 Ì¨Íå¶«²¿º£Óò
 20121005161319 26.25 125.205.00155000 Ì¨Íå¶«±±ÒÔÔ¶µØÇø
 20121126133349 40.35  90.455.30 10000 ÐÂ½®ÈôÇ¼
 20121207220842 38.73  88.015.00 10000 ÐÂ½®ÈôÇ¼
 20121208222655 25.68 122.335.20281000 Ì¨ÍåÐÂ±±º£Óò
 20121231000324 23.44 120.975.00  5000 Ì¨Íå¸ßÐÛ
 20130105121153 28.75 128.505.10 40000 ÖÐ¹ú¶«º£
 20130118204250 30.95  99.405.50150000 ËÄ´¨°×Óñ
 20130123121815 41.50 123.205.10 10000 ÁÉÄþµÆËþ
 20130129003856 42.60  79.706.10 12000 ¹þÈø¿ËË¹Ì¹
 20130130172703 32.95  94.755.20 20000 Çàº£ÔÓ¶à
 20130212031300 38.50  92.455.10  8000 Çàº£º£Î÷
 20130225131107 34.45  85.705.50 10000 Î÷²Ø¸ÄÔò
 20130303134116 25.93  99.725.50  9000 ÔÆÄÏ¶ýÔ´
 20130307113645 24.30 121.505.80 10000 Ì¨Íå»¨Á«
 20130311110137 40.18  77.485.10 10000 ÐÂ½®°¢Í¼Ê²
 20130327100318 23.90 120.956.40 10000 Ì¨ÍåÄÏÍ¶
 20130329130107 43.40  86.805.60 10000 ÐÂ½®²ý¼ª
 20130417094555 25.90  99.755.10 10000 ÔÆÄÏ¶ýÔ´
 20130417144302 24.85 123.205.50 10000 Ì¨Íå¶«±±
 20130417145016 24.66 123.455.50  6000 Ì¨Íå¶«±±
 20130417152601 24.91 123.025.50  6000 Ì¨Íå¶«±±
 20130417191157 24.80 123.305.20 10000 Ì¨Íå¶«±±
 20130418051345 24.80 123.305.10  6000 Ì¨Íå¶«±±
 20130418220838 25.05 123.405.90 20000 Ì¨Íå¶«±±µØÇø
 20130420080248 30.30 102.997.00 17000 ËÄ´¨Â«É½
 20130420080730 30.32 102.925.40 10000 ËÄ´¨Â«É½
 20130420113417 30.24 102.945.40 15000 ËÄ´¨Â«É½
 20130421033823 24.82 123.295.00 19000 Ì¨Íå¶«±±µØÇø
 20130421045344 30.36 103.055.40 27000 ËÄ´¨Â«É½
 20130421072128 35.18 124.555.00 10000 »Æº£
 20130421170524 30.34 103.005.40 17000 ËÄ´¨Â«É½
 20130422171152 42.90 122.355.30  6000 ÄÚÃÉ¹Å¿Æ¶ûÇß×óÒíºó
 20130515185425 31.61  86.525.30 10000 Î÷²ØÄáÂê
 20130516113414 31.61  86.475.20 10000 Î÷²ØÄáÂê
 20130518060224 37.70 124.655.00  6000 »Æº£
 20130602134301 23.87 120.996.70  5000 Ì¨ÍåÄÏÍ¶
 20130605084336 37.59  95.875.20 10000 Çàº£º£Î÷
 20130608003801 24.03 122.675.80 40000 Ì¨Íå»¨Á«¸½½üº£Óò
 20130620170512 49.75 125.205.00 10000 ÄÚÃÉ¹ÅÄªÁ¦´ïÍß
 20130629075148 24.00 122.305.80 10000 Ì¨Íå»¨Á«º£Óò
 20130716181135 24.21 121.545.00 10000 Ì¨Íå»¨Á«
 20130722074556 34.54 104.216.70 15000 ¸ÊËàáºÏØ
 20130722091236 34.55 104.205.60 14000 ¸ÊËàáºÏØ
 20130806233123 31.40  86.605.30 10000 Î÷²ØÄáÂê
 20130812052342 30.04  97.966.10 15000 Î÷²Ø×ó¹±
 20130812074819 30.07  97.925.10  7000 Î÷²Ø×ó¹±
 20130812075847 30.06  97.915.10 15000 Î÷²Ø×ó¹±
 20130828044452 28.20  99.335.20  9000 ËÄ´¨µÃÈÙ
 20130830132727 43.79  87.585.10 12000 ÐÂ½®ÎÚÂ³Ä¾Æë
 20130831014841 28.58  85.955.10 32000 Î÷²ØÄôÀ­Ä¾
 20130831080416 28.15  99.355.90 10000 ÔÆÄÏÏã¸ñÀïÀ­
 20130902105114 42.20 133.605.70440000 ¶íÂÞË¹¶«ÄÏÑØ°¶¸½½ü
 20130904081824 30.00 138.906.60400000 ÈÕ±¾±¾ÖÝÒÔÄÏ¸½½üº£
 20130906193352 20.20 122.306.00180000 ·ÆÂÉ±öÈºµºµØÇø
 20130920053701 37.70 101.505.10 70000 ¸ÊËàÊ¡ÕÅÒ´ÊÐËàÄÏÔ£
 20130920202441 22.80  95.505.70 20000 Ãåµé
 20131021034509 35.93  77.495.30105000 ÐÂ½®Ò¶³Ç
 20131030041751 43.30 130.905.30539000 ¼ªÁÖÊ¡ÑÓ±ß³¯ÏÊ×å×Ô
 20131031110334 44.65 124.055.70 10000 ¼ªÁÖÇ°¹ù
 20131031111006 44.70 124.155.10 10000 ¼ªÁÖÇ°¹ù
 20131106121619 26.50  93.605.00 40000 ÖÐ¡¢Ó¡½»½ç
 20131120025727 46.06 130.514.70  8000 ºÚÁú½­èëÄÏ
 20131122161848 44.67 124.135.30  8000 ¼ªÁÖÇ¬°²
 20131123060423 44.60 124.105.80  9000 ¼ªÁÖÊ¡ËÉÔ­ÊÐÇ°¹ù¶û
 20131123063229 44.60 124.105.00  8000 ¼ªÁÖÊ¡ËÉÔ­ÊÐÇ°¹ù¶û
 20131123174207 42.50  75.705.20  9000 ¼ª¶û¼ªË¹Ë¹Ì¹
 20131124073046 36.80  86.705.60 10000 ÐÂ½®Î¬Îá¶û×ÔÖÎÇø°Í
 20131201163423 40.30  79.005.30  9000 ÐÂ½®Î¬Îá¶û×ÔÖÎÇø°¢
 20131208023103 40.95 100.325.10  7000 ÄÚÃÉ¹Å¶î¼ÃÄÉÆì
 20131216130452 31.10 110.405.10  5000 ºþ±±Ê¡¶÷Ê©ÍÁ¼Ò×åÃç
 20140211091529 33.80  89.205.10 20000 Î÷²Ø×ÔÖÎÇøÄÇÇúµØÇø
 20140211101457 36.10  82.405.40 11000 ÐÂ½®Î¬Îá¶û×ÔÖÎÇøºÍ
 20140212171950 36.10  82.507.30 12000 ÐÂ½®Î¬Îá¶û×ÔÖÎÇøºÍ
 20140212172444 36.00  82.405.70  8000 ÐÂ½®ÓÚÌï 
 20140212180008 36.10  82.405.00  8000 ÐÂ½®ÓÚÌï 
 20140319201925 24.10 122.305.60 10000 Ì¨Íå»¨Á«¸½½üº£Óò 
 20140322205819 36.10  82.305.00 10000 ÐÂ½®ÓÚÌï 
 20140331011018 31.40  86.605.50 10000 Î÷²ØÄáÂê 
 20140331011018 31.40  86.605.50 10000 Î÷²ØÄáÂê
 20140405064035 28.10 103.705.30 10000 ÔÆÄÏÓÀÉÆ
 20140428084349 19.80 120.005.20  4000 ÄÏº£
 20140430142055 43.10  94.305.20 12000 ÐÂ½®¹þÃÜ
 20140505042330 40.60  77.605.20  9000 ÐÂ½®°¢ºÏÆæ
 20140521082115 23.80 121.505.70 20000 Ì¨Íå»¨Á«ÏØ
 20140524044923 24.90  97.805.60 10000 ÔÆÄÏÓ¯½­
 20140530092000 25.00  97.806.10 12000 ÔÆÄÏÓ¯½­
 20140530092000 25.10  97.805.10 14000 ÔÆÄÏÓ¯½­
 20140709055247 39.30  78.305.10  8000 ÐÂ½®Î¬Îá¶û×ÔÖÎÇø¿¦
 20140711211147 26.30 125.905.10130000 Ì¨ÍåÒÔ±±¸½½üº£Óò  
 20140803135733 29.00  85.505.00 10000 Î÷²Ø×ÔÖÎÇøÈÕ¿¦ÔòµØ
 20140803163010 27.10 103.306.50 12000 ÔÆÄÏÊ¡ÕÑÍ¨ÊÐÂ³µéÏØ
 20140817060758 28.10 103.505.00  7000 ÔÆÄÏÊ¡ÕÑÍ¨ÊÐÓÀÉÆÏØ
 20140925183501 22.80 121.405.00  7000 Ì¨ÍåÌ¨¶«ÏØ¸½½üº£Óò
 20141001092327 28.40 102.805.00 15000 ËÄ´¨Ê¡Á¹É½ÒÍ×å×ÔÖÎ
 20141002235631 36.40  97.805.10 16000 Çàº£Ê¡º£Î÷ÃÉ¹Å×å²Ø
 20141007214939 23.40 100.506.60  5000 ÔÆÄÏÊ¡ÆÕ¶ýÊÐ¾°¹È´ö
 20141120014621 25.00 122.105.40  6000 Ì¨ÍåÐÂ±±ÊÐ¸½½üº£Óò
 20141121112907 20.40 120.105.40  6000 ÄÏº£ 
 20141122165525 30.30 101.706.30 18000 ËÄ´¨Ê¡¸Ê×Î²Ø×å×ÔÖÎ
 20141125231907 30.20 101.705.80 16000 ËÄ´¨Ê¡¸Ê×Î²Ø×å×ÔÖÎ
 20141206024344 23.30 100.505.80  9000 ÔÆÄÏÊ¡ÆÕ¶ýÊÐ¾°¹È´ö
 20141206182000 23.30 100.505.90 10000 ÔÆÄÏÊ¡ÆÕ¶ýÊÐ¾°¹È´ö
 20141211050344 25.60 122.406.20260000 Ì¨ÍåÐÂ±±ÊÐ¸½½üº£Óò
 20150107124831 24.30 121.705.20 10000 Ì¨ÍåÒËÀ¼ÏØ 
 20150110145057 40.20  77.305.00 10000 ÐÂ½®Î¬Îá¶û×ÔÖÎÇø¿Ë
 20150114132139 29.30 103.205.00 14000 ËÄ´¨Ê¡ÀÖÉ½ÊÐ½ð¿Ú 
 20150204184422  32.9   83.5 5.2 10000 Î÷²Ø×ÔÖÎÇø°¢ÀïµØÇø
 20150214040628  22.6  121.5 6.2  7000 Ì¨ÍåÌ¨¶«ÏØ¸½½üº£Óò
 20150222144256  44.1   85.7 5.0  4000 ÐÂ½®Î¬Îá¶û×ÔÖÎÇøËþ
 20150301182440  23.5   98.9 5.5 11000 ÔÆÄÏÊ¡ÁÙ²×ÊÐ²×Ô´Øô
