# Supplementary material for: Inter-episodes earthquake migration in the Bohai-Zhangjiakou Fault Zone, North China: Insights from numerical modeling
Source: PLoS One. 2021 May 19;16(5):e0251606. doi: 10.1371/journal.pone.0251606 (PMC8133458; doi:10.1371/journal.pone.0251606)
Supplement: S2 File — Boundary loading data used in the papers are listed. (TXT) [file pone.0251606.s002.txt]

114.0737	32.0990	5.3000	-4.6100	0.5490	0.4200
118.2996	32.2844	4.3600	-3.8300	0.4190	0.3550
119.4903	32.4020	3.7700	-3.8400	0.4610	0.3640
117.1077	32.4977	3.7300	-4.6700	0.4580	0.3710
120.3663	32.5125	4.5400	-4.0400	0.4380	0.3580
112.3507	32.5383	5.7300	-3.9400	0.6000	0.4150
117.7077	32.5619	4.7600	-4.0300	0.4430	0.3610
116.6898	32.7171	1.6000	-0.8800	0.4990	0.3790
119.0372	32.7339	4.2700	-3.7400	0.4690	0.3700
113.3121	32.7514	4.5000	-4.8300	0.5220	0.3790
115.7908	32.9425	4.8500	-4.9200	0.5570	0.3960
118.4772	32.9707	3.6600	-4.2200	0.4150	0.3500
114.3452	33.0262	4.3300	-4.0900	0.5130	0.3840
120.4638	33.1646	3.7100	-4.5900	0.4360	0.3590
119.4238	33.1759	4.4300	-4.6700	0.5310	0.3980
111.4747	33.2797	4.8400	-4.6400	0.6580	0.4310
118.1902	33.4808	3.9800	-4.0400	0.4350	0.3720
117.8991	33.4826	3.4700	-3.8400	0.4350	0.3720
112.4450	33.4922	-0.6600	-4.0000	0.5390	0.3950
119.0124	33.5071	3.2300	-4.3800	0.5710	0.4030
120.0377	33.5499	4.1700	-4.5400	0.5010	0.3800
117.5575	33.5543	4.1600	-3.2300	0.5060	0.3840
116.9842	33.6456	4.1200	-4.0400	0.4640	0.3700
118.6725	33.7614	3.9500	-4.8300	0.4170	0.3560
113.1770	33.7760	4.6300	-4.4900	1.0830	0.6410
109.9233	33.8803	3.6800	-3.6500	0.4580	0.3780
117.9262	33.9045	3.0200	-3.9500	0.4800	0.3760
119.8407	34.0176	5.1700	-3.5700	0.5170	0.3780
113.8641	34.0276	4.3700	-3.6600	0.4630	0.3720
118.3080	34.0496	3.4800	-4.4000	0.4330	0.3560
111.0653	34.0704	5.1000	-5.2100	0.4650	0.3820
119.2242	34.1117	3.0400	-4.3500	0.8000	0.4640
112.0476	34.1226	4.8300	-4.5600	0.4890	0.3830
117.2417	34.2773	2.7900	-4.2600	0.4830	0.3650
109.9682	34.3464	3.3000	-4.7100	0.4160	0.3500
109.2215	34.3687	2.2200	-4.7200	0.4730	0.3830
115.6300	34.4355	3.7700	-4.8500	0.4450	0.3650
109.7061	34.4604	3.8300	-5.0800	0.4000	0.3460
118.6374	34.4864	3.7100	-4.0700	0.4400	0.3630
117.6977	34.5787	3.2800	-3.7600	0.4330	0.3780
119.2821	34.5873	2.9200	-4.7800	0.4370	0.3580
112.4053	34.7027	5.1100	-4.0800	0.4300	0.3670
114.3610	34.7509	3.7500	-5.2200	0.6590	0.4620
111.1514	34.7540	4.2500	-3.6100	0.5720	0.4080
109.9509	34.8099	2.6800	-5.1100	0.4880	0.3840
110.3770	34.8270	3.4900	-3.3600	0.4400	0.3720
118.0408	34.8943	3.5200	-4.0800	0.3790	0.3500
109.6255	34.9888	2.6100	-3.1200	0.4050	0.3530
110.9822	34.9964	4.2800	-4.4100	0.4530	0.3770
117.0987	35.0821	3.3600	-4.3700	0.4330	0.3590
118.1818	35.0966	2.7100	-3.6800	0.4280	0.3640
118.9087	35.1338	2.4500	-4.2600	0.3830	0.3510
114.1740	35.1696	3.2300	-4.8900	0.4440	0.3640
115.4224	35.2503	5.3000	-5.4700	0.5410	0.4040
113.2118	35.2680	3.9200	-4.4300	0.4540	0.3630
110.1768	35.2699	2.9700	-3.6700	0.4070	0.3570
111.6717	35.2872	3.1600	-4.5800	0.4080	0.3520
115.0848	35.2937	5.9500	-6.0100	0.5480	0.4020
116.5616	35.4099	3.6500	-3.0300	0.4580	0.3620
112.8451	35.4732	3.8600	-7.7300	0.5820	0.4210
119.4841	35.4812	2.7300	-4.4500	0.4330	0.3690
113.7752	35.5002	4.1200	-4.4400	0.4510	0.3700
117.6104	35.5282	2.7600	-3.7000	0.5000	0.3830
118.4385	35.5392	2.2700	-3.9600	0.4140	0.3580
111.3260	35.5475	3.7400	-3.4700	0.4330	0.3610
114.5365	35.5667	4.0700	-5.9700	0.4460	0.3710
118.8509	35.5818	3.2500	-4.0100	0.4370	0.3800
109.8241	35.5877	1.4300	-4.6700	0.4090	0.3480
110.6860	35.5980	4.5800	-3.3500	0.4150	0.3580
112.2027	35.6965	2.7000	-4.4900	0.4010	0.3500
118.6487	35.7587	3.2700	-4.0100	0.4120	0.3530
119.2002	35.7649	3.1300	-4.2100	0.4250	0.3730
116.0941	35.7884	3.7600	-4.4200	0.5040	0.3830
117.7546	35.9337	0.6900	-5.1600	0.4430	0.3580
119.4669	35.9888	2.7400	-3.9200	0.4430	0.3700
113.7918	36.0104	4.9100	-4.3400	0.4770	0.3950
120.4268	36.0525	2.7500	-4.2900	0.4620	0.3760
110.6761	36.0880	2.6800	-3.4200	0.4150	0.3750
111.5440	36.1288	4.2400	-3.4600	0.4070	0.3680
115.7930	36.1401	3.7200	-3.6100	0.5040	0.3850
112.2257	36.1502	3.2500	-4.7000	0.4300	0.3740
118.1577	36.1694	3.2400	-5.3800	0.4530	0.3600
113.4410	36.2065	3.0000	-4.0000	0.4860	0.3980
117.1231	36.2145	2.8600	-4.2400	0.3230	0.3170
113.1808	36.2265	2.7700	-4.3800	0.5020	0.4030
111.7716	36.2591	3.3800	-3.7200	0.4270	0.3800
116.2226	36.3392	4.0900	-2.5100	0.5480	0.3900
119.8195	36.3901	2.0700	-4.3900	0.4320	0.3710
114.6838	36.4388	3.0000	-3.7700	0.4360	0.3680
115.4180	36.4775	4.7800	-4.7900	1.2710	0.7250
118.5642	36.5010	2.9200	-4.1300	0.4200	0.3530
112.3524	36.5589	2.8500	-5.3800	0.4070	0.3660
113.6486	36.5790	0.0100	-1.3700	0.5460	0.4090
109.4315	36.6528	2.3200	-3.9700	0.3810	0.3490
119.0288	36.6685	3.2900	-3.8300	0.4060	0.3460
114.2103	36.6974	1.1200	-1.9800	0.4720	0.3670
110.9439	36.7100	4.4100	0.1100	0.4130	0.3680
118.1265	36.7574	3.9800	-3.2500	0.4740	0.3750
121.1738	36.7578	1.8200	-3.6400	0.3870	0.3530
114.9650	36.7823	5.1100	-7.3800	0.5330	0.4000
112.8233	36.8159	2.6700	-4.5800	0.4240	0.3590
119.9242	36.8348	1.8100	-3.3000	0.4010	0.3630
111.8048	36.8623	3.4600	-4.3900	0.4240	0.3660
118.7308	36.8996	2.7900	-3.8400	0.4260	0.3510
115.9623	36.9434	4.1800	-3.1300	0.4280	0.3510
116.6054	36.9461	3.4100	-4.1700	0.4120	0.3520
120.7367	36.9810	1.8000	-3.6300	0.4110	0.3670
115.6250	37.0616	3.7900	-6.5000	0.5620	0.4090
114.4598	37.0833	2.7300	-4.8500	0.8460	0.6050
113.3710	37.0855	1.6100	-5.0000	0.6280	0.4460
118.0807	37.1575	5.1600	-3.7500	0.4550	0.3570
111.7673	37.1638	3.0100	-4.4900	0.4270	0.3650
122.3691	37.1787	1.6000	-3.0400	0.4080	0.3620
119.9923	37.1808	1.6000	-2.9100	0.4020	0.3670
112.4746	37.2497	3.3700	-4.0800	0.4030	0.3500
116.5584	37.3180	3.3500	-3.9600	0.4040	0.3580
115.3944	37.3299	4.3900	-3.8000	0.4880	0.3740
114.7626	37.3612	2.9800	-6.0400	0.4770	0.3820
121.3259	37.4640	1.2900	-3.0300	0.3950	0.3580
112.7875	37.4899	1.5300	-4.3200	0.4070	0.3560
111.2319	37.5300	3.9000	-4.5000	0.4160	0.3540
118.7925	37.5962	3.2200	-3.4100	0.4320	0.3560
117.5710	37.6135	2.9100	-4.0300	0.3970	0.3510
114.8989	37.6182	2.4700	-4.7100	0.4740	0.3790
120.4740	37.6457	2.1700	-3.8500	0.4400	0.3790
116.8320	37.6505	2.4000	-3.6400	0.4000	0.3580
116.2957	37.6958	3.2500	-2.6600	0.4080	0.3550
115.6717	37.6991	4.7700	-3.1300	0.5610	0.4060
120.8366	37.7887	1.8700	-3.4400	0.4080	0.3670
113.6129	37.8342	2.6500	-5.4000	0.3790	0.3450
114.3986	37.8719	2.3400	-4.4600	0.6040	0.4290
113.1538	37.9084	3.0100	-5.0100	0.4280	0.3750
120.7255	37.9363	1.0900	-3.4000	0.3990	0.3580
112.6029	37.9992	2.0500	-4.3700	0.4430	0.3690
114.3565	38.0276	3.1000	-4.2300	0.5990	0.4160
117.1780	38.0468	2.0300	-2.6400	0.4250	0.3650
114.1784	38.2165	3.0200	-4.6200	0.5250	0.3950
116.0986	38.2341	7.3700	-5.0700	0.5500	0.4090
109.8218	38.2854	3.5600	-4.6500	0.4180	0.3670
113.3308	38.2873	2.6300	-4.3900	0.4300	0.3670
116.7535	38.3064	-0.2600	-1.2600	0.4530	0.3670
114.6497	38.3324	3.1500	-3.7400	0.5210	0.3860
113.9390	38.3445	2.8000	-4.0100	0.4300	0.3840
117.4070	38.3568	3.6500	-2.0100	0.3920	0.3450
112.6933	38.4014	2.7200	-3.5800	0.3910	0.3510
115.2988	38.4209	6.4100	-2.2600	0.6890	0.4500
114.5573	38.4283	1.9600	-3.2500	0.3930	0.3530
112.9693	38.4434	3.3000	-3.9000	0.4460	0.3890
116.0705	38.4449	-0.4400	-7.7400	0.7740	0.5520
111.0290	38.4878	3.1100	-4.7200	0.4270	0.3740
114.1221	38.5774	2.2700	-4.4300	0.3810	0.3440
115.7751	38.7023	1.3300	-7.8600	0.4290	0.3640
116.6256	38.7067	3.5400	-4.8500	0.5000	0.3800
116.1269	38.7078	1.9800	-4.9100	0.4310	0.3600
117.1486	38.7107	1.0700	-0.5000	0.4800	0.3860
116.9246	38.7211	4.3200	-2.0600	0.4620	0.3730
112.7670	38.7315	2.9300	-3.1800	0.3950	0.3530
113.3220	38.7450	2.4000	-3.9200	0.4270	0.3550
114.9290	38.7699	3.4400	-3.2100	0.4400	0.3770
113.6422	38.7750	1.6900	-4.3800	0.4010	0.3520
115.4926	38.8124	1.5400	-2.9800	0.4600	0.3710
114.5826	38.8263	2.7200	-3.7600	0.3800	0.3490
116.4818	38.8658	7.2300	-5.2100	0.4720	0.3920
114.2285	38.8760	2.6900	-4.5700	0.3890	0.3530
116.8620	38.9408	2.1800	0.6200	0.7150	0.4910
112.8011	38.9907	2.4300	-4.1900	0.3910	0.3500
115.2668	39.0296	2.8000	-4.4200	0.4560	0.3810
114.7407	39.0442	1.9900	-4.2900	0.4140	0.3630
118.3085	39.0483	1.1600	-4.0200	0.5210	0.3960
113.6572	39.0551	2.0900	-4.6900	0.4160	0.3640
115.8489	39.0575	2.7500	-5.6300	0.4340	0.3630
116.1226	39.0806	4.7000	-2.7000	0.5520	0.4230
116.3835	39.0815	3.5700	-2.8100	0.4160	0.3560
121.7401	39.0918	0.3400	-3.1700	0.4080	0.3640
117.6499	39.0947	2.6300	-1.8500	0.4290	0.3680
113.9355	39.1127	2.2200	-3.4600	0.3920	0.3520
117.3047	39.1170	2.6800	-2.7400	0.5000	0.3970
112.8357	39.1819	2.1900	-4.5500	0.3840	0.3460
113.1922	39.1828	2.5700	-4.4600	0.4420	0.3700
118.8542	39.2205	-0.0400	-1.7900	0.4480	0.3890
113.7387	39.2926	2.3000	-3.4900	0.4120	0.3700
118.5268	39.3063	1.2900	-4.4900	0.5290	0.4210
116.4624	39.3257	3.5700	-4.3300	0.7110	0.5020
117.4750	39.3345	2.5700	-1.6700	0.5270	0.4170
117.7378	39.3431	3.2600	1.7400	0.4430	0.3820
109.7972	39.3543	1.6700	-3.4800	0.4320	0.3650
114.5600	39.3618	1.7700	-3.1300	0.4620	0.3740
115.4883	39.3744	2.7100	-3.3500	0.4110	0.3610
116.2825	39.4025	3.2100	-4.0000	0.4120	0.3650
111.5229	39.4172	3.5200	-4.5200	0.4020	0.3580
114.2259	39.4247	2.0700	-3.2400	0.4520	0.3650
115.1662	39.4372	2.7200	-3.7600	0.4670	0.3690
118.8854	39.4706	0.7500	-3.7500	0.4130	0.3780
116.7222	39.4900	3.2700	-5.3100	0.4310	0.3590
116.0031	39.4918	3.1000	-4.9300	0.5750	0.4440
118.5535	39.5422	1.8200	-2.9000	0.4160	0.3770
112.8100	39.5436	2.2500	-3.7000	0.4070	0.3620
113.8052	39.5690	2.1700	-4.3500	0.3790	0.3460
113.2769	39.5784	2.3100	-4.5200	0.3950	0.3530
116.9447	39.5906	2.8000	-6.0800	0.5160	0.4060
112.2553	39.6086	2.2700	-4.0400	0.4310	0.3570
115.8925	39.6086	2.4600	-3.3300	0.3190	0.3150
118.2177	39.6242	0.9800	-1.7400	0.5660	0.4400
115.5606	39.6394	1.9100	-4.3000	0.3990	0.3540
115.2647	39.6418	3.2000	-3.8500	0.4830	0.3790
117.5031	39.6438	3.0900	-2.6300	0.4270	0.3720
116.0869	39.6915	2.9400	-2.8100	0.4260	0.3740
118.7318	39.6941	0.5100	-3.5900	0.4410	0.4090
117.7933	39.6985	1.1100	-3.5900	0.4520	0.3890
114.8207	39.6988	2.1500	-3.7600	0.4500	0.3750
116.2923	39.7008	3.0400	-2.4300	0.4230	0.3730
113.6435	39.7234	1.6000	-3.8800	0.3960	0.3500
117.2686	39.7316	3.5700	-3.7500	1.1220	0.6270
116.9762	39.7592	5.1800	-3.5400	0.8730	0.5930
114.2233	39.7661	2.3100	-3.3200	0.4210	0.3610
110.7918	39.7713	0.6900	-3.6800	0.7210	0.4450
116.0409	39.7851	2.4500	-3.5400	0.4080	0.3680
116.3096	39.8104	3.3800	-2.6100	0.4750	0.4120
110.0133	39.8157	1.1900	-3.7900	0.4270	0.3680
112.8414	39.8195	1.6400	-3.4400	0.4500	0.3640
113.0572	39.8195	2.3000	-3.7100	0.4420	0.3780
119.4735	39.8255	0.8300	-3.4200	0.4270	0.3900
116.0599	39.8325	2.1700	-2.7300	0.4110	0.3680
114.5821	39.8388	1.2400	-4.2100	0.4610	0.3830
116.1559	39.8429	1.8100	-2.8600	0.4740	0.4010
118.1270	39.8527	0.1700	-2.6900	0.4370	0.3940
116.6299	39.8587	1.9800	-1.2500	0.4960	0.3890
119.2658	39.8704	1.6600	-2.2200	0.4290	0.3800
116.1440	39.8826	2.0600	-2.7300	0.4270	0.3810
118.9975	39.9045	0.9700	-2.5300	0.4130	0.3750
116.2168	39.9147	3.5800	-2.4300	0.4110	0.3740
111.6494	39.9181	2.6100	-3.3600	0.5350	0.4250
116.1386	39.9631	2.9700	-5.2100	0.4020	0.3600
117.6985	39.9668	2.3800	-3.5900	0.4590	0.4030
115.7000	39.9960	2.5800	-3.8600	0.3890	0.3490
119.6635	40.0130	1.1100	-3.3900	0.4210	0.3850
112.7271	40.0161	2.5500	-2.8200	0.4450	0.3650
118.7102	40.0334	-0.2000	-1.6200	0.4780	0.4110
113.6588	40.0370	2.5500	-4.0300	0.3910	0.3520
117.0879	40.0411	1.2000	-1.2100	0.7400	0.5260
116.6091	40.0486	1.3900	-5.3300	0.7160	0.5150
117.5305	40.0760	1.3700	-1.9700	0.3190	0.3150
114.9495	40.0926	1.7000	-2.1400	0.4220	0.3680
117.1366	40.1040	1.0700	-2.6200	0.4820	0.4030
116.2477	40.1054	2.6000	-2.6700	0.4340	0.4100
114.1434	40.1179	1.0000	-2.8000	0.4780	0.4270
113.2405	40.1428	1.3600	-4.5100	0.4110	0.3600
118.3414	40.1499	-0.7200	-2.2900	0.3830	0.3590
112.3540	40.1706	1.4300	-3.8400	0.4350	0.3590
117.4865	40.1786	0.9600	-2.6400	0.4520	0.4040
115.1602	40.1905	2.6600	-3.5500	0.4210	0.3770
116.1322	40.1935	2.4100	-3.7300	0.4810	0.4360
116.2391	40.1965	2.2100	-3.8900	0.4210	0.3950
114.6763	40.2344	1.2000	-2.4300	0.4020	0.3600
116.2238	40.2505	1.6800	-3.1000	0.3190	0.3150
116.1437	40.2590	1.9900	-2.9500	0.4120	0.3810
111.2057	40.2657	1.2500	-2.9900	0.4850	0.3760
116.0689	40.2666	1.5900	-2.7000	0.4290	0.3880
117.9504	40.2691	1.1700	-3.1900	0.4090	0.3790
109.9347	40.3043	1.7100	-3.7600	0.4230	0.3670
120.3023	40.3074	1.5300	-2.8200	0.4530	0.3810
116.5910	40.3087	2.0300	-3.4900	0.4330	0.3830
116.1548	40.3240	1.3300	-3.2200	0.4280	0.3870
119.1651	40.3352	-0.4200	-2.5300	0.4160	0.3790
115.1723	40.3433	2.4300	-4.0900	0.3920	0.3600
115.9262	40.3460	0.9500	-3.2400	0.4030	0.3750
118.9143	40.3497	1.8600	-1.4400	0.4430	0.4040
115.4777	40.3521	1.7000	-3.3000	0.3810	0.3530
111.7821	40.3638	1.4400	-2.9600	0.5080	0.4100
119.7084	40.3669	1.2500	-3.1100	0.4190	0.3850
113.7575	40.3718	-0.1800	-3.8500	0.4040	0.3630
118.2842	40.3817	0.7900	-2.6300	0.3930	0.3680
115.6002	40.3929	1.6700	-3.8700	0.4060	0.3800
117.2645	40.4000	1.1600	-2.0300	0.4800	0.4210
116.8296	40.4312	1.3900	-3.3100	0.4700	0.3890
114.8163	40.4387	1.2300	-3.2100	0.4140	0.3720
113.1960	40.4469	1.1200	-2.6300	0.3980	0.3580
114.4307	40.4513	1.8200	-4.1200	0.3900	0.3560
114.1158	40.4571	1.8000	-4.4100	0.4010	0.3710
117.5416	40.4579	1.1500	-2.8500	0.4420	0.3950
119.3768	40.4661	0.4000	-2.7600	0.3750	0.3570
115.3985	40.5282	2.0500	-3.5200	0.4020	0.3630
116.4015	40.5288	0.4200	-2.6900	0.4210	0.3780
112.4802	40.5295	1.5300	-2.5800	0.5460	0.3890
115.0368	40.5636	1.3700	-3.7600	0.4560	0.3800
110.5128	40.5689	0.3100	-2.7700	0.4350	0.3680
118.4510	40.5909	0.6700	-2.3500	0.4110	0.3710
117.7433	40.6009	2.1000	-3.0200	0.4200	0.3900
109.9771	40.6011	-0.3600	-3.7400	0.4120	0.3580
109.4843	40.6429	0.9200	-3.5600	0.4090	0.3530
116.1699	40.6596	0.5900	-1.7400	0.4090	0.3760
117.1507	40.6716	0.8700	-2.0500	0.4430	0.3900
115.4064	40.6913	1.2200	-2.9400	0.4100	0.3770
114.2180	40.7081	1.9500	-3.1800	0.3890	0.3600
111.1556	40.7219	0.5000	-3.9500	0.3950	0.3480
116.6229	40.7295	0.4600	-3.1300	0.4100	0.3710
118.1230	40.7391	1.1200	-2.6000	0.3890	0.3690
119.1192	40.7514	1.6900	-3.1100	0.3910	0.3700
113.2126	40.7872	0.3800	-3.1000	0.4110	0.3540
119.7823	40.8064	1.4200	-3.5700	0.3860	0.3660
114.7994	40.8542	1.1800	-3.4000	0.3850	0.3540
111.6767	40.8588	1.3900	-3.9600	0.4660	0.3730
113.8870	40.8764	0.6500	-3.6400	0.4020	0.3550
112.5635	40.8917	1.0200	-3.6000	0.4310	0.3650
115.8390	40.9133	0.3600	-2.5400	0.4040	0.3650
117.3564	40.9335	1.2200	-2.7600	0.4170	0.3620
119.2033	40.9522	0.4700	-2.6400	0.4020	0.3690
115.2967	40.9793	1.5400	-4.1600	0.3920	0.3580
117.9408	41.0106	1.4700	-2.9000	0.3690	0.3540
118.6491	41.0132	1.8300	-4.7900	0.4080	0.3860
113.1322	41.0191	1.1700	-2.9600	0.4530	0.3700
109.1349	41.0210	-0.3000	-2.5300	0.7750	0.4940
110.0596	41.0296	0.4000	-3.0100	0.4560	0.3780
116.9324	41.0374	1.1300	-2.6600	0.4090	0.3880
111.4052	41.0869	0.6000	-3.3300	0.3880	0.3510
113.9889	41.1046	0.7900	-3.3000	0.3970	0.3500
116.0726	41.1192	0.6500	-2.2400	0.4300	0.3940
114.7080	41.1762	0.8000	-3.5700	0.4190	0.3750
109.7946	41.2174	0.6500	-2.7300	0.4480	0.3670
116.6198	41.2201	0.2600	-1.7300	0.4440	0.3940
117.1735	41.2262	0.7100	-1.4600	0.4330	0.3920
117.8567	41.2537	1.8500	-3.0200	0.3700	0.3550
112.6142	41.2710	0.9100	-2.6400	0.4650	0.3820
115.7185	41.2947	0.8200	-2.8500	0.4200	0.3750
110.9455	41.3141	0.6300	-2.2600	0.4040	0.3520
111.7086	41.5156	0.6600	-3.2100	0.3640	0.3340
109.9736	41.7653	0.1300	-3.5200	0.4160	0.3480
